# Supplementary material for: Prebiotics as an adjunct therapy for posttraumatic stress disorder: a pilot randomized controlled trial
Source: Front Neurosci. 2025 Jan 7;18:1477519. doi: 10.3389/fnins.2024.1477519 (PMC11747240; doi:10.3389/fnins.2024.1477519)
Supplement: Supplementary file 1 [file Data_Sheet_1.xlsx]

## Sheet: Permanova-Sex Time Pts Combined
Supplementary Data Sheet 1. Intestinal microbial community structure comparisons between PTSD sex groups with time pointed combined.
Group 1	Group 2	Sample size	Permutations	pseudo-F	p-value	q-value		Group 1	Group 2	Sample size	Permutations	F-value	p-value	q-value
Prebiotic_Female	Prebiotic_Male	69	9999	10.7991	0.0001	0.0003		Prebiotic_Female	Prebiotic_Male	69	9999	0.0519021	0.8092	0.8092
Prebiotic_Female	Placebo_Female	81	9999	1.20743	0.2928	0.2928		Prebiotic_Female	Placebo_Female	81	9999	0.295946	0.5857	0.8092
Prebiotic_Female	Placebo_Male	75	9999	2.12923	0.1216	0.14592		Prebiotic_Female	Placebo_Male	75	9999	0.286344	0.5731	0.8092
Prebiotic_Male	Placebo_Female	78	9999	17.1003	0.0001	0.0003		Prebiotic_Male	Placebo_Female	78	9999	0.691605	0.4028	0.8092
Prebiotic_Male	Placebo_Male	72	9999	5.86388	0.003	0.006		Prebiotic_Male	Placebo_Male	72	9999	0.110856	0.7348	0.8092
Placebo_Female	Placebo_Male	84	9999	4.22079	0.0166	0.0249		Placebo_Female	Placebo_Male	84	9999	1.4585	0.2196	0.8092
PERMANOVA results are based on the Aitchison distance matrix. The test was performed on feature amplicon sequence variants (ASV) counts rarefied at 30,000 sequences. PERMANOVA was used to give an insight into the degree of separation between the tested groups of samples. Significance was determined using 9,999 permutations and corrected for multiple testing using the Benjamini-Hochberg method (q-…								PERMDISP results are based on the Aitchison distance matrix. The test was performed on feature amplicon sequence variants (ASV) counts rarefied at 30,000 sequences. PERMDISP was used to test the null hypothesis of no difference between groups dispersion. Significance was determined using 9,999 permutations and corrected for multiple testing using the Benjamini-Hochberg method (q-value). Male or F…

## Sheet: Permanova-Placebo to Prebiotic
Supplementary Data Sheet 1. Intestinal microbial community structure comparisons between PTSD subject's randomized treatment groups across time.
Group 1	Group 2	Sample size	Permutations	pseudo-F	p-value	q-value		Group 1	Group 2	Sample size	Permutations	F-value	p-value	q-value
Placebo_12Wk	Placebo_BL	51	9999	0.195123	0.8274	0.996		Placebo_12Wk	Placebo_BL	51	9999	0.0137867	0.9054	0.9524
Placebo_2Wk	Placebo_12Wk	50	9999	0.0120844	0.996	0.996		Placebo_2Wk	Placebo_12Wk	50	9999	0.00390306	0.9449	0.9524
Placebo_2Wk	Placebo_BL	61	9999	0.188551	0.8483	0.996		Placebo_2Wk	Placebo_BL	61	9999	0.00394451	0.9493	0.9524
Prebiotic_12Wk	Placebo_12Wk	36	9999	1.18958	0.3055	0.654643		Prebiotic_12Wk	Placebo_12Wk	36	9999	0.202009	0.637	0.9524
Prebiotic_12Wk	Placebo_2Wk	46	9999	1.63836	0.1962	0.6483		Prebiotic_12Wk	Placebo_2Wk	46	9999	0.188124	0.66	0.9524
Prebiotic_12Wk	Placebo_BL	47	9999	2.41168	0.0913	0.6483		Prebiotic_12Wk	Placebo_BL	47	9999	0.141868	0.7037	0.9524
Prebiotic_12Wk	Prebiotic_BL	40	9999	0.197948	0.8254	0.996		Prebiotic_12Wk	Prebiotic_BL	40	9999	0.249499	0.5947	0.9524
Prebiotic_2Wk	Placebo_12Wk	43	9999	1.03385	0.3622	0.679125		Prebiotic_2Wk	Placebo_12Wk	43	9999	0.496296	0.4609	0.9524
Prebiotic_2Wk	Placebo_2Wk	53	9999	1.53707	0.2161	0.6483		Prebiotic_2Wk	Placebo_2Wk	53	9999	0.531514	0.4573	0.9524
Prebiotic_2Wk	Placebo_BL	54	9999	2.17503	0.112	0.6483		Prebiotic_2Wk	Placebo_BL	54	9999	0.447372	0.4889	0.9524
Prebiotic_2Wk	Prebiotic_12Wk	39	9999	0.131965	0.896	0.996		Prebiotic_2Wk	Prebiotic_12Wk	39	9999	0.0498668	0.7966	0.9524
Prebiotic_2Wk	Prebiotic_BL	47	9999	0.031247	0.9834	0.996		Prebiotic_2Wk	Prebiotic_BL	47	9999	0.596765	0.4224	0.9524
Prebiotic_BL	Placebo_12Wk	44	9999	0.832812	0.4406	0.734333		Prebiotic_BL	Placebo_12Wk	44	9999	0.00307076	0.9524	0.9524
Prebiotic_BL	Placebo_2Wk	54	9999	1.25752	0.2876	0.654643		Prebiotic_BL	Placebo_2Wk	54	9999	0.015914	0.8994	0.9524
Prebiotic_BL	Placebo_BL	55	9999	1.90758	0.1597	0.6483		Prebiotic_BL	Placebo_BL	55	9999	0.033229	0.8473	0.9524
PERMANOVA results are based on the Aitchison distance matrix. The test was performed on feature amplicon sequence variants (ASV) counts rarefied at 30,000 sequences. PERMANOVA was used to give an insight into the degree of separation between the tested groups of samples. Significance was determined using 9,999 permutations and corrected for multiple testing using the Benjamini-Hochberg method (q-…								PERMDISP results are based on the Aitchison distance matrix. The test was performed on feature amplicon sequence variants (ASV) counts rarefied at 30,000 sequences. PERMDISP was used to test the null hypothesis of no difference between groups dispersion. Significance was determined using 9,999 permutations and corrected for multiple testing using the Benjamini-Hochberg method (q-value). BL = Base…

## Sheet: Permanova-Sex Baseline
Supplementary Data Sheet 1. Intestinal microbial community structure comparisons between PTSD subject's sex groups at baseline.
Group 1	Group 2	Sample size	Permutations	F-value	p-value	q-value		Group 1	Group 2	Sample size	Permutations	F-value	p-value	q-value
Female	Male	64	9999	4.181	0.0172	0.0172		Female	Male	64	9999	0.0506431	0.8209	0.8209
PERMANOVA results are based on the Aitchison distance matrix. The test was performed on feature amplicon sequence variants (ASV) counts rarefied at 30,000 sequences. PERMANOVA was used to give an insight into the degree of separation between the tested groups of samples. Significance was determined using 9,999 permutations and corrected for multiple testing using the Benjamini-Hochberg method (q-…								PERMDISP results are based on the Aitchison distance matrix. The test was performed on feature amplicon sequence variants (ASV) counts rarefied at 30,000 sequences. PERMDISP was used to test the null hypothesis of no difference between groups dispersion. Significance was determined using 9,999 permutations and corrected for multiple testing using the Benjamini-Hochberg method (q-value).

## Sheet: Permanova-Female
Supplementary Data Sheet 1. Intestinal microbial community structure comparisons between PTSD female subject's randomized treatment groups across time.
Group 1	Group 2	Sample size	Permutations	pseudo-F	p-value	q-value		Group 1	Group 2	Sample size	Permutations	F-value	p-value	q-value
Placebo_12Wk_Female	Placebo_BL_Female	28	9999	0.238756	0.7867	0.9794		Placebo_12Wk_Female	Placebo_BL_Female	28	9999	0.0161048	0.8896	0.9953
Placebo_2Wk_Female	Placebo_12Wk_Female	27	9999	0.185045	0.8225	0.9794		Placebo_2Wk_Female	Placebo_12Wk_Female	27	9999	0.151973	0.666	0.9953
Placebo_2Wk_Female	Placebo_BL_Female	33	9999	0.0337238	0.9746	0.9794		Placebo_2Wk_Female	Placebo_BL_Female	33	9999	0.0634125	0.7948	0.9953
Prebiotic_12Wk_Female	Placebo_12Wk_Female	20	9999	0.14464	0.8709	0.9794		Prebiotic_12Wk_Female	Placebo_12Wk_Female	20	9999	0.0446956	0.8007	0.9953
Prebiotic_12Wk_Female	Placebo_2Wk_Female	25	9999	0.514272	0.6105	0.9794		Prebiotic_12Wk_Female	Placebo_2Wk_Female	25	9999	0.0245577	0.8611	0.9953
Prebiotic_12Wk_Female	Placebo_BL_Female	26	9999	0.525906	0.6037	0.9794		Prebiotic_12Wk_Female	Placebo_BL_Female	26	9999	0.00559906	0.9373	0.9953
Prebiotic_12Wk_Female	Prebiotic_BL_Female	21	9999	0.0835449	0.928	0.9794		Prebiotic_12Wk_Female	Prebiotic_BL_Female	21	9999	0.125555	0.7021	0.9953
Prebiotic_2Wk_Female	Placebo_12Wk_Female	22	9999	0.0730637	0.9457	0.9794		Prebiotic_2Wk_Female	Placebo_12Wk_Female	22	9999	0.101903	0.7247	0.9953
Prebiotic_2Wk_Female	Placebo_2Wk_Female	27	9999	0.524835	0.5921	0.9794		Prebiotic_2Wk_Female	Placebo_2Wk_Female	27	9999	1.70523e-05	0.9953	0.9953
Prebiotic_2Wk_Female	Placebo_BL_Female	28	9999	0.58581	0.5671	0.9794		Prebiotic_2Wk_Female	Placebo_BL_Female	28	9999	0.0419873	0.8278	0.9953
Prebiotic_2Wk_Female	Prebiotic_12Wk_Female	20	9999	0.0662016	0.9527	0.9794		Prebiotic_2Wk_Female	Prebiotic_12Wk_Female	20	9999	0.0159058	0.8909	0.9953
Prebiotic_2Wk_Female	Prebiotic_BL_Female	23	9999	0.0353113	0.9794	0.9794		Prebiotic_2Wk_Female	Prebiotic_BL_Female	23	9999	0.0394694	0.8365	0.9953
Prebiotic_BL_Female	Placebo_12Wk_Female	23	9999	0.218692	0.8182	0.9794		Prebiotic_BL_Female	Placebo_12Wk_Female	23	9999	0.326279	0.5313	0.9953
Prebiotic_BL_Female	Placebo_2Wk_Female	28	9999	0.912694	0.4063	0.9794		Prebiotic_BL_Female	Placebo_2Wk_Female	28	9999	0.0554062	0.8108	0.9953
Prebiotic_BL_Female	Placebo_BL_Female	29	9999	0.990755	0.3729	0.9794		Prebiotic_BL_Female	Placebo_BL_Female	29	9999	0.194334	0.6398	0.9953
PERMANOVA results are based on the Aitchison distance matrix. The test was performed on feature amplicon sequence variants (ASV) counts rarefied at 30,000 sequences. PERMANOVA was used to give an insight into the degree of separation between the tested groups of samples. Significance was determined using 9,999 permutations and corrected for multiple testing using the Benjamini-Hochberg method (q-…								PERMDISP results are based on the Aitchison distance matrix. The test was performed on feature amplicon sequence variants (ASV) counts rarefied at 30,000 sequences. PERMDISP was used to test the null hypothesis of no difference between groups dispersion. Significance was determined using 9,999 permutations and corrected for multiple testing using the Benjamini-Hochberg method (q-value). BL = Base…

## Sheet: Permanova-Male
Supplementary Data Sheet 1. Intestinal microbial community structure comparisons between PTSD male subject's randomized treatment groups across time.
Group 1	Group 2	Sample size	Permutations	pseudo-F	p-value	q-value		Group 1	Group 2	Sample size	Permutations	F-value	p-value	q-value
Placebo_12Wk_Male	Placebo_BL_Male	23	9999	0.747232	0.4738	0.76155		Placebo_12Wk_Male	Placebo_BL_Male	23	9999	0.0596116	0.7743	0.9731
Placebo_2Wk_Male	Placebo_12Wk_Male	23	9999	0.1375	0.8898	0.8898		Placebo_2Wk_Male	Placebo_12Wk_Male	23	9999	0.0612374	0.7769	0.9731
Placebo_2Wk_Male	Placebo_BL_Male	28	9999	0.560652	0.5692	0.77575		Placebo_2Wk_Male	Placebo_BL_Male	28	9999	0.00102888	0.9731	0.9731
Prebiotic_12Wk_Male	Placebo_12Wk_Male	16	9999	2.0433	0.145	0.568875		Prebiotic_12Wk_Male	Placebo_12Wk_Male	16	9999	0.00461596	0.939	0.9731
Prebiotic_12Wk_Male	Placebo_2Wk_Male	21	9999	1.93637	0.1517	0.568875		Prebiotic_12Wk_Male	Placebo_2Wk_Male	21	9999	0.0780699	0.7615	0.9731
Prebiotic_12Wk_Male	Placebo_BL_Male	21	9999	3.69719	0.0324	0.486		Prebiotic_12Wk_Male	Placebo_BL_Male	21	9999	0.0790628	0.751	0.9731
Prebiotic_12Wk_Male	Prebiotic_BL_Male	19	9999	0.625249	0.5077	0.76155		Prebiotic_12Wk_Male	Prebiotic_BL_Male	19	9999	0.095922	0.7061	0.9731
Prebiotic_2Wk_Male	Placebo_12Wk_Male	21	9999	1.28009	0.2901	0.72525		Prebiotic_2Wk_Male	Placebo_12Wk_Male	21	9999	0.776434	0.3333	0.9731
Prebiotic_2Wk_Male	Placebo_2Wk_Male	26	9999	1.01848	0.3699	0.76155		Prebiotic_2Wk_Male	Placebo_2Wk_Male	26	9999	0.51766	0.434	0.9731
Prebiotic_2Wk_Male	Placebo_BL_Male	26	9999	2.24468	0.1146	0.568875		Prebiotic_2Wk_Male	Placebo_BL_Male	26	9999	0.65304	0.3829	0.9731
Prebiotic_2Wk_Male	Prebiotic_12Wk_Male	19	9999	0.301431	0.7543	0.870346		Prebiotic_2Wk_Male	Prebiotic_12Wk_Male	19	9999	0.636571	0.3701	0.9731
Prebiotic_2Wk_Male	Prebiotic_BL_Male	24	9999	0.142558	0.8869	0.8898		Prebiotic_2Wk_Male	Prebiotic_BL_Male	24	9999	0.295805	0.4955	0.9731
Prebiotic_BL_Male	Placebo_12Wk_Male	21	9999	0.696093	0.5053	0.76155		Prebiotic_BL_Male	Placebo_12Wk_Male	21	9999	0.0865759	0.7463	0.9731
Prebiotic_BL_Male	Placebo_2Wk_Male	26	9999	0.473257	0.6206	0.77575		Prebiotic_BL_Male	Placebo_2Wk_Male	26	9999	0.00832661	0.9256	0.9731
Prebiotic_BL_Male	Placebo_BL_Male	26	9999	1.66576	0.1966	0.5898		Prebiotic_BL_Male	Placebo_BL_Male	26	9999	0.0157649	0.8857	0.9731
PERMANOVA results are based on the Aitchison distance matrix. The test was performed on feature amplicon sequence variants (ASV) counts rarefied at 30,000 sequences. PERMANOVA was used to give an insight into the degree of separation between the tested groups of samples. Significance was determined using 9,999 permutations and corrected for multiple testing using the Benjamini-Hochberg method (q-…								PERMDISP results are based on the Aitchison distance matrix. The test was performed on feature amplicon sequence variants (ASV) counts rarefied at 30,000 sequences. PERMDISP was used to test the null hypothesis of no difference between groups dispersion. Significance was determined using 9,999 permutations and corrected for multiple testing using the Benjamini-Hochberg method (q-value). BL = Base…

## Sheet: Permanova-Female & Male
Supplementary Data Sheet 1. Intestinal microbial community structure comparisons between PTSD male and female subject's randomized treatment groups across time.
Group 1	Group 2	Sample size	Permutations	pseudo-F	p-value	q-value		Group 1	Group 2	Sample size	Permutations	F-value	p-value	q-value
Placebo_12Wk_Female	Placebo_12Wk_Male	20	9999	1.30151	0.283	0.586834		Placebo_12Wk_Female	Placebo_12Wk_Male	20	9999	0.949818	0.2751	0.989371
Placebo_12Wk_Female	Placebo_BL_Female	28	9999	0.238756	0.7913	0.97878		Placebo_12Wk_Female	Placebo_BL_Female	28	9999	0.0161048	0.8933	0.989371
Placebo_12Wk_Female	Placebo_BL_Male	25	9999	0.465666	0.6372	0.824612		Placebo_12Wk_Female	Placebo_BL_Male	25	9999	0.926234	0.2664	0.989371
Placebo_12Wk_Male	Placebo_BL_Female	26	9999	1.58827	0.2081	0.528254		Placebo_12Wk_Male	Placebo_BL_Female	26	9999	0.548691	0.441	0.989371
Placebo_12Wk_Male	Placebo_BL_Male	23	9999	0.747232	0.4635	0.764775		Placebo_12Wk_Male	Placebo_BL_Male	23	9999	0.0596116	0.7803	0.989371
Placebo_2Wk_Female	Placebo_12Wk_Female	27	9999	0.185045	0.8308	0.97878		Placebo_2Wk_Female	Placebo_12Wk_Female	27	9999	0.151973	0.6802	0.989371
Placebo_2Wk_Female	Placebo_12Wk_Male	25	9999	1.77107	0.1697	0.466675		Placebo_2Wk_Female	Placebo_12Wk_Male	25	9999	0.34605	0.5241	0.989371
Placebo_2Wk_Female	Placebo_2Wk_Male	30	9999	2.56698	0.0763	0.314738		Placebo_2Wk_Female	Placebo_2Wk_Male	30	9999	0.201628	0.6491	0.989371
Placebo_2Wk_Female	Placebo_BL_Female	33	9999	0.0337238	0.9802	0.9802		Placebo_2Wk_Female	Placebo_BL_Female	33	9999	0.0634125	0.7904	0.989371
Placebo_2Wk_Female	Placebo_BL_Male	30	9999	1.26107	0.2869	0.586834		Placebo_2Wk_Female	Placebo_BL_Male	30	9999	0.247671	0.591	0.989371
Placebo_2Wk_Male	Placebo_12Wk_Female	25	9999	1.54295	0.2251	0.530593		Placebo_2Wk_Male	Placebo_12Wk_Female	25	9999	0.7676	0.3418	0.989371
Placebo_2Wk_Male	Placebo_12Wk_Male	23	9999	0.1375	0.8777	0.97878		Placebo_2Wk_Male	Placebo_12Wk_Male	23	9999	0.0612374	0.772	0.989371
Placebo_2Wk_Male	Placebo_BL_Female	31	9999	2.41979	0.0969	0.36696		Placebo_2Wk_Male	Placebo_BL_Female	31	9999	0.445792	0.4909	0.989371
Placebo_2Wk_Male	Placebo_BL_Male	28	9999	0.560652	0.5688	0.815706		Placebo_2Wk_Male	Placebo_BL_Male	28	9999	0.00102888	0.9721	0.9956
Placebo_BL_Female	Placebo_BL_Male	31	9999	1.28505	0.2805	0.586834		Placebo_BL_Female	Placebo_BL_Male	31	9999	0.511939	0.458	0.989371
Prebiotic_12Wk_Female	Placebo_12Wk_Female	20	9999	0.14464	0.8701	0.97878		Prebiotic_12Wk_Female	Placebo_12Wk_Female	20	9999	0.0446956	0.7989	0.989371
Prebiotic_12Wk_Female	Placebo_12Wk_Male	18	9999	0.615261	0.557	0.815706		Prebiotic_12Wk_Female	Placebo_12Wk_Male	18	9999	0.583255	0.3962	0.989371
Prebiotic_12Wk_Female	Placebo_2Wk_Female	25	9999	0.514272	0.6056	0.815706		Prebiotic_12Wk_Female	Placebo_2Wk_Female	25	9999	0.0245577	0.8681	0.989371
Prebiotic_12Wk_Female	Placebo_2Wk_Male	23	9999	0.588879	0.5614	0.815706		Prebiotic_12Wk_Female	Placebo_2Wk_Male	23	9999	0.379537	0.4913	0.989371
Prebiotic_12Wk_Female	Placebo_BL_Female	26	9999	0.525906	0.6038	0.815706		Prebiotic_12Wk_Female	Placebo_BL_Female	26	9999	0.00559906	0.934	0.989371
Prebiotic_12Wk_Female	Placebo_BL_Male	23	9999	0.0512713	0.9629	0.9802		Prebiotic_12Wk_Female	Placebo_BL_Male	23	9999	0.484011	0.4412	0.989371
Prebiotic_12Wk_Female	Prebiotic_12Wk_Male	16	9999	3.05822	0.0595	0.304543		Prebiotic_12Wk_Female	Prebiotic_12Wk_Male	16	9999	0.474385	0.4165	0.989371
Prebiotic_12Wk_Female	Prebiotic_BL_Female	21	9999	0.0835449	0.9339	0.9802		Prebiotic_12Wk_Female	Prebiotic_BL_Female	21	9999	0.125555	0.7001	0.989371
Prebiotic_12Wk_Female	Prebiotic_BL_Male	21	9999	1.52071	0.2251	0.530593		Prebiotic_12Wk_Female	Prebiotic_BL_Male	21	9999	0.213237	0.5853	0.989371
Prebiotic_12Wk_Male	Placebo_12Wk_Female	18	9999	4.63358	0.0207	0.170775		Prebiotic_12Wk_Male	Placebo_12Wk_Female	18	9999	0.763792	0.3173	0.989371
Prebiotic_12Wk_Male	Placebo_12Wk_Male	16	9999	2.0433	0.1411	0.443457		Prebiotic_12Wk_Male	Placebo_12Wk_Male	16	9999	0.00461596	0.9308	0.989371
Prebiotic_12Wk_Male	Placebo_2Wk_Female	23	9999	6.49875	0.0021	0.0891		Prebiotic_12Wk_Male	Placebo_2Wk_Female	23	9999	0.31549	0.548	0.989371
Prebiotic_12Wk_Male	Placebo_2Wk_Male	21	9999	1.93637	0.1588	0.455687		Prebiotic_12Wk_Male	Placebo_2Wk_Male	21	9999	0.0780699	0.7703	0.989371
Prebiotic_12Wk_Male	Placebo_BL_Female	24	9999	5.92772	0.0046	0.0891		Prebiotic_12Wk_Male	Placebo_BL_Female	24	9999	0.476292	0.4676	0.989371
Prebiotic_12Wk_Male	Placebo_BL_Male	21	9999	3.69719	0.0287	0.18942		Prebiotic_12Wk_Male	Placebo_BL_Male	21	9999	0.0790628	0.7581	0.989371
Prebiotic_12Wk_Male	Prebiotic_BL_Female	19	9999	4.09036	0.0205	0.170775		Prebiotic_12Wk_Male	Prebiotic_BL_Female	19	9999	0.103804	0.7232	0.989371
Prebiotic_12Wk_Male	Prebiotic_BL_Male	19	9999	0.625249	0.5154	0.809914		Prebiotic_12Wk_Male	Prebiotic_BL_Male	19	9999	0.095922	0.7186	0.989371
Prebiotic_2Wk_Female	Placebo_12Wk_Female	22	9999	0.0730637	0.9499	0.9802		Prebiotic_2Wk_Female	Placebo_12Wk_Female	22	9999	0.101903	0.7212	0.989371
Prebiotic_2Wk_Female	Placebo_12Wk_Male	20	9999	1.18897	0.3112	0.586834		Prebiotic_2Wk_Female	Placebo_12Wk_Male	20	9999	0.241625	0.5834	0.989371
Prebiotic_2Wk_Female	Placebo_2Wk_Female	27	9999	0.524835	0.5985	0.815706		Prebiotic_2Wk_Female	Placebo_2Wk_Female	27	9999	1.70523e-05	0.9956	0.9956
Prebiotic_2Wk_Female	Placebo_2Wk_Male	25	9999	1.20578	0.3082	0.586834		Prebiotic_2Wk_Female	Placebo_2Wk_Male	25	9999	0.142579	0.6767	0.989371
Prebiotic_2Wk_Female	Placebo_BL_Female	28	9999	0.58581	0.5607	0.815706		Prebiotic_2Wk_Female	Placebo_BL_Female	28	9999	0.0419873	0.8356	0.989371
Prebiotic_2Wk_Female	Placebo_BL_Male	25	9999	0.219063	0.8233	0.97878		Prebiotic_2Wk_Female	Placebo_BL_Male	25	9999	0.175242	0.642	0.989371
Prebiotic_2Wk_Female	Prebiotic_12Wk_Female	20	9999	0.0662016	0.9561	0.9802		Prebiotic_2Wk_Female	Prebiotic_12Wk_Female	20	9999	0.0159058	0.8962	0.989371
Prebiotic_2Wk_Female	Prebiotic_12Wk_Male	18	9999	4.02778	0.0239	0.175267		Prebiotic_2Wk_Female	Prebiotic_12Wk_Male	18	9999	0.218529	0.5907	0.989371
Prebiotic_2Wk_Female	Prebiotic_2Wk_Male	23	9999	2.83894	0.0646	0.304543		Prebiotic_2Wk_Female	Prebiotic_2Wk_Male	23	9999	0.025488	0.8586	0.989371
Prebiotic_2Wk_Female	Prebiotic_BL_Female	23	9999	0.0353113	0.9789	0.9802		Prebiotic_2Wk_Female	Prebiotic_BL_Female	23	9999	0.0394694	0.839	0.989371
Prebiotic_2Wk_Female	Prebiotic_BL_Male	23	9999	2.35931	0.1034	0.36696		Prebiotic_2Wk_Female	Prebiotic_BL_Male	23	9999	0.0729555	0.7677	0.989371
Prebiotic_2Wk_Male	Placebo_12Wk_Female	23	9999	3.5352	0.0377	0.2262		Prebiotic_2Wk_Male	Placebo_12Wk_Female	23	9999	0.049731	0.8023	0.989371
Prebiotic_2Wk_Male	Placebo_12Wk_Male	21	9999	1.28009	0.2974	0.586834		Prebiotic_2Wk_Male	Placebo_12Wk_Male	21	9999	0.776434	0.3358	0.989371
Prebiotic_2Wk_Male	Placebo_2Wk_Female	28	9999	5.65997	0.0043	0.0891		Prebiotic_2Wk_Male	Placebo_2Wk_Female	28	9999	0.0389643	0.8353	0.989371
Prebiotic_2Wk_Male	Placebo_2Wk_Male	26	9999	1.01848	0.3729	0.655311		Prebiotic_2Wk_Male	Placebo_2Wk_Male	26	9999	0.51766	0.427	0.989371
Prebiotic_2Wk_Male	Placebo_BL_Female	29	9999	5.34071	0.0054	0.0891		Prebiotic_2Wk_Male	Placebo_BL_Female	29	9999	0.00480587	0.9438	0.989371
Prebiotic_2Wk_Male	Placebo_BL_Male	26	9999	2.24468	0.1112	0.36696		Prebiotic_2Wk_Male	Placebo_BL_Male	26	9999	0.65304	0.3865	0.989371
Prebiotic_2Wk_Male	Prebiotic_12Wk_Female	21	9999	1.98062	0.1506	0.4518		Prebiotic_2Wk_Male	Prebiotic_12Wk_Female	21	9999	0.000312844	0.9854	0.9956
Prebiotic_2Wk_Male	Prebiotic_12Wk_Male	19	9999	0.301431	0.7596	0.964108		Prebiotic_2Wk_Male	Prebiotic_12Wk_Male	19	9999	0.636571	0.3554	0.989371
Prebiotic_2Wk_Male	Prebiotic_BL_Female	24	9999	2.71092	0.0741	0.314738		Prebiotic_2Wk_Male	Prebiotic_BL_Female	24	9999	0.177677	0.6512	0.989371
Prebiotic_2Wk_Male	Prebiotic_BL_Male	24	9999	0.142558	0.8898	0.97878		Prebiotic_2Wk_Male	Prebiotic_BL_Male	24	9999	0.295805	0.4909	0.989371
Prebiotic_BL_Female	Placebo_12Wk_Female	23	9999	0.218692	0.8035	0.97878		Prebiotic_BL_Female	Placebo_12Wk_Female	23	9999	0.326279	0.5295	0.989371
Prebiotic_BL_Female	Placebo_12Wk_Male	21	9999	1.27489	0.2949	0.586834		Prebiotic_BL_Female	Placebo_12Wk_Male	21	9999	0.099026	0.7411	0.989371
Prebiotic_BL_Female	Placebo_2Wk_Female	28	9999	0.912694	0.4052	0.685723		Prebiotic_BL_Female	Placebo_2Wk_Female	28	9999	0.0554062	0.8046	0.989371
Prebiotic_BL_Female	Placebo_2Wk_Male	26	9999	1.14901	0.3288	0.6028		Prebiotic_BL_Female	Placebo_2Wk_Male	26	9999	0.0222327	0.8681	0.989371
Prebiotic_BL_Female	Placebo_BL_Female	29	9999	0.990755	0.3773	0.655311		Prebiotic_BL_Female	Placebo_BL_Female	29	9999	0.194334	0.6509	0.989371
Prebiotic_BL_Female	Placebo_BL_Male	26	9999	0.15239	0.8655	0.97878		Prebiotic_BL_Female	Placebo_BL_Male	26	9999	0.0330569	0.8437	0.989371
Prebiotic_BL_Female	Prebiotic_BL_Male	24	9999	2.27554	0.1083	0.36696		Prebiotic_BL_Female	Prebiotic_BL_Male	24	9999	0.00360979	0.9444	0.989371
Prebiotic_BL_Male	Placebo_12Wk_Female	23	9999	2.92268	0.0627	0.304543		Prebiotic_BL_Male	Placebo_12Wk_Female	23	9999	0.48374	0.4319	0.989371
Prebiotic_BL_Male	Placebo_12Wk_Male	21	9999	0.696093	0.5109	0.809914		Prebiotic_BL_Male	Placebo_12Wk_Male	21	9999	0.0865759	0.7489	0.989371
Prebiotic_BL_Male	Placebo_2Wk_Female	28	9999	4.58506	0.0139	0.170775		Prebiotic_BL_Male	Placebo_2Wk_Female	28	9999	0.102945	0.7286	0.989371
Prebiotic_BL_Male	Placebo_2Wk_Male	26	9999	0.473257	0.6292	0.824612		Prebiotic_BL_Male	Placebo_2Wk_Male	26	9999	0.00832661	0.9182	0.989371
Prebiotic_BL_Male	Placebo_BL_Female	29	9999	4.24955	0.0182	0.170775		Prebiotic_BL_Male	Placebo_BL_Female	29	9999	0.279402	0.5911	0.989371
Prebiotic_BL_Male	Placebo_BL_Male	26	9999	1.66576	0.1942	0.512688		Prebiotic_BL_Male	Placebo_BL_Male	26	9999	0.0157649	0.8928	0.989371
PERMANOVA results are based on the Aitchison distance matrix. The test was performed on feature amplicon sequence variants (ASV) counts rarefied at 30,000 sequences. PERMANOVA was used to give an insight into the degree of separation between the tested groups of samples. Significance was determined using 9,999 permutations and corrected for multiple testing using the Benjamini-Hochberg method (q-…								PERMDISP results are based on the Aitchison distance matrix. The test was performed on feature amplicon sequence variants (ASV) counts rarefied at 30,000 sequences. PERMDISP was used to test the null hypothesis of no difference between groups dispersion. Significance was determined using 9,999 permutations and corrected for multiple testing using the Benjamini-Hochberg method (q-value). BL = Base…
