# Supplementary material for: Prebiotics as an adjunct therapy for posttraumatic stress disorder: a pilot randomized controlled trial
Source: Front Neurosci. 2025 Jan 7;18:1477519. doi: 10.3389/fnins.2024.1477519 (PMC11747240; doi:10.3389/fnins.2024.1477519)
Supplement: Supplementary file 2 [file Data_Sheet_2.xlsx]

## Sheet: Prebiotic Taxa
Supplementary Data Sheet 2. Significant Differentially Abundant Genera and Phyla between PTSD Subjects on Prebiotic Intervention Across Time
Genus Taxonomic Level	Log2FC to Baseline	Prebiotic Baseline Absolute Abundance Mean Count	Prebiotic 2-WK Absolute Abundance Mean Count	p-value	q-value		Phylum Taxonomic Level	Log2FC to Baseline	Prebiotic Baseline Absolute Abundance Mean Count	Prebiotic 2-WK Absolute Abundance Mean Count	p-value	q-value
d__Bacteria.p__Actinobacteriota.c__Actinobacteria.o__Bifidobacteriales.f__Bifidobacteriaceae.g__Bifidobacterium	1.71557	262.609	862.478	0.0276985	0.256211		No Significant Differences	-	-	-	-	-
d__Bacteria.p__Firmicutes.c__Clostridia.o__Oscillospirales.f__Ruminococcaceae.g__Incertae_Sedis	0.77166	88.9565	151.87	0.0155628	0.191942
d__Bacteria.p__Firmicutes.c__Clostridia.o__Lachnospirales.f__Lachnospiraceae.g__Fusicatenibacter	0.723029	395.261	652.435	0.0040608	0.15025
d__Bacteria.p__Bacteroidota.c__Bacteroidia.o__Bacteroidales.f__Tannerellaceae.g__Parabacteroides	0.660541	1153.3	1823	0.0213723	0.225936
d__Bacteria.p__Firmicutes.c__Clostridia.o__Lachnospirales.f__Lachnospiraceae.g__ Unclassified	-0.321928	1433.04	1146.43	0.0448759	0.332081
d__Bacteria.p__Firmicutes.c__Clostridia.o__Lachnospirales.f__Lachnospiraceae.g__Blautia	-0.496444	3203.96	2271.13	0.0101636	0.150422
d__Bacteria.p__Firmicutes.c__Clostridia.o__Lachnospirales.f__Lachnospiraceae.g__Lachnoclostridium	-0.542968	359.174	246.522	0.00367493	0.15025
d__Bacteria.p__Firmicutes.c__Clostridia.o__Oscillospirales.f__Oscillospiraceae.g__Flavonifractor	-0.724091	69.5217	42.087	0.0385884	0.317283
d__Bacteria.p__Firmicutes.c__Clostridia.o__Lachnospirales.f__Lachnospiraceae.g__.Ruminococcus._torques_group	-0.989375	329.391	165.913	0.00854558	0.150422
d__Bacteria.p__Firmicutes.c__Clostridia.o__Lachnospirales.f__Lachnospiraceae.g__Tyzzerella	-1.23062	135.087	57.5652	0.00666526	0.150422
Genus Taxonomic Level	Log2FC to Baseline	Prebiotic Baseline Absolute Abundance Mean Count	Prebiotic 12-WK Absolute Abundance Mean Count	p-value	q-value		Phylum Taxonomic Level	Log2FC to Baseline	Prebiotic Baseline Absolute Abundance Mean Count	Prebiotic 12-WK Absolute Abundance Mean Count	p-value	q-value
d__Bacteria.p__Bacteroidota.c__Bacteroidia.o__Bacteroidales.f__Tannerellaceae.g__Parabacteroides	0.942036	1139.5	2189.25	0.0476782	0.328322		Firmicutes	-0.273342	18317.7	15156.1	0.0335388	0.268311
d__Bacteria.p__Firmicutes.c__Clostridia.o__Oscillospirales.f__Ruminococcaceae.g__Incertae_Sedis	0.815934	62.875	110.688	0.00762939	0.0940959
d__Bacteria.p__Firmicutes.c__Clostridia.o__Oscillospirales.f__Ruminococcaceae.g__Faecalibacterium	0.8052	1669.06	2916.5	0.0470833	0.328322
d__Bacteria.p__Firmicutes.c__Clostridia.o__Lachnospirales.f__Lachnospiraceae.g__Unclassified	-0.433633	1647.94	1220.12	0.00515747	0.0940959
d__Bacteria.p__Firmicutes.c__Clostridia.o__Oscillospirales.f__Oscillospiraceae.g__Unclassified	-0.491652	84.1875	59.875	0.049346	0.328322
d__Bacteria.p__Firmicutes.c__Clostridia.o__Lachnospirales.f__Lachnospiraceae.g__Coprococcus	-0.559106	221.188	150.125	0.0403712	0.328322
d__Bacteria.p__Firmicutes.c__Clostridia.o__Lachnospirales.f__Lachnospiraceae.g__Roseburia	-0.826236	495.125	279.25	0.00537636	0.0940959
d__Bacteria.p__Firmicutes.c__Clostridia.o__Oscillospirales.f__Ruminococcaceae.g__Subdoligranulum	-0.839141	456.75	255.312	0.0069467	0.0940959
d__Bacteria.p__Firmicutes.c__Clostridia.o__Lachnospirales.f__Lachnospiraceae.g__.Ruminococcus._torques_group	-0.891773	333.75	179.875	0.00586616	0.0940959
d__Bacteria.p__Firmicutes.c__Clostridia.o__Lachnospirales.f__Lachnospiraceae.g__Blautia	-0.894014	3216.44	1730.81	0.000305176	0.022583
d__Bacteria.p__Firmicutes.c__Bacilli.o__Lactobacillales.f__Streptococcaceae.g__Streptococcus	-1.00557	372.938	185.75	0.0339712	0.296261
d__Bacteria.p__Firmicutes.c__Clostridia.o__Monoglobales.f__Monoglobaceae.g__Monoglobus	-1.11794	116.25	53.5625	0.00897116	0.0948379
d__Bacteria.p__Firmicutes.c__Clostridia.o__Lachnospirales.f__Lachnospiraceae.g__Lachnospiraceae_UCG.001	-1.60815	54.875	18	0.0360317	0.296261
Genus Taxonomic Level	Log2FC to 2-Wk	Prebiotic 2-WK Absolute Abundance Mean Count	Prebiotic 12-WK Absolute Abundance Mean Count	p-value	q-value		Phylum Taxonomic Level	Log2FC to 2WK	Prebiotic 2-WK Absolute Abundance Mean Count	Prebiotic 12-WK Absolute Abundance Mean Count	p-value	q-value
d__Bacteria.p__Firmicutes.c__Clostridia.o__Lachnospirales.f__Lachnospiraceae.g__Lachnoclostridium	0.479987	306.2	427.067	0.0479126	0.596353		Firmicutes	-0.189377	17829.7	15636.4	0.00537109	0.0429688
d__Bacteria.p__Firmicutes.c__Bacilli.o__Erysipelotrichales.f__Erysipelotrichaceae.g__Holdemanella	0.407788	79.8	105.867	0.0491721	0.596353
d__Bacteria.p__Firmicutes.c__Clostridia.o__Oscillospirales.f__Ruminococcaceae.g__Incertae_Sedis	-0.653703	169.067	107.467	0.0355636	0.596353
d__Bacteria.p__Firmicutes.c__Clostridia.o__Oscillospirales.f__Butyricicoccaceae.g__Butyricicoccus	-0.656949	158.2	100.333	0.0445533	0.596353
d__Bacteria.p__Firmicutes.c__Clostridia.o__Oscillospirales.f__Ruminococcaceae.g__Subdoligranulum	-0.79406	464.467	267.867	0.0302764	0.596353
d__Bacteria.p__Firmicutes.c__Bacilli.o__Lactobacillales.f__Streptococcaceae.g__Streptococcus	-0.808605	346.333	197.733	0.03281	0.596353
d__Bacteria.p__Proteobacteria.c__Alphaproteobacteria.o__Rhodospirillales.f__uncultured.g__uncultured	-1.39027	175.8	67.0667	0.0491721	0.596353
Genera (filtered by relative abundances > 0.1%) were log ratio transformed to detect differential abundance changes using the Wilcoxon Signed Rank paired t-test to generate p-values and corrected for multiple comparisons using the Benjamini-Hochberg method (q-value). *Significance: p-value < 0.05; q-value < 0.05. Log2FC = Log 2 Fold Change of Absolute Abundance Mean Count. Wk = Week. Males and Fe…

## Sheet: Placebo Taxa
Supplementary Data Sheet 2. Significant Differentially Abundant Genera and Phyla between PTSD Subjects on Placebo Intervention Across Time
Genus Taxonomic Level	Log2FC to Baseline	Placebo Baseline Absolute Abundance Mean Count	Placebo 2-WK Absolute Abundance Mean Count	p-value	q-value		Phylum Taxonomic Level	Log2FC to Baseline	Placebo Baseline Absolute Abundance Mean Count	Placebo 2-WK Absolute Abundance Mean Count	p-value	q-value
d__Bacteria.p__Proteobacteria.c__Gammaproteobacteria.o__Enterobacterales.f__Enterobacteriaceae.g__Unclassified	2.04972	250.03	1035.2	0.0362417	0.968355		No Significant Differences	-	-	-	-	-
d__Bacteria.p__Firmicutes.c__Clostridia.o__Oscillospirales.f__Ruminococcaceae.g__Faecalibacterium	0.588416	1621.03	2437.37	0.0254159	0.968355
Genus Taxonomic Level	Log2FC to Baseline	Placebo Baseline Absolute Abundance Mean Count	Placebo 12-WK Absolute Abundance Mean Count	p-value	q-value		Phylum Taxonomic Level	Log2FC to Baseline	Placebo Baseline Absolute Abundance Mean Count	Placebo 12-WK Absolute Abundance Mean Count	p-value	q-value
d__Bacteria.p__Bacteroidota.c__Bacteroidia.o__Bacteroidales.f__Bacteroidaceae.g__Bacteroides	0.342652	14253.9	18075.2	0.00714493	0.264362		Bacteroidota	0.18676	20071.6	22845.6	0.0289307	0.0961812
d__Bacteria.p__Bacteroidota.c__Bacteroidia.o__Bacteroidales.f__Barnesiellaceae.g__Barnesiella	-0.30246	197.579	160.211	0.0487074	0.472785		Firmicutes	-0.225214	21316	18235.2	0.036068	0.0961812
d__Bacteria.p__Firmicutes.c__Clostridia.o__Oscillospirales.f__Oscillospiraceae.g__UCG.002	-0.520278	666.842	464.947	0.0381666	0.472373		Actinobacteriota	-1.1006	712.632	332.316	0.001942	0.015536
d__Bacteria.p__Firmicutes.c__Clostridia.o__Lachnospirales.f__Lachnospiraceae.g__Blautia	-0.546652	2473.11	1693.11	0.00202179	0.149612
d__Bacteria.p__Firmicutes.c__Clostridia.o__Oscillospirales.f__Oscillospiraceae.g__UCG.005	-0.761446	686.105	404.737	0.0383005	0.472373
d__Bacteria.p__Firmicutes.c__Clostridia.o__Lachnospirales.f__Lachnospiraceae.g__Dorea	-0.803618	360.211	206.368	0.0235361	0.435418
d__Bacteria.p__Firmicutes.c__Clostridia.o__Lachnospirales.f__Lachnospiraceae.g__Fusicatenibacter	-0.809356	417.632	238.316	0.0491106	0.472785
d__Bacteria.p__Firmicutes.c__Clostridia.o__Lachnospirales.f__Lachnospiraceae.g__CAG.56	-1.08815	96.7895	45.5263	0.048024	0.472785
d__Bacteria.p__Actinobacteriota.c__Actinobacteria.o__Bifidobacteriales.f__Bifidobacteriaceae.g__Bifidobacterium	-1.28318	378	155.316	0.0120369	0.296911
Genus Taxonomic Level	Log2FC to 2-Wk	Placebo 2-WK Absolute Abundance Mean Count	Placebo 12-WK Absolute Abundance Mean Count	p-value	q-value		Phylum Taxonomic Level	Log2FC to 2-Wk	Placebo 2-WK Absolute Abundance Mean Count	Placebo 12-WK Absolute Abundance Mean Count	p-value	q-value
d__Bacteria.p__Firmicutes.c__Bacilli.o__Erysipelotrichales.f__Erysipelotrichaceae.g__Holdemanella	1.83325	43.3889	154.611	0.0360317	0.309426		Bacteroidota	0.337421	18633.7	23543.6	0.00657654	0.0526123
d__Bacteria.p__Proteobacteria.c__Gammaproteobacteria.o__Burkholderiales.f__Sutterellaceae.g__Parasutterella	0.464879	243	335.389	0.0355636	0.309426		Firmicutes	-0.278056	21288.8	17556.9	0.0263285	0.0702094
d__Bacteria.p__Bacteroidota.c__Bacteroidia.o__Bacteroidales.f__Bacteroidaceae.g__Bacteroides	0.429839	13875	18690.8	0.00657654	0.248092		Actinobacteriota	-0.974816	656.222	333.889	0.0263107	0.0702094
d__Bacteria.p__Firmicutes.c__Clostridia.o__Lachnospirales.f__Lachnospiraceae.g__Dorea	-0.579635	345.389	231.111	0.0372625	0.309426
d__Bacteria.p__Firmicutes.c__Clostridia.o__Monoglobales.f__Monoglobaceae.g__Monoglobus	-0.638826	121.278	77.8889	0.048107	0.429992
d__Bacteria.p__Firmicutes.c__Clostridia.o__Oscillospirales.f__Oscillospiraceae.g__uncultured	-0.640387	66.3333	42.5556	0.0079829	0.248092
d__Bacteria.p__Firmicutes.c__Clostridia.o__Oscillospirales.f__.Eubacterium._coprostanoligenes_group.g__.Eubacterium._coprostanoligenes_group	-1.01494	819.444	405.5	0.0197945	0.309426
d__Bacteria.p__Actinobacteriota.c__Actinobacteria.o__Bifidobacteriales.f__Bifidobacteriaceae.g__Bifidobacterium	-1.16431	345.778	154.278	0.0376329	0.309426
d__Bacteria.p__Firmicutes.c__Bacilli.o__Erysipelotrichales.f__Erysipelatoclostridiaceae.g__Erysipelotrichaceae_UCG.003	-1.19797	165.944	72.3333	0.0100578	0.248092
d__Bacteria.p__Firmicutes.c__Clostridia.o__Clostridiales.f__Clostridiaceae.g__Clostridium_sensu_stricto_1	-1.73143	144.444	43.5	0.0331539	0.309426
Genera (filtered by relative abundances > 0.1%) were log ratio transformed to detect differential abundance changes using the Wilcoxon Signed Rank paired t-test to generate p-values and corrected for multiple comparisons using the Benjamini-Hochberg method (q-value). *Significance: p-value < 0.05; q-value < 0.05. Log2FC = Log 2 Fold Change of Absolute Sequence Mean Count. Wk = Week. Males and Fem…

## Sheet: Sex Baseline Taxa
Supplementary Data Sheet 2. Significant Differentially Abundant Genera and Phyla between PTSD Subject Sex Groups at Baseline.
Genus Taxonomic Level	Log2FC to Female	Female Baseline Absolute Abundance Mean Count	Male Baseline Absolute Abundance Mean Count	p-value	q-value		Phylum Taxonomic Level	Female Baseline Absolute Abundance Mean Count	Male Baseline Absolute Abundance Mean Count	p-value	q-value
d__Bacteria;p__Bacteroidota;c__Bacteroidia;o__Bacteroidales;f__Prevotellaceae;g__Alloprevotella	8.66118	0	404.833	0.0140007	0.242965		No Significant Differences	-	-	-	-
d__Bacteria;p__Proteobacteria;c__Gammaproteobacteria;o__Burkholderiales;f__Sutterellaceae;g__Sutterella	1.13994	252.618	556.7	0.0147655	0.242965
d__Bacteria;p__Firmicutes;c__Negativicutes;o__Acidaminococcales;f__Acidaminococcaceae;g__Phascolarctobacterium	0.916682	297.706	562	0.0107657	0.242965
d__Bacteria;p__Firmicutes;c__Clostridia;o__Lachnospirales;f__Lachnospiraceae;g__Dorea	0.273252	210.118	253.933	0.0433009	0.400533
d__Bacteria;p__Firmicutes;c__Clostridia;o__Oscillospirales;f__Oscillospiraceae;g__Unclassified	-0.710651	78.1176	47.7333	0.020494	0.242965
d__Bacteria;p__Proteobacteria;c__Gammaproteobacteria;o__Burkholderiales;f__Sutterellaceae;g__Parasutterella	-0.947277	251.441	130.4	0.0229831	0.242965
d__Bacteria;p__Firmicutes;c__Clostridia;o__Lachnospirales;f__Lachnospiraceae;g__Anaerostipes	-1.05708	289.706	139.233	0.0138171	0.242965
d__Bacteria;p__Firmicutes;c__Clostridia;o__Oscillospirales;f__Ruminococcaceae;g__Incertae_Sedis	-1.79861	214.529	61.6667	0.0214027	0.242965
Genera (filtered by relative abundances > 0.1%) were log ratio transformed to detect differential abundance changes using the centered log-ratio with Kruskal-Wallis (CLR-KW) to generate p-values and corrected for multiple comparisons using the Benjamini-Hochberg method (q-value). *Significance: p-value < 0.05; q-value < 0.05. Log2FC = Log 2 Fold Change of Absolute Sequence Mean Count.

## Sheet: Prebiotic Females Taxa
Supplementary Data Sheet 2. Significant Differentially Abundant Genera and Phyla between PTSD Female Subjects on Prebiotic Intervention Across Time
Genus Taxonomic Level	Log2FC to Baseline	Prebiotic Baseline Absolute Abundance Mean Count	Prebiotic 2-WK Absolute Abundance Mean Count	p-value	q-value		Phylum Taxonomic Level	Log2FC to Baseline	Prebiotic Baseline Absolute Abundance Mean Count	Prebiotic 2-WK Absolute Abundance Mean Count	p-value	q-value
d__Bacteria.p__Firmicutes.c__Clostridia.o__Oscillospirales.f__Ruminococcaceae.g__Incertae_Sedis	1.19472	90.9091	208.091	0.0407603	0.50271		No Significant Differences	-	-	-	-	-
d__Bacteria.p__Proteobacteria.c__Gammaproteobacteria.o__Burkholderiales.f__Sutterellaceae.g__Sutterella	0.54112	133.636	194.455	0.0360317	0.50271
d__Bacteria.p__Firmicutes.c__Clostridia.o__Lachnospirales.f__Lachnospiraceae.g__Coprococcus	-0.580555	104	69.5455	0.0208626	0.45166
d__Bacteria.p__Firmicutes.c__Clostridia.o__Lachnospirales.f__Lachnospiraceae.g__Blautia	-0.657249	4013.36	2544.82	0.0185547	0.45166
d__Bacteria.p__Firmicutes.c__Clostridia.o__Lachnospirales.f__Lachnospiraceae.g__Lachnoclostridium	-0.786241	433.182	251.182	0.0244141	0.45166
d__Bacteria.p__Firmicutes.c__Clostridia.o__Lachnospirales.f__Lachnospiraceae.g__.Ruminococcus._torques_group	-1.068	373.182	178	0.0244141	0.45166
Genus Taxonomic Level	Log2FC to Baseline	Prebiotic Baseline Absolute Abundance Mean Count	Prebiotic 12-WK Absolute Abundance Mean Count	p-value	q-value		Phylum Taxonomic Level	Log2FC to Baseline	Prebiotic Baseline Absolute Abundance Mean Count	Prebiotic 12-WK Absolute Abundance Mean Count	p-value	q-value
d__Bacteria.p__Firmicutes.c__Clostridia.o__Oscillospirales.f__Ruminococcaceae.g__Incertae_Sedis	0.80477	88.6667	154.889	0.0195312	0.252668		Firmicutes	-0.375796	20072.9	15469.8	0.0390625	0.3125
d__Bacteria.p__Firmicutes.c__Clostridia.o__Oscillospirales.f__Oscillospiraceae.g__Unclassified	-0.563835	105.444	71.3333	0.0378138	0.34505
d__Bacteria.p__Firmicutes.c__Clostridia.o__Lachnospirales.f__Lachnospiraceae.g__Blautia	-0.893618	3436.78	1849.89	0.0078125	0.190104
d__Bacteria.p__Firmicutes.c__Bacilli.o__Lactobacillales.f__Streptococcaceae.g__Streptococcus	-0.953118	464.222	239.778	0.0207672	0.252668
d__Bacteria.p__Firmicutes.c__Clostridia.o__Lachnospirales.f__Lachnospiraceae.g__Roseburia	-0.966889	521.667	266.889	0.0273438	0.285156
d__Bacteria.p__Firmicutes.c__Clostridia.o__Lachnospirales.f__Lachnospiraceae.g__.Ruminococcus._torques_group	-0.980108	296.111	150.111	0.0078125	0.190104
d__Bacteria.p__Firmicutes.c__Clostridia.o__Oscillospirales.f__Ruminococcaceae.g__Subdoligranulum	-1.20186	571	248.222	0.0117188	0.213867
d__Bacteria.p__Firmicutes.c__Clostridia.o__Monoglobales.f__Monoglobaceae.g__Monoglobus	-1.28603	143.333	58.7778	0.00390625	0.190104
Genus Taxonomic Level	Log2FC to 2-Wk	Prebiotic 2-WK Absolute Abundance Mean Count	Prebiotic 12-WK Absolute Abundance Mean Count	p-value	q-value		Phylum Taxonomic Level	Log2FC to 2-Wk	Prebiotic 2-WK Absolute Abundance Mean Count	Prebiotic 12-WK Absolute Abundance Mean Count	p-value	q-value
d__Bacteria.p__Firmicutes.c__Clostridia.o__Lachnospirales.f__Lachnospiraceae.g__Lachnoclostridium	0.67594	317.5	507.25	0.015625	0.5625		No Significant Differences	-	-	-	-	-
d__Bacteria.p__Firmicutes.c__Bacilli.o__Lactobacillales.f__Streptococcaceae.g__Streptococcus	-1.00736	540.75	269	0.0390625	0.904713
d__Bacteria.p__Firmicutes.c__Clostridia.o__Lachnospirales.f__Lachnospiraceae.g__Roseburia	-1.61783	776.875	253.125	0.015625	0.5625
Genera (filtered by relative abundances > 0.1%) were log ratio transformed to detect differential abundance changes using the Wilcoxon Signed Rank paired t-test to generate p-values and corrected for multiple comparisons using the Benjamini-Hochberg method (q-value). *Significance: p-value < 0.05; q-value < 0.05. Log2FC = Log 2 Fold Change of Absolute Sequence Mean Count. Wk = Week.

## Sheet: Placebo Female Taxa
Supplementary Data Sheet 2. Significant Differentially Abundant Genera and Phyla between PTSD Female Subjects on Placebo Intervention Across Time
Genus Taxonomic Level	Log2FC to Baseline	Placebo Baseline Absolute Abundance Mean Count	Placebo 2-WK Absolute Abundance Mean Count	p-value	q-value		Phylum Taxonomic Level	Log2FC to Baseline	Placebo Baseline Absolute Abundance Mean Count	Placebo 2-WK Absolute Abundance Mean Count	p-value	q-value
d__Bacteria.p__Firmicutes.c__Negativicutes.o__Acidaminococcales.f__Acidaminococcaceae.g__Phascolarctobacterium	0.366257	257.667	332.133	0.0490582	0.992745		No Significant Differences	-	-	-	-	-
d__Bacteria.p__Firmicutes.c__Clostridia.o__Oscillospirales.f__Ruminococcaceae.g__Incertae_Sedis	-2.38082	333.333	64	0.0266647	0.992745
Genus Taxonomic Level	Log2FC to Baseline	Placebo Baseline Absolute Abundance Mean Count	Placebo 12-WK Absolute Abundance Mean Count	p-value	q-value		Phylum Taxonomic Level	Log2FC to Baseline	Placebo Baseline Absolute Abundance Mean Count	Placebo 12-WK Absolute Abundance Mean Count	p-value	q-value
d__Bacteria.p__Bacteroidota.c__Bacteroidia.o__Bacteroidales.f__Bacteroidaceae.g__Bacteroides	0.415185	12750.5	17002.4	0.0371094	1		No Significant Differences	-	-	-	-	-
Genus Taxonomic Level	Log2FC to 2-Wk	Placebo 2-WK Absolute Abundance Mean Count	Placebo 12-WK Absolute Abundance Mean Count	p-value	q-value		Phylum Taxonomic Level	Log2FC to 2-Wk	Placebo 2-WK Absolute Abundance Mean Count	Placebo 12-WK Absolute Abundance Mean Count	p-value	q-value
d__Bacteria.p__Verrucomicrobiota.c__Verrucomicrobiae.o__Verrucomicrobiales.f__Akkermansiaceae.g__Akkermansia	1.25397	168.556	402	0.0490582	0.686523		Verrucomicrobiota	1.22394	178	415.778	0.0360317	0.144127
d__Bacteria.p__Firmicutes.c__Clostridia.o__Oscillospirales.f__Oscillospiraceae.g__UCG.002	-0.591789	682.556	452.889	0.041913	0.686523		Actinobacteriota	-1.29957	878.778	357	0.0242653	0.144127
d__Bacteria.p__Firmicutes.c__Clostridia.o__Oscillospirales.f__Oscillospiraceae.g__uncultured	-0.781501	70.6667	41.1111	0.0423153	0.686523
d__Bacteria.p__Firmicutes.c__Clostridia.o__Lachnospirales.f__Lachnospiraceae.g__Lachnoclostridium	-1.18166	579.444	255.444	0.00390625	0.289062
d__Bacteria.p__Firmicutes.c__Bacilli.o__Erysipelotrichales.f__Erysipelatoclostridiaceae.g__Erysipelotrichaceae_UCG.003	-1.1919	183.778	80.4444	0.0346106	0.686523
d__Bacteria.p__Firmicutes.c__Clostridia.o__Oscillospirales.f__.Eubacterium._coprostanoligenes_group.g__.Eubacterium._coprostanoligenes_group	-1.75573	1066	315.667	0.028263	0.686523
Genera (filtered by relative abundances > 0.1%) were log ratio transformed to detect differential abundance changes using the Wilcoxon Signed Rank paired t-test to generate p-values and corrected for multiple comparisons using the Benjamini-Hochberg method (q-value). *Significance: p-value < 0.05; q-value < 0.05. Log2FC = Log 2 Fold Change of Absolute Sequence Mean Count. Wk = Week.

## Sheet: Prebiotic Male Taxa
Supplementary Data Sheet 2. Significant Differentially Abundant Genera and Phyla between PTSD Male Subjects on Prebiotic Intervention Across Time
Genus Taxonomic Level	Log2FC to Baseline	Prebiotic Baseline Absolute Abundance Mean Count	Prebiotic 2-WK Absolute Abundance Mean Count	p-value	q-value		Phylum Taxonomic Level	Log2FC to Baseline	Prebiotic Baseline Absolute Abundance Mean Count	Prebiotic 2-WK Absolute Abundance Mean Count	p-value	q-value
d__Bacteria.p__Actinobacteriota.c__Actinobacteria.o__Bifidobacteriales.f__Bifidobacteriaceae.g__Bifidobacterium	2.1286	190.833	834.5	0.00915169	0.225742		Actinobacteriota	9.32071	392.5	1278.92	0.0366713	0.29337
d__Bacteria.p__Firmicutes.c__Clostridia.o__Lachnospirales.f__Lachnospiraceae.g__Anaerostipes	1.35445	57.75	147.667	0.00488281	0.188675
d__Bacteria.p__Bacteroidota.c__Bacteroidia.o__Bacteroidales.f__Tannerellaceae.g__Parabacteroides	1.07392	943.167	1985.5	0.0341797	0.333293
d__Bacteria.p__Firmicutes.c__Clostridia.o__Lachnospirales.f__Lachnospiraceae.g__Fusicatenibacter	0.896446	241.833	450.167	0.00509932	0.188675
d__Bacteria.p__Bacteroidota.c__Bacteroidia.o__Bacteroidales.f__Bacteroidaceae.g__Bacteroides	-0.499011	14106.4	9981.58	0.0268555	0.331217
d__Bacteria.p__Firmicutes.c__Clostridia.o__Lachnospirales.f__Lachnospiraceae.g__Unclassified	-0.55715	1393.5	947.083	0.0209961	0.310742
d__Bacteria.p__Firmicutes.c__Clostridia.o__Oscillospirales.f__Oscillospiraceae.g__Flavonifractor	-1.18688	89.1667	39.1667	0.0184661	0.310742
d__Bacteria.p__Firmicutes.c__Clostridia.o__Lachnospirales.f__Lachnospiraceae.g__Tyzzerella	-2.91139	80.25	10.6667	0.0360317	0.333293
Genus Taxonomic Level	Log2FC to Baseline	Prebiotic Baseline Absolute Abundance Mean Count	Prebiotic 12-WK Absolute Abundance Mean Count	p-value	q-value		Phylum Taxonomic Level	Log2FC to Baseline	Prebiotic Baseline Absolute Abundance Mean Count	Prebiotic 12-WK Absolute Abundance Mean Count	p-value	q-value
d__Bacteria.p__Actinobacteriota.c__Actinobacteria.o__Bifidobacteriales.f__Bifidobacteriaceae.g__Bifidobacterium	2.5405	94.1429	547.714	0.0491721	0.61708		No Significant Differences	-	-	-	-	-
d__Bacteria.p__Bacteroidota.c__Bacteroidia.o__Bacteroidales.f__Tannerellaceae.g__Parabacteroides	1.85298	759.714	2744.43	0.03125	0.61708
d__Bacteria.p__Firmicutes.c__Clostridia.o__Oscillospirales.f__Ruminococcaceae.g__Faecalibacterium	1.14189	1616.57	3567.29	0.0360317	0.61708
d__Bacteria.p__Firmicutes.c__Clostridia.o__Lachnospirales.f__Lachnospiraceae.g__Roseburia	-0.643353	461	295.143	0.0491721	0.61708
d__Bacteria.p__Firmicutes.c__Clostridia.o__Lachnospirales.f__Lachnospiraceae.g__Coprococcus	-0.807207	348.714	199.286	0.0490582	0.61708
d__Bacteria.p__Firmicutes.c__Clostridia.o__Lachnospirales.f__Lachnospiraceae.g__Blautia	-0.894611	2933.14	1577.71	0.046875	0.61708
d__Bacteria.p__Firmicutes.c__Clostridia.o__Peptostreptococcales.Tissierellales.f__Peptostreptococcaceae.g__Romboutsia	-1.44668	48.2857	17.7143	0.0360317	0.61708
Genus Taxonomic Level	Log2FC to 2-Wk	Prebiotic 2-WK Absolute Abundance Mean Count	Prebiotic 12-WK Absolute Abundance Mean Count	p-value	q-value		Phylum Taxonomic Level	Log2FC to 2-Wk	Prebiotic 2-WK Absolute Abundance Mean Count	Prebiotic 12-WK Absolute Abundance Mean Count	p-value	q-value
No Signficant Differences	-	-	-	-	-		Firmicutes	-0.187027	16794.7	14752.7	0.015625	0.125
Genera (filtered by relative abundances > 0.1%) were log ratio transformed to detect differential abundance changes using the Wilcoxon Signed Rank paired t-test to generate p-values and corrected for multiple comparisons using the Benjamini-Hochberg method (q-value). *Significance: p-value < 0.05; q-value < 0.05. Log2FC = Log 2 Fold Change of Absolute Sequence Mean Count. Wk = Week.

## Sheet: Placebo Male Taxa
Supplementary Data Sheet 2. Significant Differentially Abundant Genera and Phyla between PTSD Male Subjects on Placebo Intervention Across Time
Genus Taxonomic Level	Log2FC to Baseline	Placebo Baseline Absolute Abundance Mean Count	Placebo 2-WK Absolute Abundance Mean Count	p-value	q-value		Phylum Taxonomic Level	Log2FC to Baseline	Placebo Baseline Absolute Abundance Mean Count	Placebo 2-WK Absolute Abundance Mean Count	p-value	q-value
d__Bacteria.p__Desulfobacterota.c__Desulfovibrionia.o__Desulfovibrionales.f__Desulfovibrionaceae.g__Bilophila	0.832698	56.4286	100.5	0.048024	1		No Significant Differences	-	-	-	-	-
d__Bacteria.p__Proteobacteria.c__Gammaproteobacteria.o__Burkholderiales.f__Sutterellaceae.g__Parasutterella	0.675636	164.071	262.071	0.0253294	1
Genus Taxonomic Level	Log2FC to Baseline	Placebo Baseline Absolute Abundance Mean Count	Placebo 12-WK Absolute Abundance Mean Count	p-value	q-value		Phylum Taxonomic Level	Log2FC to Baseline	Placebo Baseline Absolute Abundance Mean Count	Placebo 12-WK Absolute Abundance Mean Count	p-value	q-value
d__Bacteria.p__Proteobacteria.c__Gammaproteobacteria.o__Burkholderiales.f__Sutterellaceae.g__Parasutterella	1.12905	236.889	518.111	0.015067	0.437031		Firmicutes	-0.226053	20166.8	17242	0.0390625	0.15625
d__Bacteria.p__Firmicutes.c__Clostridia.o__Lachnospirales.f__Lachnospiraceae.g__Blautia	-0.477487	2299.33	1651.44	0.0195312	0.437031		Actinobacteriota	-1.38658	812.556	310.778	0.00390625	0.03125
d__Bacteria.p__Firmicutes.c__Clostridia.o__Oscillospirales.f__Oscillospiraceae.g__UCG.002	-0.566347	650.222	439.111	0.0142662	0.437031
d__Bacteria.p__Firmicutes.c__Bacilli.o__Erysipelotrichales.f__Erysipelatoclostridiaceae.g__Erysipelotrichaceae_UCG.003	-0.576618	95.7778	64.2222	0.0414946	0.437031
d__Bacteria.p__Firmicutes.c__Clostridia.o__Monoglobales.f__Monoglobaceae.g__Monoglobus	-0.697639	107.222	66.1111	0.0446875	0.437031
d__Bacteria.p__Firmicutes.c__Clostridia.o__Lachnospirales.f__Lachnospiraceae.g__Dorea	-1.0426	374.222	181.667	0.0446875	0.437031
d__Bacteria.p__Firmicutes.c__Clostridia.o__Christensenellales.f__Christensenellaceae.g__Christensenellaceae_R.7_group	-1.59491	371.889	123.111	0.0490582	0.437031
d__Bacteria.p__Firmicutes.c__Clostridia.o__Oscillospirales.f__Oscillospiraceae.g__NK4A214_group	-1.77575	491.556	143.556	0.0346106	0.437031
d__Bacteria.p__Firmicutes.c__Clostridia.o__Oscillospirales.f__Oscillospiraceae.g__UCG.005	-1.98129	383	97	0.0360317	0.437031
d__Bacteria.p__Actinobacteriota.c__Actinobacteria.o__Bifidobacteriales.f__Bifidobacteriaceae.g__Bifidobacterium	-2.2048	546.556	118.556	0.0346106	0.437031
Genus Taxonomic Level	Log2FC to 2-Wk	Placebo 2-WK Absolute Abundance Mean Count	Placebo 12-WK Absolute Abundance Mean Count	p-value	q-value		Phylum Taxonomic Level	Log2FC to 2-Wk	Placebo 2-WK Absolute Abundance Mean Count	Placebo 12-WK Absolute Abundance Mean Count	p-value	q-value
d__Bacteria.p__Firmicutes.c__Clostridia.o__Lachnospirales.f__Lachnospiraceae.g__Unclassified	0.527204	1278.78	1842.89	0.0273438	0.891891		No Significant Differences	-	-	-	-	-
d__Bacteria.p__Bacteroidota.c__Bacteroidia.o__Bacteroidales.f__Bacteroidaceae.g__Bacteroides	0.474623	13865.7	19267.1	0.0390625	0.891891
d__Bacteria.p__Proteobacteria.c__Gammaproteobacteria.o__Burkholderiales.f__Sutterellaceae.g__Parasutterella	0.474086	373	518.111	0.0208626	0.891891
Genera (filtered by relative abundances > 0.1%) were log ratio transformed to detect differential abundance changes using the Wilcoxon Signed Rank paired t-test to generate p-values and corrected for multiple comparisons using the Benjamini-Hochberg method (q-value). *Significance: p-value < 0.05; q-value < 0.05. Log2FC = Log 2 Fold Change of Absolute Sequence Mean Count. Wk = Week.
