# Supplementary material for: Prebiotics as an adjunct therapy for posttraumatic stress disorder: a pilot randomized controlled trial
Source: Front Neurosci. 2025 Jan 7;18:1477519. doi: 10.3389/fnins.2024.1477519 (PMC11747240; doi:10.3389/fnins.2024.1477519)
Supplement: Supplementary file 3 [file Data_Sheet_3.xlsx]

## Sheet: Group Assignment & Demographics
Supplementary Data: Group Assignement and Demographics
Study_ID	Group	Sex	cohort_type_Baseline	Ethnicity	FirstRace	Age	Military Service Status
PS001	Active	Female	Combat	Not Hispanic or Latino	White	55	Discharged
PS002	Placebo	Female	Combat	Hispanic or Latino	White	38	Discharged
PS007	Placebo	Male	Combat	Not Hispanic or Latino	White	41	Medically retired
PS008	Placebo	Male	Combat	Hispanic or Latino	White	41	Retired
PS009	Placebo	Female	Miliary Sexual Trauma	Not Hispanic or Latino	White	25	Discharged
PS010	Active	Female	Miliary Sexual Trauma	Not Hispanic or Latino	White	45	Discharged
PS011	Active	Female	Miliary Sexual Trauma	Not Hispanic or Latino	White	56	Discharged
PS013	Active	Female	Miliary Sexual Trauma	Not Hispanic or Latino	White	28	Active Duty
PS014	Active	Female	Miliary Sexual Trauma	Not Hispanic or Latino	White	37	Reserves
PS017	Placebo	Female	Miliary Sexual Trauma	Not Hispanic or Latino	White	53
PS020	Active	Female	Combat	Not Hispanic or Latino	White	62	Retired
PS022	Active	Female	Combat	Not Hispanic or Latino	Black or African American	52	Discharged
PS024	Active	Male	Combat	Not Hispanic or Latino	White	49	Medically retired
PS026	Active	Female	Miliary Sexual Trauma	Not Hispanic or Latino	Black or African American	43	Discharged
PS028	Placebo	Female	Miliary Sexual Trauma	Not Hispanic or Latino	White	42	Discharged
PS029	Placebo	Female	Miliary Sexual Trauma	Not Hispanic or Latino	Black or African American	46	Discharged
PS030	Placebo	Male	Combat	Not Hispanic or Latino	Black or African American	54	Discharged
PS032	Placebo	Male	Combat	Not Hispanic or Latino	Asian	54	Medically retired
PS033	Placebo	Male	Combat	Not Hispanic or Latino	White	61	Retired
PS035	Placebo	Female	Miliary Sexual Trauma	Not Hispanic or Latino	White	42	Discharged
PS036	Active	Female	Miliary Sexual Trauma	Not Hispanic or Latino	White	33	Discharged
PS038	Placebo	Female	Miliary Sexual Trauma	Not Hispanic or Latino	White	40	Medically retired
PS039	Placebo	Male	Miliary Sexual Trauma	Not Hispanic or Latino	White	41	Discharged
PS041	Active	Female	Combat	Hispanic or Latino	Other	44	Retired
PS043	Active	Male	Combat	Not Hispanic or Latino	White	37	Discharged
PS044	Active	Male	Combat	Not Hispanic or Latino	White	37	Discharged
PS046	Placebo	Male	Combat	Not Hispanic or Latino	Black or African American	43	Discharged
PS047	Active	Male	Miliary Sexual Trauma	Not Hispanic or Latino	White	35	Active Duty
PS048	Placebo	Female	Miliary Sexual Trauma	Not Hispanic or Latino	Black or African American	57	Retired
PS050	Placebo	Male	Miliary Sexual Trauma	Not Hispanic or Latino	White	59	Discharged
PS051	Placebo	Female	Miliary Sexual Trauma	Not Hispanic or Latino	Other	41	Discharged
PS052	Active	Female	Miliary Sexual Trauma	Hispanic or Latino	White	42	Discharged
PS053	Placebo	Male	Miliary Sexual Trauma	Not Hispanic or Latino	Asian	67
PS055	Placebo	Female	Combat	Not Hispanic or Latino	White	67	Discharged
PS056	Active	Male	Combat	Not Hispanic or Latino	White	39	Discharged
PS057	Active	Male	Combat	Not Hispanic or Latino	White	33	Medically retired
PS058	Active	Male	Combat	Not Hispanic or Latino	White	35	Discharged
PS062	Active	Female	Miliary Sexual Trauma	Not Hispanic or Latino	White	31	Medically retired
PS065	Placebo	Female	Miliary Sexual Trauma	Hispanic or Latino	White	31	Active Duty
PS066	Placebo	Male	Combat	Not Hispanic or Latino	Black or African American	60	Medically retired
PS070	Placebo	Male	Combat	Not Hispanic or Latino	Black or African American	57	Discharged
PS073	Active	Female	Combat	Not Hispanic or Latino	White	42	Active Duty
PS078	Active	Female	Miliary Sexual Trauma	Hispanic or Latino	Other	41	Discharged
PS080	Active	Male	Combat	Not Hispanic or Latino	Asian	45	Inactive ready Reserve
PS081	Active	Male	Combat	Not Hispanic or Latino	White	31	Discharged
PS082	Placebo	Female	Combat	Hispanic or Latino	Other	46	Discharged
PS083	Placebo	Female	Miliary Sexual Trauma	Not Hispanic or Latino	White	56	Discharged
PS086	Active	Female	Miliary Sexual Trauma	Not Hispanic or Latino	White	37	Medically retired
PS087	Placebo	Female	Combat	Not Hispanic or Latino	White	54	Discharged
PS088	Active	Male	Combat	Not Hispanic or Latino	White	45	Reserves
PS090	Placebo	Male	Combat	Not Hispanic or Latino	White	33	Active Duty
PS091	Placebo	Female	Combat	Not Hispanic or Latino	Asian	44	Retired
PS092	Active	Male	Combat	Not Hispanic or Latino	White	61	Discharged
PS093	Placebo	Female	Miliary Sexual Trauma	Hispanic or Latino	Black or African American	45	Retired
PS094	Active	Female	Miliary Sexual Trauma	Not Hispanic or Latino	White	43	Discharged
PS096	Placebo	Female	Miliary Sexual Trauma	Hispanic or Latino	Other	36	Reserves
PS098	Active	Female	Miliary Sexual Trauma	Not Hispanic or Latino	White	39	Discharged
PS099	Active	Female	Miliary Sexual Trauma	Not Hispanic or Latino	White	36	Active Duty
PS100	Placebo	Male	Combat	Hispanic or Latino	Black or African American	37	Medically retired
PS102	Active	Male	Combat	Not Hispanic or Latino	Native Hawaiian or Other Pacific Islander	54	Discharged
PS103	Placebo	Male	Combat	Not Hispanic or Latino	White	50	Retired
PS105	Placebo	Male	Combat	Not Hispanic or Latino	White	31	Active Duty
PS106	Active	Male	Combat	Not Hispanic or Latino	White	53	Discharged
PS108	Active	Male	Miliary Sexual Trauma	Not Hispanic or Latino	White	48	Medically retired
PS110	Placebo	Female	Miliary Sexual Trauma	Not Hispanic or Latino	White	62	Discharged
PS112	Placebo	Female	Miliary Sexual Trauma	Not Hispanic or Latino	Black or African American	27	Discharged
PS113	Active	Male	Combat	Not Hispanic or Latino	White	38	Discharged
PS114	Active	Male	Combat	Hispanic or Latino	Other	31	Reserves
PS116	Active	Female	Combat	Not Hispanic or Latino	Black or African American	34	Active Duty
PS117	Placebo	Male	Combat	Not Hispanic or Latino	White	45	Active Duty

## Sheet: Post Study Questionnaire
Supplementary Data: Post Study Questionnaire (completed at 12w)
record_id	total_bars	like	satisfied_taste	satisfied_texture	satisfied_portrion	want_more	decrease_app	ease_1bar	ease_2bar	ease_3bars	would_continue	otherfeedback
PS001	155	10	10	10	10	5	5	10	10	0	10	Knowing calories of the bar would be helpful. Thank you
PS007		5	5	5	10	5	5	10	10	5	10
PS008		10	10	10	5	10	5	10	10	10	10	Great tasting bars. I look forward to finding something similar to these, as I found these supplemented my meals and put me a point of contention after breakfast and dinner.
PS014		10	5	5	5	10	5	5	0	0	10	I felt that my GI symptoms were improved while eating the bars, less issues and better frequency of bowel movements. I did struggle significantly with eating the bars the last couple of weeks, but I believe that was primarily during to symptoms related to a uterine fibroid and increase in my dysautonomia issues.
PS017		10	5	5	5	10	5	10	5	5	10	I do feel My anxiety and depression was slightly better while eating these bars
PS020		10	10	10	5	10	5	10	5	0	10	Where can I order the Apple Fiber bars. Without them, I already feel the difference in my bowel movements.
PS022	All	5	5	5	5	0	5	10	5	5	5	Consuming the bars were kind over matter. After breaking into smaller pieces, it was easier to consume.
PS024	130	10	10	10	10	10	5	10	10	10	10	This is a great study, because people think the brain is out control system of the body when in reality if you don't eat you die. What we eat determines how the whole body function and with out food the brain and body can't work. I really enjoy working with you guys and let everyone know I said hi !!! Thanks for everything you do!!!
PS028	155	10	5	5	10	10	0	10	5	5	10	Per participant: It took a while to get used to eating the bars but eventually found them to be a great snack option in between meals. Practiced "mindful eating" in terms of timing and remembering to eat both bars everyday.
PS029	120	5	5	0	0	0	5	10	5	0	5	the bars were very filling. I feel like stress had a lot to do with my symptoms this last go around.
PS032	140	5	5	5	5	5	5	5	10	0	0	It was interesting
PS033		5	5	5	5	0	0	5	5	5	5
PS035	145	0	0	0	10	0	0	5	0	0	0	The chocolate bars were okay, the other bars were disgustingly too sweet! I think expecting people to eat that many bars is way too much to expect! I was gagging them down in the end.
PS038	40	0	0	5	5	0	10	5	0	0	0	Did not eat any bars the last two weeks of the study, Felt that the bars gave her an upset stomach as the study went on, but this could also eaily be stressful life events that she's experienced recently. Was not particularly satisfied with the supplement. Felt that the bar was so filling it was basically a meal replacement "but this is not necessarily a bad thing" per participant.
PS039	81	5	5	5	10	10	5	10	0	0	5	Felt bars were a little sweet for him. Really liked the chocolate bars. Found the bars to be a great post-lunch and post-dinner snack. Found that eating one bar per day was much better than eating 2.
PS041		5	5	5	5	5	0	10	5	0	5	The bar was not bad, but it can definitely improve in taste and texture,
PS043	161	5	5	5	5	5	0	10	10	10	5
PS044	150+	5	5	5	5	5	0	10	5	0	5
PS047	161	10	10	10		0	5	5	5	10	5
PS048	158	10	10	10	10	10	5	10	10	10	10
PS051		10	10	10	10	10	5	10	10	10	10	I really enjoyed the bars and it was great that I could so easily work them into my routine. The moderately low carb count with the high fiber was great for my blood glucose levels.
PS053	130	5	0	0	5	0	0	10	5	0	0	The bars are overwhelming to take everyday and for a long period of time.
PS055	157	10	10	10	10	10	5	10	10	10	10	I like the bars regarding flavor easy of availability and low sugar. I think the extra fiber helped my system. Im 90% vegan and the bars were consistent with what I normally eat in my diet.
PS056		0	5	5	0	0	5	5	0	0	0	Too much monotony...make other types of food.
PS061	135	5	0	5	10	5	5	5	10	10	10	Come up with some different flavors. They're too chewy as well
PS062	unsure, noted in email correspondence	5	5	5	5	0	10	5	0	0	10	Thank you for doing research that may potentially help more veterans.
PS065	156	10	5	10	10	10	5	10	5	5	10
PS066	130	0	0	0	5	0	0	10	5	5	5
PS073	142	5	10	10	10	5	0	10	5	5	10	I wasn't able to eat bars the last 4 days due to having food poisoning. I hope I was still able to help the study!
PS080	160	5	10	10	10	5	0	5	5	5	10
PS081	122	5	5	5	5	0	0	5	0	0	5
PS082	143	5	0	5	5	5	0	10	10	5	10
PS085	155	5	5	5	5	5	0	5	5	5	10
PS086	130	5	5	5	10	10	5	10	5	0	10
PS087	155	5	5	5	5	0	0	5	5	0	0
PS093	65	5	5	5	5	0	10	5	0	0	0	i think i needed more of the nutritional information on the bars. these definitely decreased my appetite and were like a brick in my stomach . I did not want to eat anything else after eating these. I am not sure if that helped me with my bowels.
PS094	161	10	10	10	10	10	10	10	10	10	10	I LOVE the pineapple one more than the chocolate. It's still good. It has a coconut flavor and I like that too.
PS099	Unknown	0	0	0	5	0	0	0	0	0	0	The bars consistency and texture make it extremely hard to consume. It got increasingly difficult to consume even one bar daily because of the taste and texture.
PS103	161	10	10	10	10	10	5	10	10	10	10
PS104		5	0	0	10	5	5	5	0	0	5
PS106	145	10	5	5	10	10	5	10	10	10	10
PS108	161	5	0	5	5	10	5	10	10	10	10	I was suggest adding peanut butter to the chocolate bar to make it more tolerable and not so vanilla.
PS109		10	10	10	10	5	5	10	10	0	10
PS110	152	5	5	5	5	10	0	10	10	5	10	Really liked the ability to just grab a couple bars for my first meal of the day with no thought needed or expense of engery to try to figure out what to eat and most likely just skipping meal if these were not available. Kept my bowles regular and soft. Did increase gas but was worth it. Chocolate ones were alittle on the dry side, but still good.
PS112	140	5	5	10	10	5	5	5	0	0	5	The bars are yummy I just don't think I could handle more than 2 per day. Enjoyed being a part of the study!
PS113	161	10	5	10	5	10	0	10	0	0	10	I found the chocolate bars very easy to eat, although the apple ones weren't bad tasting, but over time they do have a tendency to become dry.
PS116	161	5	5	5	0	0	0	5	0	0	0	Is it possible to make more flavors and smaller bars. I found it hard to eat them, I had to force myself to get through it. Cool idea though!
PS117	100	5	5	10	10	5	5	5	5	0	0

## Sheet: Post Study Questionnaire Coding
Supplementary Data: Post Study Questionnaire
Variable / Field Name	Form Name	Field Type	Field Label	Choices, Calculations, OR Slider Labels
total_bars	postbar_feedback	text	Total Bars Consumed (out of 161) during the study:
like	postbar_feedback	radio	How much did you like the study supplement overall?	0, Not at all | 5, Moderately | 10, Very much
satisfied_taste	postbar_feedback	radio	Were you satisfied with the taste of the supplement?	0, Not at all | 5, Moderately | 10, Very much
satisfied_texture	postbar_feedback	radio	Were you satisfied with the texture of the supplement?	0, Not at all | 5, Moderately | 10, Very much
satisfied_portrion	postbar_feedback	radio	Were you satisfied with the portion size of the supplement?	0, Not at all | 5, Moderately | 10, Very much
want_more	postbar_feedback	radio	Would you want more of the supplement?	0, Not at all | 5, Moderately | 10, Very much
decrease_app	postbar_feedback	radio	How much did the study supplement decrease your appetite during the day?	0, Not at all | 5, Moderately | 10, Very much
ease_1bar	postbar_feedback	radio	How easy was it to consume one bar per day?	0, Not at all | 5, Moderately | 10, Very much
ease_2bar	postbar_feedback	radio	How easy was it to consume two bars per day?	0, Not at all | 5, Moderately | 10, Very much
ease_3bars	postbar_feedback	radio	Given your experience, how easy would it be to consume three bars per day?	0, Not at all | 5, Moderately | 10, Very much
would_continue	postbar_feedback	radio	What is the likelihood that you would continue taking the study supplement ?	0, Not at all | 5, Moderately | 10, Very much
otherfeedback	postbar_feedback	notes	Is there any feedback that you would like to give to the research staff regarding the study?

## Sheet: Bristol Stool Score
Supplementary Data: Bristol Stool Score
record id	Bristol Stool Score Visit 1	Bristol Stool Score Visit 3
PS001	2	2
PS002
PS007	4	5
PS008	1	6
PS009	7
PS010
PS011	1
PS013	4
PS014	7	1
PS017	1	1
PS020	4	4
PS022	4	4
PS024	5	5
PS026
PS028		4
PS029		6
PS030	4
PS032	4	4
PS033	5	6
PS035	5	5
PS036
PS038		7
PS039	1	7
PS041	3	3
PS043	4	2
PS044	2	6
PS046	3
PS047	2	4
PS048	4	4
PS050	4
PS051	4	4
PS052
PS053		3
PS055	4	6
PS056	6	6
PS057	3
PS058
PS062	5	6
PS065	4	4
PS066	2	5
PS070
PS073	1	1
PS078
PS080	4	5
PS081	3	4
PS082	3	2
PS083	4
PS086	3	2
PS087	2	3
PS088
PS090
PS091	8
PS092	8
PS093	1	2
PS094	5	6
PS096	7
PS098	1
PS099	4	4
PS100
PS102	3
PS103	4	5
PS105
PS106	3	3
PS108	7	6
PS110	2	4
PS112	4	4
PS113	3	2
PS114	1
PS116	3	3
PS117	2	2

## Sheet: Bristol Stool Score Coding
Supplementary Data: Bristol Stool Score Coding
Coding
1, Type 1: Separate, Hard pellets or lumps (may require straining)
2, Type 2: Lumpy and sausage-shaped
3, Type 3: Like a sausage with cracks on the surface
4, Type 4: Long, smooth, soft, and snake-like
5, Type 5: Soft, distinct blobs (may be covered in mucous and pass easily)
6, Type 6: Fluffy, ragged, and mushy
7, Type 7: Watery; entirely liquefied
8, Type 8: Mucous-like, bubbly, foul-smelling, and may spray out

## Sheet: GI Symptom Severity
Supplementary Data: GI Symptom Severity (PROMIS GI)
	gi_ss_1_d6e57c			gi_ss_2_e32d2b			gi_ss_3_181bc3			gi_ss_4_bd2ada			gi_ss_5_c3d2bb			gi_ss_6_a1f797			gi_ss_7_6c8626			gi_ss_8_002ef1			gi_ss_9_8a1331			gi_ss_10_44cdb2			gi_ss_11_a2a74f			gi_ss_12_7d805b			gi_ss_13_8d4051			gi_ss_14_53afc7			gi_ss_15_4f2923			gi_ss_16_74e285			gi_ss_17_1858ba
	Upper Abdominal Pain or Discomfort			Lower Abdominal Pain or Discomfort			Upper Abdominal Cramping			Lower Abdominal Cramping			Pain Associated with Eating			Bloating			Belching			Passing Gas			Excessive Gas Overall			Heartburn			Indigestion			Nausea			Nausea Associated with Eating			Vomiting			Alternating Bowel Movements			Constipation More than 70% of the Time			Diarrhea More than 70% of the Time
	BL	2w	12w	BL	2w	12w	BL	2w	12w	BL	2w	12w	BL	2w	12w	BL	2w	12w	BL	2w	12w	BL	2w	12w	BL	2w	12w	BL	2w	12w	BL	2w	12w	BL	2w	12w	BL	2w	12w	BL	2w	12w	BL	2w	12w	BL	2w	12w	BL
PS001	2	2	1	6	3	2	2	2	1	5	3	1	2	2	1	7	3	3	6	4	2	7	4	3	7	4	3	7	4	3	7	4	2	1	1	1	1	1	1	1	1	1	4	3	2	6	7	2	2
PS002
PS007	8	6	2	8	6	2	5	6	1	5	6	1	3	2	1	8	7	4	8	3	2	8	6	5	8	6	7	3	2	1	1	5	2	4	5	7	2	3	2	3	5	3	8	9	11	6	5	3	6
PS008	9	6	3	8	6	4	4	7	3	4	6	4	1	8	2	6	7	2	10	8	4	11	8	5	11	9	5	8	5	4	7	7	4	1	3	1	1	3	1	2	1	1	11	10	5	8	5	5	6
PS009	4			4			4			4			3			5			3			4			2			4			4			4			4			3			9			3			10
PS010
PS011	5			5			1			5			1			11			1			11			11			11			5			1			1			1			1			11			1
PS013	6	3		4	3		1	2		3	2		2	1		7	3		3	1		6	5		6	5		9	2		4	3		5	1		3	1		1	1		3	1		2	1		2
PS014	3	3	2	7	8	7	1	3	2	7	8	7	3	1	1	4	5	2	3	2	2	8	8	4	8	6	2	2	1	1	2	3	2	5	7	7	3	6	6	2	1	3	7	5	3	4	8	5	6
PS017	5		3	5		5	5		1	1		4	5		1	5		4	5		4	5		7	8		9	8		3	8		3	1		1	1		1	1		1	1		1	11		11	1
PS020	2	1	1	6	1	1	2	1	1	6	1	1	6	1	1	3	3	1	5	1	1	5	3	1	2	2	1	1	1	1	5	1	1	1	1	1	5	1	1	1	1	1	1	2	1	1	1	1	4
PS022	2		2	2		2	2		2	2		2	2		1	2		4	3		5	3		5	3		5	2		1	2		3	2		1	1		2	1		1	4		2	3		1	3
PS024	8	1	1	8	7	1	8	1	1	8	1	1	1	1	1	7	1	1	9	7	9	9	6	10	9	7	10	8	2	1	8	6	1	4	1	1	1	1	1	1	1	1	8	1	1	1	1	1	1
PS028			1			1			1			1			1			1			1			1			1			1			1			1			1			1			1			1
PS029			8			8			1			4			1			8			4			4			4			3			3			2			1			1			1			1
PS030	3			7			2			4			1			8			4			4			6			7			7			2			3			1			1			1			1
PS032	6	4	1	5	2	2	1	1	1	1	1	2	4	1	2	4	5	2	1	2	2	11	8	5	11	8	5	8	7	2	8	7	3	4	1	1	5	5	1	7	1	1	7	4	5	3	7	2	3
PS033	5	9	8	7	9	2	4	9	6	6	9	2	6	9	6	7	9	6	7	10	6	5	9	6	6	9	7	2	10	8	5	9	8	5	9	8	6	8	8	1	10	1	6	10	7	6	5	1	3
PS035	5	4	4	9	9	6	3	3	1	8	10	4	3	3	1	10	9	3	3	2	1	10	7	5	10	7	5	3	2	1	3	2	1	5	3	1	4	3	1	3	3	1	11	6	11	3	2	1	11
PS036
PS038			1			7			1			7			1			9			9			1			1			6			6			9			4			3			1			2
PS039	1		1	3		9	1		1	5		9	5		4	8		1	8		1	7		6	6		4	7		3	6		3	6		6	6		1	1		2	8		1	6		1	6
PS041	6	3	4	7	3	4	6	1	4	7	1	4	7	2	1	11	5	4	7	1	1	11	3	4	11	4	3	6	1	2	7	1	1	7	1	1	8	1	1	3	1	1	1	1	4	9	6	5	1
PS043	1	1	1	1	1	1	1	1	1	1	1	1	1	1	1	3	1	4	4	2	3	4	3	4	1	1	1	1	1	1	1	1	1	1	1	1	1	1	1	1	1	1	1	1	1	1	1	1	1
PS044	8	8	6	6	6	7	6	5	5	5	5	6	7	5	2	4	4	5	9	9	8	2	2	4	9	6	8	2	1	1	8	2	2	9	9	4	5	7	2	2	1	1	3	3	4	1	1	1	1
PS046	1	1		1	1		1	1		1	1		1	1		1	7		1	1		6	9		5	1		6	1		1	1		1	1		1	1		1	1		1	1		1	1		1
PS047	1	1	1	1	1	1	1	1	1	1	1	1	1	10	1	1	1	1	11	3	2	11	4	2	1	1	1	4	1	1	4	1	1	2	4	3	1	3	3	2	3	2	3	1	1	1	1	1	1
PS048	8		3	8		3	8		5	8		3	1		3	4		6	3		4	11		6	9		4	1		3	1		3	5		3	1		3	1		1	1		5	1		4	1
PS050	4			3			2			2			1			1			2			2			2			3			3			2			3			2			2			2			4
PS051	1	1	1	1	1	1	1	1	1	1	1	1	1	1	1	2	1	1	3	1	1	3	3	1	1	1	1	1	3	1	1	3	1	1	1	1	1	1	1	1	1	1	1	1	1	1	1	1	1
PS052
PS053			1			1			1			1			1			1			1			1			1			1			1			1			1			1			1			1
PS055	2	3	1	1	4	1	1	1	1	1	1	1	1	1	1	4	4	3	4	1	4	3	3	4	4	3	4	1	1	1	1	1	1	1	1	1	1	1	1	1	1	1	1	1	1	1	1	1	1
PS056	2	1	2	2	3	3	2	2	3	2	2	3	4	1	2	4	3	4	6	5	4	6	5	4	4	5	4	8	1	4	7	2	4	3	1	2	1	1	1	2	1	1	2	1	4	2	1	3	2
PS057	1			1			1			1			1			1			1			1			1			1			1			1			1			1			1			1			1
PS058
PS062	3	2	2	4	5	2	2	2	2	5	5	2	2	3	2	6	5	3	1	1	1	4	3	2	1	2	1	2	1	1	4	2	2	6	4	2	6	4	3	1	1	1	4	3	4	1	1	1	2
PS065	1		1	1		2	1		1	1		2	1		1	1		3	1		1	1		1	1		1	1		1	1		1	2		1	1		1	1		1	1		2	1		1	1
PS066	5		8	1		8	5		4	1		4	3		1	5		8	5		8	5		5	4		8	10		9	10		9	3		4	3		6	2		4	9		9	7		6	7
PS070
PS073	1	1	1	1	1	1	1	1	1	1	1	1	1	1	1	11	9	9	2	2	2	3	2	10	2	1	11	2	1	1	2	1	1	2	1	1	1	1	1	1	1	1	2	1	1	11	3	9	1
PS078
PS080	1	1	1	1	1	1	1	1	1	1	1	1	1	1	1	1	2	6	1	1	1	1	2	9	1	2	9	1	1	1	1	1	8	1	1	1	1	1	1	1	1	4	1	1	6	1	1	2	1
PS081	2	2	2	2	1	2	3	2	2	3	1	2	1	1	1	5	4	3	4	2	3	4	3	3	3	2	2	7	2	4	6	2	3	3	1	1	1	1	1	1	1	1	3	2	2	2	1	1	2
PS082	1	1	1	1	1	1	1	1	3	1	1	3	1	1	1	7	8	4	1	4	3	6	8	4	3	4	2	3	6	4	1	5	2	1	4	2	1	2	1	1	1	1	1	6	1	9	4	1	1
PS083	1	2		1	2		2	5		2	1		2	1		2	4		2	3		3	3		2	2		1	1		2	3		1	1		1	1		1	1		2	2		2	4		2
PS086	4		6	4		1	5		1	4		1	8		4	8		1	2		1	2		1	3		1	10		6	9		3	7		4	4		2	5		1	3		2	11		4	2
PS087	3	1	1	1	4	2	1	1	1	1	1	1	2	1	1	4	3	2	5	4	4	7	7	8	10	7	8	3	2	1	3	3	2	2	1	1	1	1	1	1	1	3	8	4	3	5	8	3	1
PS088
PS090
PS091	3			3			3			3			4			4			2			9			11			1			7			7			7			1			5			4			4
PS092	3			5			1			5			1			4			3			5			7			4			3			3			1			3			1			1			5
PS093	7	5	6	6	4	4	6	3	6	8	4	4	6	1	1	6	3	7	2	2	2	2	2	4	2	2	2	1	1	1	3	2	2	5	1	1	2	1	1	2	1	1	2	1	2	11	10	6	1
PS094	5	1	1	5	1	2	5	1	1	2	1	2	1	1	1	7	1	3	3	1	3	9	1	4	8	1	3	8	2	2	7	1	1	7	1	1	7	1	1	3	1	1	3	1	1	1	1	1	1
PS096	2			5			2			3			1			4			1			3			1			1			1			1			1			1			11			1			10
PS098	1	1		6	5		1	1		6	5		1	1		6	5		6	5		5	6		6	5		9	9		1	6		6	4		1	6		1	1		6	1		4	3		4
PS099	5		1	4		2	2		1	4		3	3		1	8		4	3		1	10		3	8		2	7		4	7		1	10		6	4		1	8		2	9		1	2		1	4
PS100		3			2			2			2			1			2			3			3			2			1			2			1			1			1			1			1
PS102	1	1		1	1		1	1		1	1		1	1		1	5		1	2		2	5		1	5		1	1		1	1		1	1		1	1		1	1		1	5		1	3		1
PS103	1		1	3		1	3		1	3		1	1		1	11		1	11		1	11		1	11		1	11		1	11		1	5		1	7		1	7		1	1		1	11		1	1
PS105
PS106	1		1	1		1	1		1	1		1	1		1	1		1	1		1	1		5	1		3	1		1	1		1	1		1	1		1	1		1	1		1	1		1	1
PS108	11	11	4	10	8	9	10	11	5	10	8	9	11	11	3	11	10	4	11	11	5	11	11	11	11	11	9	11	11	5	11	11	5	11	11	3	11	11	3	11	11	4	11	11	5	11	9	4	10
PS110	2	2	1	1	2	1	1	1	1	1	1	1	1	1	1	2	2	2	2	3	2	2	3	2	2	2	2	2	3	1	2	2	1	3	3	1	1	3	1	1	1	1	3	4	1	3	3	1	3
PS112	1	1	1	2	2	1	1	1	1	1	1	1	1	1	1	2	1	2	2	2	1	3	2	3	2	1	2	1	1	1	2	1	1	2	1	1	1	1	1	1	1	1	1	1	1	1	1	1	1
PS113	3	2	1	4	3	2	2	2	1	4	3	2	8	4	5	7	4	3	4	4	2	4	5	3	4	3	2	3	2	1	7	4	4	6	5	2	9	6	3	7	4	2	4	2	3	3	2	2	2
PS114	3	1		3	1		1	1		1	1		1	1		5	4		3	2		5	4		2	2		2	2		1	1		1	1		1	1		2	2		2	2		1	1		1
PS116	5	2	6	7	5	6	4	1	1	7	4	5	3	3	1	9	6	4	3	2	1	7	5	6	7	5	6	3	1	1	3	1	3	5	1	1	4	1	1	3	1	1	4	4	4	7	3	8	3
PS117	4	5	3	2	4	3	1	4	3	2	4	3	1	3	1	3	6	4	3	6	4	4	6	4	4	5	4	8	9	6	4	6	4	3	5	2	1	3	1	1	1	1	3	9	3	3	7	3	1
[truncated: 62 more columns]

## Sheet: GI Symptom Coding
Supplementary Data: GI Symptom Severity (PROMIS GI) Coding
Variable	Question	Code
[gi_ss_1_d6e57c]	Upper Abdominal Pain or Discomfort	1=0,2=1, 3=2,4=3, 5=4, 6=5,7=6,8=7,9=8, 10=9, 11=10
[gi_ss_2_e32d2b]	Lower Abdominal Pain or Discomfort	1=0,2=1, 3=2,4=3, 5=4, 6=5,7=6,8=7,9=8, 10=9, 11=10
[gi_ss_3_181bc3]	Upper Abdominal Cramping	1=0,2=1, 3=2,4=3, 5=4, 6=5,7=6,8=7,9=8, 10=9, 11=10
[gi_ss_4_bd2ada]	Lower Abdominal Cramping	1=0,2=1, 3=2,4=3, 5=4, 6=5,7=6,8=7,9=8, 10=9, 11=10
[gi_ss_5_c3d2bb]	Pain Associated with Eating	1=0,2=1, 3=2,4=3, 5=4, 6=5,7=6,8=7,9=8, 10=9, 11=10
[gi_ss_6_a1f797]	Bloating	1=0,2=1, 3=2,4=3, 5=4, 6=5,7=6,8=7,9=8, 10=9, 11=10
[gi_ss_7_6c8626]	Belching	1=0,2=1, 3=2,4=3, 5=4, 6=5,7=6,8=7,9=8, 10=9, 11=10
[gi_ss_8_002ef1]	Passing Gas	1=0,2=1, 3=2,4=3, 5=4, 6=5,7=6,8=7,9=8, 10=9, 11=10
[gi_ss_9_8a1331]	Excessive Gas Overall	1=0,2=1, 3=2,4=3, 5=4, 6=5,7=6,8=7,9=8, 10=9, 11=10
[gi_ss_10_44cdb2]	Heartburn	1=0,2=1, 3=2,4=3, 5=4, 6=5,7=6,8=7,9=8, 10=9, 11=10
[gi_ss_11_a2a74f]	Indigestion	1=0,2=1, 3=2,4=3, 5=4, 6=5,7=6,8=7,9=8, 10=9, 11=10
[gi_ss_12_7d805b]	Nausea	1=0,2=1, 3=2,4=3, 5=4, 6=5,7=6,8=7,9=8, 10=9, 11=10
[gi_ss_13_8d4051]	Nausea Associated with Eating	1=0,2=1, 3=2,4=3, 5=4, 6=5,7=6,8=7,9=8, 10=9, 11=10
[gi_ss_14_53afc7]	Vomiting	1=0,2=1, 3=2,4=3, 5=4, 6=5,7=6,8=7,9=8, 10=9, 11=10
[gi_ss_15_4f2923]	Alternating Bowel Movements	1=0,2=1, 3=2,4=3, 5=4, 6=5,7=6,8=7,9=8, 10=9, 11=10
[gi_ss_16_74e285]	Constipation More than 70% of the Time	1=0,2=1, 3=2,4=3, 5=4, 6=5,7=6,8=7,9=8, 10=9, 11=10
[gi_ss_17_1858ba]	Diarrhea More than 70% of the Time	1=0,2=1, 3=2,4=3, 5=4, 6=5,7=6,8=7,9=8, 10=9, 11=10
[gi_ss_18_b9b05f]	Irregular Bowel Habits	1=0,2=1, 3=2,4=3, 5=4, 6=5,7=6,8=7,9=8, 10=9, 11=10
[gi_ss_19_5eb908]	Infrequent Bowel Movements	1=0,2=1, 3=2,4=3, 5=4, 6=5,7=6,8=7,9=8, 10=9, 11=10
[gi_ss_20_4769ff]	Hard Stools	1=0,2=1, 3=2,4=3, 5=4, 6=5,7=6,8=7,9=8, 10=9, 11=10
[gi_ss_21_8f346a]	Watery Stools	1=0,2=1, 3=2,4=3, 5=4, 6=5,7=6,8=7,9=8, 10=9, 11=10
[gi_ss_22_f44444]	Soft Stools	1=0,2=1, 3=2,4=3, 5=4, 6=5,7=6,8=7,9=8, 10=9, 11=10
[gi_ss_23_6c8185]	Passage of Mucous in the Stool	1=0,2=1, 3=2,4=3, 5=4, 6=5,7=6,8=7,9=8, 10=9, 11=10
[gi_ss_24_aac6fb]	Passage of Blood in the Stool	1=0,2=1, 3=2,4=3, 5=4, 6=5,7=6,8=7,9=8, 10=9, 11=10
[gi_ss_25_543614]	Straining with Bowel Movements	1=0,2=1, 3=2,4=3, 5=4, 6=5,7=6,8=7,9=8, 10=9, 11=10
[gi_ss_26_0c9a0b]	Frequent Bowel Movements	1=0,2=1, 3=2,4=3, 5=4, 6=5,7=6,8=7,9=8, 10=9, 11=10
[gi_ss_27_452dad]	Fecal Urgency(A Strong Feeling to have an Immediate Bowel Movement)	1=0,2=1, 3=2,4=3, 5=4, 6=5,7=6,8=7,9=8, 10=9, 11=10
[gi_ss_28_917bad]	Bowel Incontinence	1=0,2=1, 3=2,4=3, 5=4, 6=5,7=6,8=7,9=8, 10=9, 11=10
[gi_ss_29_f05ca3]	Sensation of Incomplete Emptying of Bowels	1=0,2=1, 3=2,4=3, 5=4, 6=5,7=6,8=7,9=8, 10=9, 11=10
[gi_ss_30_61c67a]	Loss of Appetite	1=0,2=1, 3=2,4=3, 5=4, 6=5,7=6,8=7,9=8, 10=9, 11=10
[gi_ss_31_8fb0d5]	Weight Loss	1=0,2=1, 3=2,4=3, 5=4, 6=5,7=6,8=7,9=8, 10=9, 11=10
[gi_ss_32_126f61]	Decreased Food Intake because of Symptoms	1=0,2=1, 3=2,4=3, 5=4, 6=5,7=6,8=7,9=8, 10=9, 11=10
[gi_ss_33_92b68a]	Difficulty Swallowing	1=0,2=1, 3=2,4=3, 5=4, 6=5,7=6,8=7,9=8, 10=9, 11=10
[gi_ss_34_8c6f87]	Pain with Swallowing	1=0,2=1, 3=2,4=3, 5=4, 6=5,7=6,8=7,9=8, 10=9, 11=10
[gi_ss_35_713178]	Food Coming up to Mouth	1=0,2=1, 3=2,4=3, 5=4, 6=5,7=6,8=7,9=8, 10=9, 11=10
[gi_ss_36_c3f2c0]	Acid Taste in Mouth	1=0,2=1, 3=2,4=3, 5=4, 6=5,7=6,8=7,9=8, 10=9, 11=10
[gi_ss_37_71bc6b]	Intolerance to Multiple Foods	1=0,2=1, 3=2,4=3, 5=4, 6=5,7=6,8=7,9=8, 10=9, 11=10
0 = none / never, 10 = always / worst possible

## Sheet: SCFA
Supplementary Data: Stool SCFA
Sample ID	Baseline	Baseline	Baseline	2w	2w	2w	12w	12w	12w
	Acetate in total dry sample (mg/g)	Propionate in total dry sample (mg/g)	Butyrate in total dry sample (mg/g)	Acetate in total dry sample (mg/g)	Propionate in total dry sample (mg/g)	Butyrate in total dry sample (mg/g)	Acetate in total dry sample (mg/g)	Propionate in total dry sample (mg/g)	Butyrate in total dry sample (mg/g)
PS001	8.81178	2.33345	0.505358	10.7812	3.21056	3.45482	8.29337	2.7773	1.72453
PS002	12.0928	6.20553	4.45802	22.1741	8.01545	6.27518
PS007	7.99391	6.91654	4.80661	21.338	13.7589	18.5219	8.58859	6.36055	9.34076
PS008	42.9775	17.6612	18.2373	9.50217	4.00119	3.70522	13.7276	6.24691	4.20829
PS009				52.656	6.97301	10.6916
PS010	12.2115	8.51701	8.20895	34.448	5.60302	18.6492
PS011	1.76142	0.679335	1.75892	3.01921	1.37753	1.54437
PS013	15.59	6.66738	7.15752	9.391	6.23053	4.94617
PS014	4.3935	0.934339	1.409	10.7496	1.5293	3.66892	8.5986	2.20672	3.03806
PS017	4.35906	1.13146	1.25741				0.719501	0.223777	0.12993
PS020	12.7296	6.14441	2.73454	8.86161	3.2939	4.01442	15.5656	7.62271	6.92177
PS022	5.557	4.71917	2.60815	8.67678	2.34434	5.8179	7.5496	7.07274	3.11162
PS024	18.3807	8.92544	7.75872	3.01442	0.336837	0.126604	10.0138	3.62432	8.44357
PS026	5.59326	4.00268	2.58584
PS028	5.52137	0.538643	1.13019	3.26249	1.80613	1.13953	18.9576	4.72862	4.98692
PS029	15.2447	6.581	2.46535	0.392324	0.426917	0.0466475
PS030	18.5078	13.3868	2.66387
PS032	5.2132	2.2679	3.55077	4.61405	3.06345	8.9734	2.45767	0.936901	4.26263
PS033	7.20334	7.47802	4.52241	14.7358	9.38253	8.59587	6.87356	4.29192	4.62048
PS035	7.05545	2.95748	4.50614	27.2282	16.2119	19.635	25.4721	9.57577	13.013
PS036	7.43601	4.13951	4.99703
PS038	3.09497	1.67125	4.56131				13.8442	4.28255	7.08039
PS039	2.73367	1.19764	1.33511	47.1827	20.0325	23.9618	18.058	6.2564	9.98008
PS041	4.41126	2.78065	2.54423	3.56287	1.4979	1.52931	3.66574	1.33395	1.12288
PS043	4.9808	3.78619	1.59298	13.6365	7.92316	3.72048	5.03644	6.2814	1.50007
PS044	6.26293	4.53832	2.65044	19.5235	6.54708	5.71559	9.99472	5.24358	4.13101
PS046	28.8712	6.61879	1.26062	27.8273	3.38209	5.70884
PS047	39.725	19.5411	25.4967	3.22022	0.68589	1.4563
PS048	7.69323	1.67382	2.3361	5.89528	2.26645	1.17216
PS050	8.05937	3.56981	6.79605	10.9232	4.10749	4.58312
PS051	15.1177	11.1212	8.07791	9.25878	6.75822	7.65317	6.36479	4.05067	3.02749
PS052	1.17591	0.377118	0.493953
PS053	1.89695	2.03146	2.90299	14.7003	5.5135	6.2971	13.6634	7.38831	4.01033
PS055	5.74839	2.69529	2.01047	11.7304	4.90261	6.64737	11.3366	3.78217	4.65698
PS056	11.3716	6.35053	5.79907	31.1423	9.05678	9.67944	3.55575	1.88998	1.11879
PS057	4.18048	2.26567	1.23246
PS058	36.8278	6.49907	10.5848
PS062	11.4047	4.54367	3.62908				2.90944	2.43639	1.5863
PS065	23.326	11.3033	6.57908	17.8498	9.41827	5.73541
PS066	4.04174	1.13619	1.08043	8.16837	2.60505	4.13728	11.8768	4.34982	4.38164
PS070
PS073	12.2621	3.97282	4.31999	2.15201	0.908378	0.757662	3.0632	1.7025	1.08554
PS078	9.60583	4.11288	3.96217
PS080	24.4648	12.25	7.88409	27.6487	19.2826	9.34693
PS081	7.6891	3.81055	2.86234	3.57364	1.61002	1.22538	7.29815	2.56171	3.71344
PS082	1.57534	1.02808	0.602595	2.15713	1.83174	1.38064	1.69836	1.14066	0.717242
PS083	1.20966	0.250219	0.16505
PS086	61.777	16.8309	50.8287
PS087	105.85	26.9597	40.3053	4.88901	1.23314	2.26895	11.1305	6.50529	4.09079
PS088	3.47519	2.44473	1.72004	5.4337	2.61238	2.99109
PS090	22.2927	6.08841	8.74021	21.2405	9.21487	6.16606
PS091	16.6289	7.15786	5.67388	3.11747	3.06487	1.335
PS092	3.56205	2.11157	0.889626
PS093	0.806597	0.214172	0.311967	2.70231	0.948759	1.84118	3.13312	1.8235	2.63783
PS094	1.55464	1.06276	1.0963	9.30225	5.85985	5.68555	5.4581	3.59489	2.84033
PS096	8.21238	8.69746	4.69673	7.83722	4.52868	2.1924
PS098	1.73047	0.358414	0.535917
PS099	13.6753	6.41567	2.92593	0.110394	0.0475962	0.0481884	7.83202	4.53008	3.41054
PS100	46.1801	37.8799	15.2318	61.7233	37.562	25.127
PS102	7.62802	4.70237	1.9524	23.5382	13.1216	7.96064
PS103	3.22804	1.44337	2.41683	1.58804	0.329718	0.307683	4.6098	2.73199	1.56287
PS105	3.31351	3.40705	2.68818	4.48564	3.11756	3.26412
PS106	13.7867	13.5566	5.32093	29.4081	28.6281	22.0408	13.404	12.502	6.90537
PS108	7.50659	3.72556	1.62714	38.3748	36.3176	7.29886
PS110	5.08511	3.44514	2.54427	4.49671	5.66503	3.59276	0.391848	0.41581	0.243881
PS112	7.97887	4.62844	5.13885	5.42665	2.34528	3.65766	5.37573	3.84477	3.63876
PS113	5.70998	3.4096	3.00118	19.557	11.873	8.9311	13.3607	5.56261	5.8552
PS114
PS116
PS117	7.9921	3.68225	3.30229	6.25725	1.66501	2.73727	4.68136	2.01268	2.35491
