# Supplementary material for: Prebiotics as an adjunct therapy for posttraumatic stress disorder: a pilot randomized controlled trial
Source: Front Neurosci. 2025 Jan 7;18:1477519. doi: 10.3389/fnins.2024.1477519 (PMC11747240; doi:10.3389/fnins.2024.1477519)
Supplement: Supplementary file 4 [file Data_Sheet_4.xlsx]

## Sheet: Phylum Biom
Supplementary Data Sheet 4.			Subject	S001	S001	S001	S002	S002	S007	S007	S007	S008	S008	S008	S009	S009	S010	S010	S011	S011	S013	S013	S014	S014	S014	S017	S017	S020	S020	S020	S022	S022	S022	S024	S024	S024	S028	S028	S028	S029	S029	S030	S032	S032	S032	S033	S033	S033	S035
			Time	BL	2Wk	12Wk	BL	2Wk	BL	2Wk	12Wk	BL	2Wk	12Wk	BL	2Wk	BL	2Wk	BL	2Wk	BL	2Wk	BL	2Wk	12Wk	BL	12Wk	BL	2Wk	12Wk	BL	2Wk	12Wk	BL	2Wk	12Wk	BL	2Wk	12Wk	BL	2Wk	BL	BL	2Wk	12Wk	BL	2Wk	12Wk	BL
#OTU ID	Sum	Percentage	Cumlative	PS001_BL	PS001_2Wk	PS001_12Wk	PS002_BL	PS002_2Wk	PS007_BL	PS007_2Wk	PS007_12Wk	PS008_BL	PS008_2Wk	PS008_12Wk	PS009_BL	PS009_2Wk	PS010_BL	PS010_2Wk	PS011_BL	PS011_2Wk	PS013_BL	PS013_2Wk	PS014_BL	PS014_2Wk	PS014_12Wk	PS017_BL	PS017_12Wk	PS020_BL	PS020_2Wk	PS020_12Wk	PS022_BL	PS022_2Wk	PS022_12Wk	PS024_BL	PS024_2Wk	PS024_12Wk	PS028_BL	PS028_2Wk	PS028_12Wk	PS029_BL	PS029_2Wk	PS030_BL	PS032_BL	PS032_2Wk	PS032_12Wk	PS033_BL	PS033_2Wk	PS033_12Wk	PS035_BL
d__Bacteria;p__Bacteroidota	3357375	0.520484	0.520484	18012	19492	11673	33153	22368	27068	25994	23243	24358	21338	29895	31532	27204	31182	17817	936	2023	20729	27024	11065	5848	7349	16898	16063	21846	22176	22784	22585	13813	15898	25543	18738	13243	12545	15873	8678	30005	28272	34287	18430	11862	12940	22103	20429	23065	21678
d__Bacteria;p__Firmicutes	2622235	0.406517	0.927001	28933	21050	26394	12557	16407	18535	15226	17891	19562	18054	11498	9890	15008	13777	9362	37218	26922	17598	11864	29697	30238	23319	24151	21946	12936	17391	15966	18124	25194	13314	15645	19069	17465	25096	22379	24338	9257	8575	8732	19777	24126	18727	17087	15463	13048	8855
d__Bacteria;p__Proteobacteria	257294	0.0398875	0.966889	606	548	441	331	103	641	948	1468	1730	659	795	756	770	3383	12383	63	46	796	962	558	765	427	825	662	1388	1391	1489	571	3696	328	340	2038	354	250	671	1131	959	622	111	1392	771	3104	389	529	796	8907
d__Bacteria;p__Actinobacteriota	101355	0.0157128	0.982601	320	130	83	380	851	43	109	15	419	898	336	97	24	378	28	4271	7218	223	76	1686	5394	1873	64	84	9	37	15	508	901	727	347	1572	250	1319	869	434	18	4	54	3615	629	1409	432	282	306	238
d__Bacteria;p__Verrucomicrobiota	61106	0.00947308	0.992074	1951	896	596	0	0	0	0	0	0	0	0	0	0	0	14	0	0	0	0	38	29	7948	168	86	0	0	0	105	0	193	0	0	0	630	1268	1303	0	0	3	0	0	0	61	33	13	48
d__Bacteria;p__Desulfobacterota	23398	0.00362732	0.995702	60	67	44	0	0	0	0	0	28	60	45	154	58	179	63	423	833	73	231	83	167	79	114	1009	651	517	494	158	178	181	35	71	21	213	130	127	0	0	79	45	56	107	73	73	175	157
d__Bacteria;p__Cyanobacteria	13151	0.00203876	0.99774	634	38	753	0	0	0	0	0	0	0	0	0	0	0	0	0	0	0	736	0	0	0	99	1932	293	832	377	16	14	3	0	0	0	28	320	78	0	0	0	0	0	0	0	0	0	0
d__Archaea;p__Euryarchaeota	9367	0.00145214	0.999193	0	0	0	0	0	0	0	0	0	0	0	0	0	0	0	0	0	0	0	412	1040	626	21	280	0	0	0	0	0	0	0	38	5	492	152	162	0	0	0	0	0	0	4	29	10	0
d__Bacteria;p__Fusobacteriota	4066	0.00063034	0.999823	0	0	0	0	0	0	0	0	0	0	0	0	0	0	0	16	5	0	0	0	0	0	0	0	0	0	0	0	0	0	0	0	0	0	3	9	285	433	0	436	935	549	0	0	0	0
d__Archaea;p__Thermoplasmatota	730	0.00011317	0.999936	6	42	50	0	0	0	0	0	0	0	0	0	0	0	0	0	0	0	0	0	0	0	0	0	0	0	0	22	0	18	0	0	0	196	155	163	0	0	0	0	0	0	0	0	0	0
d__Bacteria;p__Synergistota	309	4.79033e-05	0.999984	8	3	2	0	0	0	0	0	0	0	0	0	0	0	0	0	0	0	0	0	0	0	0	0	0	0	0	0	0	0	0	0	0	0	0	0	0	0	0	0	0	0	0	0	0	0
d__Bacteria;p__Patescibacteria	43	6.66616e-06	0.999991	0	0	0	3	0	3	0	0	0	0	2	0	0	0	0	0	0	0	0	0	0	0	0	0	0	0	0	0	0	0	0	0	0	0	0	0	0	0	0	0	0	0	0	0	0	0
d__Bacteria;p__Spirochaetota	41	6.35611e-06	0.999997	0	0	0	0	0	0	0	0	0	0	0	0	0	0	0	0	0	0	0	0	0	0	0	0	0	0	0	0	0	0	5	24	8	0	0	0	0	0	0	0	0	0	0	0	0	0
d__Bacteria;p__Campilobacterota	19	2.94551e-06	1	0	0	0	0	0	0	0	0	0	0	0	0	0	0	0	0	0	0	0	0	0	0	0	0	0	0	0	0	0	5	0	0	0	0	0	0	0	0	0	0	0	4	0	0	0	0
d__Bacteria;__	0	0	1	0	0	0	0	0	0	0	0	0	0	0	0	0	0	0	0	0	0	0	0	0	0	0	0	0	0	0	0	0	0	0	0	0	0	0	0	0	0	0	0	0	0	0	0	0	0
			Sum	50530	42266	40036	46424	39729	46290	42277	42617	46097	41009	42571	42429	43064	48899	39667	42927	37047	39419	40893	43539	43481	41621	42340	42062	37123	42344	41125	42089	43796	30667	41915	41550	31346	40769	41820	36423	40524	37906	43266	43695	38379	36840	40149	36838	37413	39883
[truncated: 107 more columns]

## Sheet: Genus Biom
Supplementary Data Sheet 4.				S001-BL_S1	S001-2Wk_S74	S001-12Wk_S134	S002-BL_S2	S002-2Wk_S75	S007-BL_S3	S007-2Wk_S76	S007-12Wk_S135	S008-BL_S4	S008-2Wk_S77	S008-12Wk_S136	S009-BL_S5	S009-2Wk_S78	S010-BL_S6	S010-2Wk_S79	S011-BL_S7	S011-2Wk_S80	S013-BL_S9	S013-2Wk_S81	S014-BL_S10	S014-2Wk_S82	S014-12Wk_S137	S017-BL_S12	S017-12Wk_S138	S020-BL_S13	S020-2Wk_S83	S020-12Wk_S139	S022-BL_S14	S022-2Wk_S84	S022-12Wk_S140	S024-BL_S15	S024-2Wk_S85	S024-12Wk_S141	S028-BL_S17	S028-2Wk_S86	S028-12Wk_S142	S029-BL_S18	S029-2Wk_S87	S030-BL_S19	S032-BL_S20	S032-2Wk_S88	S032-12Wk_S143	S033-BL_S21	S033-2Wk_S89	S033-12Wk_S144	S035-BL_S22
			Subject	S001	S001	S001	S002	S002	S007	S007	S007	S008	S008	S008	S009	S009	S010	S010	S011	S011	S013	S013	S014	S014	S014	S017	S017	S020	S020	S020	S022	S022	S022	S024	S024	S024	S028	S028	S028	S029	S029	S030	S032	S032	S032	S033	S033	S033	S035
			Time	BL	2Wk	12Wk	BL	2Wk	BL	2Wk	12Wk	BL	2Wk	12Wk	BL	2Wk	BL	2Wk	BL	2Wk	BL	2Wk	BL	2Wk	12Wk	BL	12Wk	BL	2Wk	12Wk	BL	2Wk	12Wk	BL	2Wk	12Wk	BL	2Wk	12Wk	BL	2Wk	BL	BL	2Wk	12Wk	BL	2Wk	12Wk	BL
#OTU ID	Sum	Percentage	Cumlative	PS001_BL	PS001_2Wk	PS001_12Wk	PS002_BL	PS002_2Wk	PS007_BL	PS007_2Wk	PS007_12Wk	PS008_BL	PS008_2Wk	PS008_12Wk	PS009_BL	PS009_2Wk	PS010_BL	PS010_2Wk	PS011_BL	PS011_2Wk	PS013_BL	PS013_2Wk	PS014_BL	PS014_2Wk	PS014_12Wk	PS017_BL	PS017_12Wk	PS020_BL	PS020_2Wk	PS020_12Wk	PS022_BL	PS022_2Wk	PS022_12Wk	PS024_BL	PS024_2Wk	PS024_12Wk	PS028_BL	PS028_2Wk	PS028_12Wk	PS029_BL	PS029_2Wk	PS030_BL	PS032_BL	PS032_2Wk	PS032_12Wk	PS033_BL	PS033_2Wk	PS033_12Wk	PS035_BL
d__Bacteria;p__Bacteroidota;c__Bacteroidia;o__Bacteroidales;f__Bacteroidaceae;g__Bacteroides	2413519	0.374161	0.374161	13529	16148	9138	30267	21346	23175	23500	20815	23063	19055	28557	30169	25830	28067	16670	735	1490	19903	22901	8990	4667	5724	13309	11380	14313	16493	15178	19074	11878	10042	23277	15248	9963	7704	11081	4032	27670	27317	33373	14294	4760	10885	2882	3681	11687	18051
d__Bacteria;p__Bacteroidota;c__Bacteroidia;o__Bacteroidales;f__Prevotellaceae;g__Prevotella	490820	0.0760904	0.450251	2	0	0	0	0	0	0	0	0	0	0	0	0	0	0	17	44	0	9	0	0	0	0	0	0	0	10	996	154	159	1177	257	1969	548	1021	268	0	0	0	779	5332	443	17558	15434	8568	0
d__Bacteria;p__Firmicutes;c__Clostridia;o__Lachnospirales;f__Lachnospiraceae;g__Blautia	350663	0.0543622	0.504613	5885	2241	2430	4849	6698	2775	2024	782	2882	2077	1720	3731	2368	2404	1458	11157	5064	2913	2405	2460	2014	1972	3100	825	2966	1839	1842	4546	5559	2616	1327	1049	878	2320	1373	1108	2290	508	2793	1337	849	621	1541	618	1093	2750
d__Bacteria;p__Firmicutes;c__Clostridia;o__Oscillospirales;f__Ruminococcaceae;g__Faecalibacterium	343785	0.053296	0.557909	2504	2301	7981	77	128	3525	1514	3632	2690	6390	1331	0	0	789	1429	3384	2453	5619	1688	1509	1082	167	6756	882	266	739	5376	610	1714	507	991	6783	6676	4643	3634	1476	259	956	0	455	3363	612	4141	7048	4028	289
d__Bacteria;p__Firmicutes;c__Clostridia;o__Lachnospirales;f__Lachnospiraceae;__	217521	0.0337216	0.591631	1724	1136	1149	1022	605	3189	2866	3439	776	554	930	2291	4209	983	633	728	286	1139	1119	2235	3157	1878	1545	931	1846	2743	1393	1168	617	685	1499	628	1540	1124	1108	695	2135	817	1732	713	775	785	2416	962	624	734
d__Bacteria;p__Bacteroidota;c__Bacteroidia;o__Bacteroidales;f__Tannerellaceae;g__Parabacteroides	206998	0.0320903	0.623721	1045	1663	711	2886	1022	2053	1301	1375	595	756	402	1363	1374	2071	521	97	404	659	3877	1015	435	1149	2129	2012	1211	1294	3489	1142	1187	774	642	1839	996	999	549	1007	2335	955	522	2218	788	1086	415	362	1193	1518
d__Bacteria;p__Firmicutes;c__Clostridia;o__Lachnospirales;f__Lachnospiraceae;g__Agathobacter	132499	0.0205409	0.644262	2412	1439	819	0	0	1454	1208	1952	1396	965	565	0	0	1738	759	1571	166	972	786	3401	2269	1481	88	797	34	0	666	1982	2668	513	1672	717	953	359	141	44	0	0	0	807	12159	1582	1894	288	653	966
d__Bacteria;p__Bacteroidota;c__Bacteroidia;o__Bacteroidales;f__Rikenellaceae;g__Alistipes	120618	0.018699	0.662961	818	640	453	0	0	786	469	316	252	349	189	0	0	385	252	85	77	93	141	848	535	332	551	945	5689	3467	3897	407	502	959	224	742	139	950	951	1034	0	0	253	154	61	121	971	714	1249	2109
d__Bacteria;p__Proteobacteria;c__Gammaproteobacteria;o__Enterobacterales;f__Enterobacteriaceae;__	83567	0.0129551	0.675916	0	0	0	0	6	0	0	0	0	0	0	0	0	2773	12076	0	0	0	0	0	0	0	0	0	0	0	0	0	0	160	10	1536	112	3	0	0	64	77	0	0	0	558	0	181	67	6619
d__Bacteria;p__Firmicutes;c__Clostridia;o__Oscillospirales;f__Ruminococcaceae;g__Subdoligranulum	76791	0.0119047	0.687821	644	195	255	0	0	770	1243	973	1501	300	1564	477	909	278	375	2584	1585	234	94	863	580	102	540	88	459	888	357	562	613	401	520	1286	366	719	1058	250	0	0	0	1335	757	1105	377	600	494	157
d__Bacteria;p__Firmicutes;c__Clostridia;o__Lachnospirales;f__Lachnospiraceae;g__Roseburia	68148	0.0105648	0.698386	324	673	457	0	50	981	741	1080	1294	651	820	10	844	1104	109	198	80	912	691	280	431	77	1014	45	599	1270	271	353	1611	87	1139	526	1021	172	183	114	0	0	0	490	606	407	650	382	140	249
d__Bacteria;p__Firmicutes;c__Clostridia;o__Oscillospirales;f__Oscillospiraceae;g__UCG-002	65892	0.010215	0.708601	372	220	107	0	0	472	429	470	14	20	4	0	0	78	230	32	22	0	0	1776	1450	1671	980	337	27	90	9	26	47	69	0	0	0	350	807	482	0	0	0	0	0	0	453	390	411	0
d__Bacteria;p__Firmicutes;c__Negativicutes;o__Acidaminococcales;f__Acidaminococcaceae;g__Phascolarctobacterium	64249	0.00996033	0.718561	592	597	231	0	0	0	0	0	452	355	455	0	0	518	310	20	7	290	611	244	180	126	693	1027	1794	2004	538	0	0	0	0	4	0	0	4	0	0	0	678	361	421	132	502	349	857	0
d__Bacteria;p__Proteobacteria;c__Gammaproteobacteria;o__Burkholderiales;f__Sutterellaceae;g__Sutterella	63811	0.00989243	0.728453	436	459	327	324	97	0	0	0	571	580	398	0	0	0	0	15	24	0	0	442	743	427	0	0	0	0	0	0	0	0	235	368	139	96	193	324	895	540	85	1392	636	424	0	0	0	0
d__Bacteria;p__Firmicutes;c__Clostridia;o__Lachnospirales;f__Lachnospiraceae;g__Lachnoclostridium	63750	0.00988297	0.738336	505	124	173	1241	967	615	181	1512	286	219	307	554	173	256	42	215	144	32	37	484	455	520	173	285	668	734	790	195	150	397	78	95	65	126	210	167	1849	5694	1000	342	584	288	189	95	232	42
d__Bacteria;p__Firmicutes;c__Clostridia;o__Lachnospirales;f__Lachnospiraceae;g__Fusicatenibacter	61642	0.00955617	0.747893	371	558	565	15	688	0	0	0	231	187	155	486	689	701	552	1366	808	917	1338	267	790	253	668	214	604	953	1251	688	1943	346	621	1104	500	283	343	259	538	187	0	485	55	98	406	219	136	254
d__Bacteria;p__Verrucomicrobiota;c__Verrucomicrobiae;o__Verrucomicrobiales;f__Akkermansiaceae;g__Akkermansia	59441	0.00921496	0.757108	1951	896	596	0	0	0	0	0	0	0	0	0	0	0	14	0	0	0	0	0	0	7928	0	0	0	0	0	105	0	193	0	0	0	257	1196	1234	0	0	3	0	0	0	61	33	13	48
d__Bacteria;p__Firmicutes;c__Clostridia;o__Oscillospirales;f__[Eubacterium]_coprostanoligenes_group;g__[Eubacterium]_coprostanoligenes_group	56050	0.00868926	0.765797	118	140	77	0	0	26	23	32	902	587	148	0	110	11	8	81	207	0	0	175	80	62	92	84	66	66	51	115	287	561	785	1006	662	378	428	362	7	0	0	0	76	0	50	370	72	37
d__Bacteria;p__Actinobacteriota;c__Actinobacteria;o__Bifidobacteriales;f__Bifidobacteriaceae;g__Bifidobacterium	53793	0.00833937	0.774136	30	7	12	67	457	32	98	12	303	785	305	93	14	24	6	489	3831	202	28	1093	4771	830	22	10	0	0	0	0	0	0	191	1320	190	943	746	247	2	0	7	2552	313	441	266	140	11	47
d__Bacteria;p__Firmicutes;c__Clostridia;o__Oscillospirales;f__Ruminococcaceae;__	51319	0.00795583	0.782092	330	145	65	2	337	141	162	227	134	668	147	283	281	133	117	32	30	0	0	4598	3251	4965	192	380	67	86	8	375	631	447	32	79	38	205	133	229	0	0	19	9	14	9	4	34	63	84
d__Bacteria;p__Firmicutes;c__Clostridia;o__Lachnospirales;f__Lachnospiraceae;g__Lachnospira	50988	0.00790452	0.789997	425	541	54	66	59	213	531	798	913	372	644	88	2185	943	614	46	58	1301	680	221	217	85	854	937	113	375	640	286	283	22	2108	657	851	634	282	264	0	0	0	0	0	0	267	99	424	404
d__Bacteria;p__Firmicutes;c__Clostridia;o__Lachnospirales;f__Lachnospiraceae;g__[Eubacterium]_hallii_group	46653	0.00723247	0.797229	722	399	398	103	565	911	626	66	40	44	35	20	38	380	199	1465	613	188	227	223	267	377	369	238	634	351	242	439	872	555	0	0	0	862	344	62	233	39	361	267	35	47	321	140	179	472
d__Bacteria;p__Firmicutes;c__Clostridia;o__Oscillospirales;f__Ruminococcaceae;g__Ruminococcus	46354	0.00718612	0.804415	62	38	39	0	0	0	0	0	338	1160	186	0	0	0	108	126	123	342	301	244	117	483	0	124	27	44	0	2421	980	1233	0	0	0	416	405	262	0	0	0	0	0	0	149	856	95	32
d__Bacteria;p__Firmicutes;c__Clostridia;o__Lachnospirales;f__Lachnospiraceae;g__[Ruminococcus]_torques_group	43988	0.00681933	0.811234	498	194	142	243	285	455	270	658	508	388	420	209	127	355	112	973	168	121	127	869	636	381	234	41	53	55	13	381	115	301	729	232	123	211	188	529	389	0	221	2169	467	2017	65	81	104	244
d__Bacteria;p__Firmicutes;c__Clostridia;o__Oscillospirales;f__Ruminococcaceae;g__[Eubacterium]_siraeum_group	43074	0.00667763	0.817912	3086	2489	4307	0	0	0	0	0	150	14	61	0	0	0	98	16	6	0	0	202	613	189	720	3203	461	1240	342	0	0	4	0	901	93	372	207	175	0	0	0	0	0	0	0	3	10	0
d__Bacteria;p__Firmicutes;c__Clostridia;o__Oscillospirales;f__Oscillospiraceae;g__UCG-005	41768	0.00647517	0.824387	48	16	17	0	0	0	0	0	0	0	0	0	0	5	12	0	39	0	0	231	261	270	113	7	29	62	0	393	1130	759	32	172	50	1582	981	1574	0	0	0	0	0	0	20	38	14	27
d__Bacteria;p__Actinobacteriota;c__Coriobacteriia;o__Coriobacteriales;f__Coriobacteriaceae;g__Collinsella	40221	0.00623534	0.830623	240	91	52	238	361	0	0	0	102	87	31	0	0	304	22	3468	3100	18	41	524	545	952	29	62	0	0	0	452	876	674	139	225	60	324	81	131	0	0	41	979	271	873	158	134	293	115
d__Bacteria;p__Firmicutes;c__Clostridia;o__Lachnospirales;f__Lachnospiraceae;g__Lachnospiraceae_NK4A136_group	39257	0.0060859	0.836709	588	308	578	0	0	0	0	0	0	0	0	0	0	210	411	116	233	282	211	71	91	9	78	101	327	870	225	59	0	0	260	241	219	235	287	39	93	7	0	77	77	42	104	99	95	7
d__Bacteria;p__Firmicutes;c__Clostridia;o__Christensenellales;f__Christensenellaceae;g__Christensenellaceae_R-7_group	38637	0.00598978	0.842698	534	1056	1014	0	0	0	0	0	0	0	0	0	0	0	2	104	815	0	0	1451	1613	1943	118	407	0	0	0	111	107	95	26	75	9	858	792	2840	0	0	6	0	2	0	0	0	0	0
d__Bacteria;p__Firmicutes;c__Clostridia;o__Lachnospirales;f__Lachnospiraceae;g__Anaerostipes	38101	0.00590668	0.848605	551	239	298	2210	1052	204	91	51	383	410	259	186	367	102	239	163	50	308	118	240	496	645	334	239	90	306	75	117	172	138	21	0	0	885	700	639	7	4	199	753	235	1726	115	33	26	149
d__Bacteria;p__Proteobacteria;c__Gammaproteobacteria;o__Burkholderiales;f__Sutterellaceae;g__Parasutterella	35984	0.00557849	0.854183	64	55	36	0	0	638	948	1454	87	53	121	748	756	600	297	0	0	750	962	0	0	0	633	509	1022	733	1296	511	1867	109	0	0	0	25	13	0	0	0	26	0	5	3	372	348	729	1347
d__Bacteria;p__Firmicutes;c__Clostridia;o__Clostridia_UCG-014;f__Clostridia_UCG-014;g__Clostridia_UCG-014	35536	0.00550904	0.859692	310	128	92	0	0	0	0	0	163	179	25	0	0	0	0	0	0	0	0	39	167	138	491	705	0	0	0	0	0	0	0	0	0	1539	1912	4105	0	0	0	0	0	0	0	0	0	0
d__Bacteria;p__Firmicutes;c__Clostridia;o__Lachnospirales;f__Lachnospiraceae;g__Dorea	34547	0.00535572	0.865048	230	131	87	27	353	610	385	397	227	201	79	0	49	439	153	174	24	280	198	298	117	128	63	16	13	42	51	214	334	225	34	53	26	230	249	336	74	7	0	1041	292	153	290	149	168	64
d__Bacteria;p__Firmicutes;c__Negativicutes;o__Acidaminococcales;f__Acidaminococcaceae;g__Acidaminococcus	33131	0.0051362	0.870184	0	0	0	357	600	0	0	0	39	96	16	2	0	0	0	25	406	0	0	599	293	600	0	0	0	0	0	0	0	0	189	689	174	0	0	0	0	0	0	1862	752	1230	323	402	1248	0
d__Bacteria;p__Proteobacteria;c__Gammaproteobacteria;o__Enterobacterales;f__Enterobacteriaceae;g__Escherichia-Shigella	32050	0.00496862	0.875153	0	0	0	7	0	3	0	0	0	0	0	8	0	10	10	48	22	0	0	116	22	0	0	0	0	0	15	60	35	10	9	0	28	66	21	177	0	5	0	0	0	2071	0	0	0	8
d__Bacteria;p__Firmicutes;c__Bacilli;o__Lactobacillales;f__Streptococcaceae;g__Streptococcus	31810	0.00493141	0.880084	130	288	102	293	1934	109	27	10	496	103	17	34	15	32	11	1274	106	405	133	58	151	18	9	55	168	268	25	74	38	45	62	16	587	182	27	97	21	0	18	257	241	413	8	10	29	56
d__Bacteria;p__Firmicutes;c__Clostridia;o__Oscillospirales;f__Oscillospiraceae;g__NK4A214_group	31549	0.00489095	0.884975	762	738	526	0	0	234	406	270	0	0	0	0	27	38	82	0	0	0	0	399	2146	352	153	567	0	0	0	347	1790	523	179	436	232	851	940	916	3	0	0	0	0	0	389	356	211	8
d__Bacteria;p__Proteobacteria;c__Alphaproteobacteria;o__Rhodospirillales;f__uncultured;g__uncultured	30108	0.00466755	0.889643	88	23	63	0	0	0	0	0	1072	16	276	0	0	0	0	0	0	0	0	0	0	0	180	134	366	658	141	0	0	0	0	0	0	24	421	587	0	0	0	0	0	0	0	0	0	0
d__Bacteria;p__Firmicutes;c__Clostridia;o__Lachnospirales;f__Lachnospiraceae;g__Coprococcus	26903	0.00417069	0.893814	78	68	38	0	0	65	13	29	1252	398	130	0	0	155	47	0	0	0	0	177	129	78	109	22	28	31	19	0	0	0	79	108	31	154	172	109	159	5	0	0	0	0	142	69	58	31
d__Bacteria;p__Bacteroidota;c__Bacteroidia;o__Bacteroidales;f__Prevotellaceae;g__Paraprevotella	25630	0.00397334	0.897787	0	0	0	0	0	831	644	634	305	1007	624	0	0	0	0	0	0	0	0	0	0	0	0	0	0	0	0	0	0	0	165	366	155	0	0	0	0	0	76	0	0	0	0	0	0	0
d__Bacteria;p__Bacteroidota;c__Bacteroidia;o__Bacteroidales;f__Prevotellaceae;g__Alloprevotella	25427	0.00394187	0.901729	0	0	0	0	0	0	0	0	0	0	3	0	0	0	0	0	6	0	0	0	0	0	0	0	0	0	0	0	0	0	0	0	0	0	0	0	0	0	0	459	391	77	0	0	0	0
d__Bacteria;p__Firmicutes;c__Negativicutes;o__Veillonellales-Selenomonadales;f__Veillonellaceae;g__Dialister	22337	0.00346284	0.905192	0	0	0	19	248	358	303	804	0	0	0	124	349	0	0	0	0	0	0	0	0	8	0	0	0	0	0	414	596	171	670	599	204	920	782	420	93	141	0	0	0	0	99	243	24	159
d__Bacteria;p__Firmicutes;c__Clostridia;o__Lachnospirales;f__Lachnospiraceae;g__Lachnospiraceae_UCG-004	21102	0.00327138	0.908463	330	255	177	0	0	0	0	0	177	228	226	116	532	122	92	0	0	349	358	0	0	0	152	89	113	252	239	34	59	0	139	16	214	30	0	0	0	0	62	0	0	0	341	177	39	264
d__Bacteria;p__Bacteroidota;c__Bacteroidia;o__Bacteroidales;f__Marinifilaceae;g__Odoribacter	20660	0.00320286	0.911666	206	116	91	0	0	223	80	103	97	90	76	0	0	104	44	0	2	74	96	212	209	144	175	107	587	830	140	966	92	3964	58	284	21	695	951	891	0	0	63	80	196	155	36	60	92	0
d__Bacteria;p__Firmicutes;c__Clostridia;o__Peptostreptococcales-Tissierellales;f__Peptostreptococcaceae;g__Romboutsia	19951	0.00309294	0.914759	0	106	9	14	0	20	0	79	47	7	0	224	501	0	0	6003	1770	0	0	10	43	11	5	5	0	0	14	0	0	22	197	53	59	177	104	83	0	0	0	0	7	0	0	0	105	0
d__Bacteria;p__Firmicutes;c__Clostridia;o__Oscillospirales;f__Ruminococcaceae;g__Incertae_Sedis	18864	0.00292443	0.917683	20	240	196	12	6	150	24	13	13	30	7	110	49	147	0	197	152	0	88	252	609	346	202	130	105	111	82	124	423	164	21	135	43	145	77	108	5	0	24	74	91	87	33	48	181	37
d__Bacteria;p__Firmicutes;c__Clostridia;o__Lachnospirales;f__Lachnospiraceae;g__[Eubacterium]_eligens_group	18852	0.00292257	0.920606	422	359	508	0	0	0	0	0	941	221	287	0	0	0	148	0	7	0	0	54	31	0	259	741	70	53	139	6	103	8	0	120	263	516	407	197	0	0	0	0	0	0	61	18	10	96
d__Bacteria;p__Firmicutes;c__Clostridia;o__Oscillospirales;f__Butyricicoccaceae;g__Butyricicoccus	17505	0.00271375	0.92332	152	168	124	11	7	71	174	35	244	232	265	22	48	152	73	67	13	165	153	62	50	16	203	86	53	87	84	93	238	62	67	155	103	169	232	17	178	28	5	165	59	29	118	41	74	100
d__Bacteria;p__Firmicutes;c__Bacilli;o__Erysipelotrichales;f__Erysipelotrichaceae;g__Holdemanella	17108	0.0026522	0.925972	0	0	0	0	0	0	0	0	0	0	0	0	0	0	0	2711	1582	0	0	0	0	0	0	0	0	0	0	0	0	0	0	0	0	10	42	757	0	0	0	34	27	180	0	0	0	0
d__Bacteria;p__Bacteroidota;c__Bacteroidia;o__Bacteroidales;f__Barnesiellaceae;g__Barnesiella	17015	0.00263778	0.92861	326	259	132	0	0	0	0	0	13	38	15	0	0	482	313	0	0	0	0	0	0	0	0	0	0	0	0	0	0	0	0	0	0	1265	1074	1287	0	0	0	0	0	0	169	83	142	0
d__Bacteria;p__Bacteroidota;c__Bacteroidia;o__Bacteroidales;f__Muribaculaceae;g__Muribaculaceae	16768	0.00259949	0.931209	2006	591	1108	0	0	0	0	0	0	0	2	0	0	0	0	0	0	0	0	0	0	0	276	925	0	0	0	0	0	0	0	0	0	189	58	11	0	0	0	340	256	90	0	0	0	0
d__Bacteria;p__Firmicutes;c__Negativicutes;o__Veillonellales-Selenomonadales;f__Veillonellaceae;g__Megasphaera	16476	0.00255422	0.933763	0	0	0	77	22	0	0	0	108	132	25	0	0	0	0	195	633	0	0	0	0	0	0	0	0	0	0	0	0	0	0	0	0	0	0	0	2	0	0	829	441	672	194	227	425	0
d__Bacteria;p__Firmicutes;c__Clostridia;o__Lachnospirales;f__Lachnospiraceae;g__Tyzzerella	15951	0.00247284	0.936236	0	0	0	148	172	247	94	84	0	0	0	121	10	149	34	138	14	0	0	1306	690	0	118	31	0	0	0	174	205	530	36	0	8	0	0	0	0	0	0	910	50	4003	0	0	0	0
d__Bacteria;p__Firmicutes;c__Clostridia;o__Oscillospirales;f__Oscillospiraceae;g__UCG-003	15815	0.00245175	0.938688	56	113	150	0	0	134	458	132	0	0	0	0	0	17	24	3	10	0	0	0	0	0	190	21	53	37	38	0	0	0	98	48	294	131	268	0	0	0	0	0	0	0	323	344	133	0
d__Bacteria;p__Firmicutes;c__Clostridia;o__Lachnospirales;f__Lachnospiraceae;g__[Ruminococcus]_gauvreauii_group	15638	0.00242431	0.941112	0	0	0	258	260	0	0	0	0	0	0	0	0	363	78	453	226	0	32	185	237	243	40	0	5	56	40	0	0	0	195	145	88	129	102	284	161	18	0	1169	144	114	0	0	0	97
d__Bacteria;p__Firmicutes;c__Clostridia;o__Oscillospirales;f__Oscillospiraceae;g__Oscillibacter	15501	0.00240307	0.943515	49	5	12	0	0	83	47	46	55	51	64	86	153	67	24	0	2	22	35	681	885	421	81	230	29	214	40	164	239	178	17	94	28	7	79	65	32	15	156	271	59	171	14	43	53	137
d__Bacteria;p__Firmicutes;c__Clostridia;o__Clostridiales;f__Clostridiaceae;g__Clostridium_sensu_stricto_1	15470	0.00239827	0.945914	0	5	0	0	0	7	833	0	6	27	0	0	0	49	0	31	5914	208	34	0	0	5	27	19	0	0	0	17	83	0	895	28	330	51	16	14	16	0	0	0	0	0	0	28	0	0
d__Bacteria;p__Firmicutes;c__Negativicutes;o__Veillonellales-Selenomonadales;f__Selenomonadaceae;g__Megamonas	15299	0.00237176	0.948285	0	0	0	0	0	0	0	0	0	0	0	0	0	0	0	0	3	0	0	0	0	0	0	0	0	0	0	0	0	0	0	0	0	0	0	0	0	0	0	509	218	28	0	0	0	0
d__Bacteria;p__Desulfobacterota;c__Desulfovibrionia;o__Desulfovibrionales;f__Desulfovibrionaceae;g__Bilophila	15139	0.00234695	0.950632	10	18	10	0	0	0	0	0	28	60	45	154	58	161	50	79	148	73	231	73	155	71	114	237	645	509	494	158	178	181	35	66	21	109	59	61	0	0	79	45	56	107	73	73	175	157
d__Bacteria;p__Firmicutes;c__Clostridia;o__Oscillospirales;f__Oscillospiraceae;g__Colidextribacter	14418	0.00223518	0.952867	150	139	133	0	19	38	19	13	47	65	51	21	154	188	21	24	41	37	42	311	465	199	74	141	50	65	96	116	140	297	46	76	28	80	114	126	46	0	194	252	74	126	33	29	63	121
d__Bacteria;p__Cyanobacteria;c__Vampirivibrionia;o__Gastranaerophilales;f__Gastranaerophilales;g__Gastranaerophilales	13151	0.00203876	0.954906	634	38	753	0	0	0	0	0	0	0	0	0	0	0	0	0	0	0	736	0	0	0	99	1932	293	832	377	16	14	3	0	0	0	28	320	78	0	0	0	0	0	0	0	0	0	0
d__Bacteria;p__Firmicutes;c__Clostridia;o__Monoglobales;f__Monoglobaceae;g__Monoglobus	12881	0.0019969	0.956903	265	166	129	0	0	125	172	8	63	23	59	0	0	123	30	42	6	185	113	181	210	98	323	133	98	58	76	130	233	3	34	23	47	0	9	10	0	0	0	6	20	12	95	67	52	60
d__Bacteria;p__Firmicutes;c__Clostridia;o__Lachnospirales;f__Lachnospiraceae;g__[Ruminococcus]_gnavus_group	11771	0.00182482	0.958728	17	0	0	1319	1081	18	24	28	138	57	37	292	169	67	0	0	0	0	9	108	47	144	19	0	0	50	105	117	81	71	7	0	0	0	0	0	288	49	788	506	165	269	0	10	22	139
d__Bacteria;p__Firmicutes;c__Bacilli;o__Erysipelotrichales;f__Erysipelatoclostridiaceae;g__Erysipelotrichaceae_UCG-003	11758	0.00182281	0.960551	471	141	80	0	0	51	81	31	232	226	161	0	0	64	25	228	32	12	7	86	178	108	85	35	0	0	0	0	0	0	0	0	0	151	271	171	0	0	0	0	0	0	0	0	0	18
d__Bacteria;p__Firmicutes;c__Clostridia;o__Oscillospirales;f__Oscillospiraceae;g__Flavonifractor	9826	0.0015233	0.962074	0	0	0	25	46	46	29	52	25	46	77	111	156	86	26	7	46	31	45	61	88	11	22	29	39	47	72	137	77	199	82	90	42	0	5	13	68	29	145	262	41	79	15	12	23	107
d__Bacteria;p__Firmicutes;c__Clostridia;o__Clostridia_vadinBB60_group;f__Clostridia_vadinBB60_group;g__Clostridia_vadinBB60_group	9479	0.0014695	0.963544	130	447	373	0	0	0	0	0	0	0	0	0	0	0	8	0	0	0	4	29	52	29	67	744	12	29	0	6	3	18	0	0	0	1003	839	2221	0	0	0	0	0	0	0	0	2	0
d__Bacteria;p__Firmicutes;c__Clostridia;o__Oscillospirales;f__Oscillospiraceae;__	9420	0.00146035	0.965004	162	126	116	0	0	18	13	6	83	83	49	0	38	24	16	0	0	25	14	277	427	270	75	234	51	34	16	7	20	0	52	27	10	88	125	275	0	0	77	109	22	31	8	3	7	35
d__Archaea;p__Euryarchaeota;c__Methanobacteria;o__Methanobacteriales;f__Methanobacteriaceae;g__Methanobrevibacter	9260	0.00143555	0.966439	0	0	0	0	0	0	0	0	0	0	0	0	0	0	0	0	0	0	0	412	1040	626	21	280	0	0	0	0	0	0	0	38	5	492	152	162	0	0	0	0	0	0	4	29	10	0
d__Bacteria;p__Firmicutes;c__Clostridia;o__Lachnospirales;f__Lachnospiraceae;g__Lachnospiraceae_ND3007_group	8622	0.00133664	0.967776	255	135	145	0	0	0	0	0	175	117	76	0	0	18	60	41	18	11	10	122	24	41	117	26	163	295	246	0	0	0	48	113	56	228	230	76	0	0	0	0	0	0	66	43	18	55
d__Bacteria;p__Firmicutes;c__Clostridia;o__Lachnospirales;f__Lachnospiraceae;g__CAG-56	8012	0.00124208	0.969018	418	336	301	0	0	0	0	0	0	0	0	0	0	0	34	0	0	0	0	75	52	6	438	38	0	0	0	0	0	0	0	0	0	28	0	8	0	0	0	0	0	0	303	124	38	0
d__Bacteria;p__Desulfobacterota;c__Desulfovibrionia;o__Desulfovibrionales;f__Desulfovibrionaceae;g__Desulfovibrio	7858	0.0012182	0.970236	50	49	34	0	0	0	0	0	0	0	0	0	0	0	0	344	685	0	0	0	0	0	0	772	0	0	0	0	0	0	0	0	0	101	65	61	0	0	0	0	0	0	0	0	0	0
d__Bacteria;p__Firmicutes;c__Clostridia;o__Oscillospirales;f__Ruminococcaceae;g__Negativibacillus	7321	0.00113495	0.971371	0	0	0	0	0	0	11	0	0	3	0	0	0	16	18	16	609	6	7	174	131	185	28	0	9	10	0	62	86	204	49	49	8	16	14	38	0	0	0	401	101	270	17	26	61	0
d__Bacteria;p__Firmicutes;c__Clostridia;o__Oscillospirales;f__Oscillospiraceae;g__uncultured	7199	0.00111604	0.972487	19	22	23	0	0	34	22	9	30	46	9	6	67	197	44	263	136	20	4	30	59	45	23	101	0	16	4	167	109	175	44	93	27	21	43	15	0	0	42	86	15	21	25	35	7	0
d__Bacteria;p__Firmicutes;c__Clostridia;o__Lachnospirales;f__Lachnospiraceae;g__Lachnospiraceae_UCG-001	6797	0.00105372	0.973541	0	0	0	0	0	0	0	0	0	0	0	0	0	115	417	0	30	70	0	0	0	0	0	0	0	0	0	293	326	0	0	0	0	0	0	0	0	0	0	0	0	0	90	69	0	150
d__Bacteria;p__Bacteroidota;c__Bacteroidia;o__Bacteroidales;f__Marinifilaceae;g__Butyricimonas	6173	0.000956982	0.974498	72	72	38	0	0	0	0	0	26	34	20	0	0	73	17	0	0	0	0	0	0	0	3	29	0	0	0	0	0	0	0	0	0	166	94	111	0	0	0	106	78	83	72	82	105	0
d__Bacteria;p__Firmicutes;c__Clostridia;o__Lachnospirales;f__Lachnospiraceae;g__[Eubacterium]_xylanophilum_group	6160	0.000954966	0.975453	603	310	239	0	0	0	0	0	0	0	0	0	0	0	26	0	0	0	0	148	177	175	24	0	0	0	0	117	24	19	0	0	0	197	31	0	0	0	0	0	0	0	0	0	0	20
d__Bacteria;p__Bacteroidota;c__Bacteroidia;o__Bacteroidales;f__Prevotellaceae;g__Prevotellaceae_NK3B31_group	5732	0.000888615	0.976342	0	0	0	0	0	0	0	0	0	0	0	0	0	0	0	0	0	0	0	0	0	0	0	0	0	0	0	0	0	0	0	0	0	0	0	0	0	0	0	0	0	0	0	0	0	0
d__Bacteria;p__Firmicutes;c__Clostridia;o__Oscillospirales;f__Ruminococcaceae;g__UBA1819	5203	0.000806606	0.977148	22	28	10	19	12	15	11	12	6	3	7	8	10	24	0	97	78	5	0	158	220	330	23	56	0	22	10	35	43	115	0	38	0	19	45	174	16	8	16	146	21	51	15	27	42	17
d__Bacteria;p__Firmicutes;c__Bacilli;o__Acholeplasmatales;f__Acholeplasmataceae;g__Anaeroplasma	5170	0.00080149	0.97795	0	0	0	0	0	0	0	0	0	0	0	0	0	0	0	0	0	0	0	0	0	0	322	4848	0	0	0	0	0	0	0	0	0	0	0	0	0	0	0	0	0	0	0	0	0	0
d__Bacteria;p__Firmicutes;c__Clostridia;o__Lachnospirales;f__Lachnospiraceae;g__[Eubacterium]_ventriosum_group	5073	0.000786452	0.978736	33	29	20	0	0	0	6	10	0	0	0	0	0	34	4	0	0	41	19	168	283	66	32	10	12	35	27	10	23	40	0	0	0	177	127	78	0	0	21	0	0	0	13	0	7	40
d__Bacteria;p__Firmicutes;c__Clostridia;o__Lachnospirales;f__Lachnospiraceae;g__Lachnospiraceae_UCG-010	5020	0.000778236	0.979514	47	56	12	0	6	0	0	0	0	0	0	0	0	0	0	0	0	9	9	24	6	0	9	0	237	177	134	0	0	0	0	6	12	16	33	15	0	0	7	0	0	0	100	38	26	0
d__Bacteria;p__Firmicutes;c__Bacilli;o__Erysipelotrichales;f__Erysipelatoclostridiaceae;g__Catenibacterium	5009	0.00077653	0.980291	0	0	0	0	0	0	0	0	0	0	0	0	0	0	0	0	0	0	0	0	0	0	0	0	0	0	0	0	0	0	0	0	0	0	0	0	0	0	0	765	591	374	0	0	0	0
d__Bacteria;p__Firmicutes;c__Clostridia;o__Oscillospirales;f__Ruminococcaceae;g__CAG-352	4987	0.00077312	0.981064	762	864	1110	0	0	0	0	0	0	0	0	0	0	0	0	0	0	0	0	0	0	0	0	0	0	0	0	0	0	0	0	0	0	211	332	500	0	0	0	0	0	0	0	0	0	0
d__Bacteria;p__Firmicutes;c__Clostridia;o__Oscillospirales;f__Ruminococcaceae;g__uncultured	4818	0.00074692	0.981811	17	10	18	0	0	28	18	50	0	0	0	25	49	31	20	0	17	23	16	25	23	5	36	35	0	20	36	30	45	28	45	35	24	7	12	19	22	0	0	13	20	0	13	16	29	15
d__Bacteria;p__Proteobacteria;c__Gammaproteobacteria;o__Enterobacterales;__;__	4789	0.000742424	0.982553	0	0	0	0	0	0	0	0	0	0	0	0	0	0	0	0	0	0	0	0	0	0	0	0	0	0	0	0	0	37	0	116	0	0	0	0	0	0	0	0	0	0	0	0	0	933
d__Bacteria;p__Firmicutes;c__Clostridia;o__Lachnospirales;f__Lachnospiraceae;g__Sellimonas	4412	0.000683979	0.983237	0	0	0	0	0	5	3	0	30	8	8	172	50	0	0	74	89	0	0	0	0	11	0	0	0	0	0	133	89	139	21	37	26	0	0	0	0	0	19	16	11	6	0	0	0	17
d__Bacteria;p__Fusobacteriota;c__Fusobacteriia;o__Fusobacteriales;f__Fusobacteriaceae;g__Fusobacterium	3996	0.000619488	0.983857	0	0	0	0	0	0	0	0	0	0	0	0	0	0	0	16	5	0	0	0	0	0	0	0	0	0	0	0	0	0	0	0	0	0	3	6	285	433	0	436	935	549	0	0	0	0
d__Bacteria;p__Firmicutes;c__Clostridia;o__Lachnospirales;f__Lachnospiraceae;g__[Eubacterium]_ruminantium_group	3794	0.000588172	0.984445	0	0	0	0	0	0	0	0	0	0	0	0	0	0	0	131	377	0	0	0	0	0	0	0	0	0	0	0	0	0	0	0	0	0	0	0	0	0	0	0	0	0	0	0	0	0
d__Bacteria;p__Firmicutes;c__Clostridia;o__Lachnospirales;f__Lachnospiraceae;g__Hungatella	3623	0.000561663	0.985007	0	0	0	52	43	0	0	0	0	9	0	0	80	0	0	7	0	0	0	46	36	18	0	0	75	97	18	0	20	16	0	51	0	0	0	25	61	19	42	22	13	18	0	11	8	0
d__Bacteria;p__Firmicutes;c__Clostridia;o__Peptostreptococcales-Tissierellales;f__Peptostreptococcaceae;g__Intestinibacter	2564	0.000397489	0.985404	0	0	0	0	0	11	9	0	5	0	7	12	43	6	0	13	271	7	9	0	0	0	0	0	0	0	0	0	16	0	91	24	33	5	0	0	0	0	27	0	0	9	0	12	0	28
d__Bacteria;p__Firmicutes;c__Clostridia;o__Oscillospirales;f__UCG-010;g__UCG-010	2506	0.000388498	0.985793	34	53	48	0	0	0	0	0	0	0	0	0	0	0	0	0	0	0	0	54	72	74	101	168	0	0	0	0	0	0	0	0	0	101	87	87	0	0	0	0	0	0	0	0	0	0
d__Bacteria;p__Firmicutes;c__Bacilli;o__Erysipelotrichales;f__Erysipelotrichaceae;g__Turicibacter	2463	0.000381832	0.986175	0	0	0	3	2	0	0	3	0	0	0	0	0	0	0	0	46	0	0	0	4	20	0	0	0	0	11	0	0	0	176	14	31	15	0	0	0	0	0	0	0	0	0	0	0	0
d__Bacteria;p__Firmicutes;c__Clostridia;o__Lachnospirales;f__Lachnospiraceae;g__Marvinbryantia	2400	0.000372065	0.986547	0	0	0	0	0	0	0	0	5	6	0	0	0	11	11	22	52	20	29	41	58	42	46	25	63	39	10	0	0	0	11	20	10	52	86	20	0	0	0	0	0	0	0	0	9	0
d__Bacteria;p__Firmicutes;c__Clostridia;o__Oscillospirales;f__Ruminococcaceae;g__Anaerotruncus	2333	0.000361678	0.986908	14	6	6	0	0	0	0	0	0	0	0	0	0	0	0	5	20	0	0	201	423	249	0	0	34	10	0	4	0	20	0	0	0	8	17	15	0	0	0	13	0	37	0	0	4	0
d__Bacteria;p__Firmicutes;c__Bacilli;o__Erysipelotrichales;f__Erysipelatoclostridiaceae;g__Erysipelatoclostridium	2165	0.000335633	0.987244	0	0	8	33	46	0	0	7	6	6	0	8	16	0	0	7	4	6	2	7	7	8	11	10	7	37	40	38	27	24	6	0	0	0	4	0	24	10	33	0	0	0	0	2	0	17
d__Bacteria;p__Proteobacteria;c__Gammaproteobacteria;o__Pasteurellales;f__Pasteurellaceae;__	2159	0.000334703	0.987579	9	7	12	0	0	0	0	14	0	10	0	0	14	0	0	0	0	3	0	0	0	0	0	11	0	0	37	0	0	0	62	0	75	0	0	0	0	0	0	0	0	0	17	0	0	0
d__Bacteria;p__Firmicutes;c__Clostridia;o__Lachnospirales;f__Lachnospiraceae;g__Eisenbergiella	2140	0.000331758	0.98791	0	0	0	0	0	0	0	0	0	0	3	0	0	0	0	0	13	0	0	80	100	43	0	0	11	11	0	45	21	22	0	16	0	0	9	23	38	0	6	29	7	12	0	0	0	0
d__Bacteria;p__Firmicutes;c__Clostridia;o__Oscillospirales;f__Oscillospiraceae;g__Intestinimonas	2112	0.000327417	0.988238	46	11	32	0	0	11	7	0	0	14	5	0	4	0	0	10	28	0	0	12	58	0	18	132	71	47	29	28	37	30	0	0	0	7	10	66	0	0	4	0	0	0	0	0	0	0
d__Bacteria;p__Firmicutes;c__Clostridia;o__Oscillospirales;f__Oscillospiraceae;g__Oscillospira	2095	0.000324782	0.988563	41	52	74	0	0	0	0	0	0	0	0	0	0	0	0	0	0	24	0	131	210	90	0	32	0	0	0	22	0	26	0	0	0	0	0	0	0	0	0	0	0	0	0	0	0	0
d__Bacteria;p__Firmicutes;c__Bacilli;o__Erysipelotrichales;f__Erysipelotrichaceae;g__Faecalitalea	2063	0.000319821	0.988882	0	0	0	7	0	26	5	0	4	0	3	17	16	0	0	15	8	0	0	251	155	275	0	0	47	59	96	5	0	3	0	0	0	0	0	0	16	0	5	0	3	0	3	6	43	5
d__Bacteria;p__Firmicutes;c__Clostridia;o__Lachnospirales;f__Lachnospiraceae;g__uncultured	2028	0.000314395	0.989197	22	0	6	0	0	0	0	0	0	0	0	0	0	0	0	0	0	14	17	11	16	10	40	0	88	230	16	0	0	0	0	0	0	19	31	78	0	0	0	41	28	11	0	0	8	0
d__Bacteria;p__Firmicutes;c__Clostridia;__;__;__	2004	0.000310674	0.989507	136	94	51	0	0	0	0	0	0	0	0	0	0	0	0	0	6	0	0	2	5	2	110	77	0	0	0	0	0	14	0	0	0	7	16	30	0	0	0	0	0	0	0	0	0	0
d__Bacteria;p__Firmicutes;c__Negativicutes;o__Veillonellales-Selenomonadales;f__Veillonellaceae;g__Veillonella	2001	0.000310209	0.989818	18	0	0	20	26	53	0	9	0	9	0	0	0	0	0	0	9	3	0	0	0	0	0	0	0	0	13	5	0	0	107	0	345	0	0	0	0	0	2	5	0	0	0	11	0	21
d__Bacteria;p__Firmicutes;c__Bacilli;o__Lactobacillales;f__Lactobacillaceae;g__Lactobacillus	1965	0.000304628	0.990122	0	0	0	0	26	0	0	0	0	0	0	0	0	0	0	9	213	0	0	0	2	0	0	3	0	4	0	0	0	16	8	0	0	0	0	6	0	0	0	0	4	0	0	0	0	0
d__Bacteria;p__Firmicutes;c__Clostridia;o__Lachnospirales;f__Lachnospiraceae;g__Lachnospiraceae_FCS020_group	1958	0.000303543	0.990426	0	0	11	0	0	0	0	0	0	0	0	0	0	11	0	16	51	41	24	0	0	0	51	9	0	0	0	11	22	0	0	0	0	21	7	18	16	5	0	0	0	0	43	10	30	8
d__Bacteria;p__Firmicutes;c__Clostridia;o__Lachnospirales;f__Lachnospiraceae;g__Frisingicoccus	1890	0.000293001	0.990719	46	15	22	0	0	0	0	0	5	4	0	0	0	0	0	0	12	0	0	150	208	136	39	0	13	18	0	27	21	39	0	0	0	0	0	19	0	0	0	0	0	0	9	8	0	0
d__Bacteria;p__Firmicutes;c__Clostridia;o__Peptostreptococcales-Tissierellales;f__Anaerovoracaceae;__	1799	0.000278894	0.990998	0	0	0	0	0	0	0	0	0	0	0	0	0	0	0	120	188	0	0	8	2	0	10	22	0	7	0	0	0	8	0	3	0	36	45	114	0	0	0	0	0	9	0	0	0	0
d__Bacteria;p__Bacteroidota;c__Bacteroidia;o__Bacteroidales;f__Barnesiellaceae;g__Coprobacter	1794	0.000278118	0.991276	8	3	2	0	0	0	0	0	0	0	0	0	0	0	0	0	0	0	0	0	0	0	102	23	17	42	56	0	0	0	0	0	0	29	94	32	0	0	0	0	0	0	0	13	29	0
d__Bacteria;p__Bacteroidota;c__Bacteroidia;o__Bacteroidales;f__Prevotellaceae;__	1747	0.000270832	0.991547	0	0	0	0	0	0	0	0	0	0	0	0	0	0	0	0	0	0	0	0	0	0	0	0	0	0	0	0	0	0	0	0	0	0	0	0	0	0	0	0	0	0	0	0	0	0
d__Bacteria;p__Firmicutes;c__Bacilli;o__RF39;f__RF39;g__RF39	1597	0.000247578	0.991794	8	3	0	0	0	0	0	0	0	0	0	0	0	0	0	0	0	0	0	0	0	0	12	40	0	0	0	0	0	0	0	0	0	198	118	56	0	0	0	0	0	0	0	0	0	0
d__Bacteria;p__Actinobacteriota;c__Coriobacteriia;o__Coriobacteriales;f__Eggerthellaceae;g__Adlercreutzia	1461	0.000226494	0.992021	18	6	8	0	0	0	0	0	10	15	0	0	0	20	0	11	14	0	0	20	9	13	8	6	0	0	8	47	25	40	0	0	0	0	0	0	0	0	0	0	0	0	5	8	2	27
d__Bacteria;p__Firmicutes;c__Bacilli;o__Erysipelotrichales;f__Erysipelotrichaceae;g__Holdemania	1451	0.000224944	0.992246	15	11	13	0	12	19	24	22	15	23	23	13	30	11	0	0	7	0	9	12	22	16	10	9	16	20	16	8	15	12	7	0	11	0	0	3	7	0	10	2	0	0	10	15	20	7
d__Bacteria;p__Firmicutes;c__Clostridia;o__Oscillospirales;__;__	1434	0.000222309	0.992468	27	39	24	0	0	0	0	0	0	0	0	0	4	0	0	0	37	0	0	45	82	54	28	162	0	0	0	0	0	0	0	0	0	54	55	220	0	0	0	0	0	0	0	0	0	9
d__Bacteria;p__Firmicutes;c__Clostridia;o__Christensenellales;f__Christensenellaceae;g__uncultured	1420	0.000220138	0.992688	19	21	16	0	0	0	0	0	0	5	0	0	0	6	4	0	10	0	0	26	33	36	14	95	10	15	0	0	3	0	0	10	2	28	32	37	0	0	0	0	11	0	0	0	0	4
d__Bacteria;p__Firmicutes;c__Clostridia;o__Peptostreptococcales-Tissierellales;f__Anaerovoracaceae;g__Family_XIII_AD3011_group	1344	0.000208356	0.992897	7	4	12	0	0	0	0	0	0	0	0	0	0	0	0	24	38	0	0	5	5	14	6	209	0	0	0	0	4	0	0	9	0	4	0	28	0	0	0	0	0	3	0	0	0	0
d__Bacteria;p__Bacteroidota;c__Bacteroidia;o__Bacteroidales;f__Prevotellaceae;g__uncultured	1334	0.000206806	0.993103	0	0	0	0	0	0	0	0	0	0	0	0	0	0	0	0	0	0	0	0	0	0	0	0	0	0	0	0	0	0	0	0	0	0	0	0	0	0	0	0	0	0	0	0	0	0
d__Bacteria;p__Firmicutes;c__Clostridia;o__Oscillospirales;f__Ruminococcaceae;g__Angelakisella	1311	0.00020324	0.993307	13	13	10	0	0	21	0	5	0	0	0	0	0	3	4	6	31	0	0	12	20	20	20	0	5	6	0	16	9	28	0	0	0	12	8	0	0	0	0	0	0	0	0	0	0	0
d__Bacteria;p__Firmicutes;c__Clostridia;o__Lachnospirales;f__Lachnospiraceae;g__Butyrivibrio	1251	0.000193939	0.9935	0	0	0	0	0	0	0	0	0	0	0	0	0	0	0	0	0	0	0	0	0	0	1048	203	0	0	0	0	0	0	0	0	0	0	0	0	0	0	0	0	0	0	0	0	0	0
d__Bacteria;p__Firmicutes;c__Clostridia;o__Lachnospirales;f__Lachnospiraceae;g__UC5-1-2E3	1251	0.000193939	0.993694	17	0	0	0	0	0	0	0	0	0	0	0	0	0	0	59	58	0	0	0	10	0	0	0	0	0	0	0	0	0	0	0	0	0	4	0	0	0	0	0	0	0	0	0	0	0
d__Bacteria;p__Firmicutes;c__Clostridia;o__Peptococcales;f__Peptococcaceae;g__Peptococcus	1245	0.000193009	0.993887	9	9	3	0	0	45	32	15	0	0	0	0	0	0	0	0	0	0	0	85	132	97	0	0	0	0	0	0	0	0	0	0	0	0	6	0	0	0	0	5	4	5	0	0	0	0
d__Bacteria;p__Actinobacteriota;c__Coriobacteriia;o__Coriobacteriales;f__Eggerthellaceae;g__Eggerthella	1236	0.000191613	0.994079	9	0	0	62	33	11	11	3	0	0	0	0	0	22	0	0	0	3	5	29	31	34	0	0	9	31	7	9	0	3	10	15	0	0	0	0	3	0	6	0	0	0	0	0	0	49
d__Bacteria;p__Proteobacteria;c__Gammaproteobacteria;o__Enterobacterales;f__Yersiniaceae;__	1208	0.000187273	0.994266	0	0	0	0	0	0	0	0	0	0	0	0	0	0	0	0	0	0	0	0	0	0	0	0	0	0	0	0	1106	0	24	0	0	0	0	0	0	0	0	0	23	0	0	0	0	0
d__Bacteria;p__Proteobacteria;c__Alphaproteobacteria;__;__;__	1207	0.000187118	0.994453	0	0	0	0	0	0	0	0	0	0	0	0	0	0	0	0	0	0	0	0	0	0	0	0	0	0	0	0	0	0	0	0	0	0	0	0	0	0	0	0	0	0	0	0	0	0
d__Bacteria;p__Actinobacteriota;c__Coriobacteriia;o__Coriobacteriales;f__Eggerthellaceae;g__Senegalimassilia	1172	0.000181692	0.994635	0	0	0	0	0	0	0	0	0	0	0	0	0	0	0	128	80	0	0	0	0	0	0	0	0	0	0	0	0	0	0	0	0	22	16	21	0	0	0	0	0	0	0	0	0	0
d__Bacteria;p__Firmicutes;c__Bacilli;o__Izemoplasmatales;f__Izemoplasmatales;g__Izemoplasmatales	1122	0.00017394	0.994809	0	0	0	0	0	0	0	0	0	0	0	0	0	0	0	0	0	0	0	0	0	0	3	5	0	0	0	0	0	0	0	0	0	54	47	47	0	0	0	0	0	0	0	0	0	0
d__Bacteria;p__Bacteroidota;c__Bacteroidia;o__Bacteroidales;__;__	1080	0.000167429	0.994977	0	0	0	0	0	0	0	0	0	0	0	0	0	0	0	0	0	0	0	0	0	0	353	634	29	50	14	0	0	0	0	0	0	0	0	0	0	0	0	0	0	0	0	0	0	0
d__Bacteria;p__Firmicutes;c__Clostridia;o__Peptostreptococcales-Tissierellales;f__Peptostreptococcaceae;g__Peptoclostridium	969	0.000150221	0.995127	0	0	0	0	0	0	0	0	0	0	0	0	0	0	0	0	0	0	0	0	0	0	0	0	0	0	0	0	0	0	0	0	0	0	0	0	0	0	0	212	65	558	0	0	0	0
d__Bacteria;p__Firmicutes;c__Clostridia;o__Lachnospirales;f__Lachnospiraceae;g__GCA-900066575	948	0.000146966	0.995274	17	15	13	0	7	0	0	0	10	12	7	0	0	0	0	0	0	0	0	10	12	0	10	5	0	0	0	0	0	0	0	5	0	0	0	43	0	0	0	0	0	0	0	0	0	0
d__Bacteria;p__Actinobacteriota;c__Coriobacteriia;o__Coriobacteriales;f__Coriobacteriales_Incertae_Sedis;g__uncultured	924	0.000143245	0.995417	23	23	11	0	0	0	0	0	4	8	0	0	0	0	0	14	13	0	0	8	26	23	5	6	0	0	0	0	0	0	0	0	0	0	0	2	0	0	0	0	0	0	3	0	0	0
d__Bacteria;p__Firmicutes;c__Clostridia;o__Oscillospirales;f__Ruminococcaceae;g__DTU089	885	0.000137199	0.995554	0	7	0	0	0	0	0	0	0	0	0	5	14	5	0	16	61	0	0	0	76	15	0	25	0	0	0	7	17	10	0	32	8	13	13	11	0	0	0	19	8	3	0	0	4	0
d__Bacteria;p__Firmicutes;c__Clostridia;o__Clostridia;f__Hungateiclostridiaceae;g__Ruminiclostridium	877	0.000135959	0.99569	0	0	0	0	0	0	0	0	0	0	0	0	0	0	0	0	0	0	0	0	0	0	0	0	0	0	0	0	0	0	0	0	0	58	388	431	0	0	0	0	0	0	0	0	0	0
d__Bacteria;p__Firmicutes;c__Bacilli;o__Lactobacillales;f__Streptococcaceae;g__Lactococcus	822	0.000127432	0.995818	4	0	0	24	2	0	0	0	4	0	0	0	0	0	0	33	16	0	0	4	0	0	0	0	0	0	0	0	15	0	6	0	0	12	16	3	10	0	0	0	0	7	27	0	0	0
d__Bacteria;p__Verrucomicrobiota;c__Lentisphaeria;o__Victivallales;f__Victivallaceae;g__Victivallaceae	810	0.000125572	0.995943	0	0	0	0	0	0	0	0	0	0	0	0	0	0	0	0	0	0	0	0	0	0	0	0	0	0	0	0	0	0	0	0	0	354	32	52	0	0	0	0	0	0	0	0	0	0
d__Bacteria;p__Firmicutes;c__Clostridia;o__Peptostreptococcales-Tissierellales;f__Peptostreptococcaceae;g__Terrisporobacter	806	0.000124952	0.996068	0	0	0	0	0	0	0	0	0	0	0	0	0	0	0	0	12	0	0	0	0	0	0	0	0	0	0	0	0	0	74	18	13	13	0	0	37	0	0	0	0	0	0	0	0	0
d__Bacteria;p__Proteobacteria;c__Gammaproteobacteria;o__Burkholderiales;f__Oxalobacteraceae;__	789	0.000122316	0.99619	0	0	0	0	0	0	0	0	0	0	0	0	0	0	0	0	0	0	0	0	0	0	12	8	0	0	0	0	0	12	0	18	0	36	23	43	0	0	0	0	0	0	0	0	0	0
d__Bacteria;p__Proteobacteria;c__Gammaproteobacteria;o__Enterobacterales;f__Hafniaceae;g__Hafnia-Obesumbacterium	774	0.000119991	0.99631	0	0	0	0	0	0	0	0	0	0	0	0	0	0	0	0	0	0	0	0	0	0	0	0	0	0	0	0	688	0	0	0	0	0	0	0	0	0	0	0	43	0	0	0	0	0
d__Bacteria;p__Actinobacteriota;c__Coriobacteriia;o__Coriobacteriales;f__Eggerthellaceae;g__Slackia	769	0.000119216	0.99643	0	0	0	0	0	0	0	0	0	0	0	0	0	0	0	52	77	0	0	0	0	0	0	0	0	0	0	0	0	0	0	0	0	0	0	0	13	4	0	30	12	32	0	0	0	0
d__Bacteria;p__Firmicutes;c__Clostridia;o__Peptococcales;f__Peptococcaceae;g__uncultured	700	0.000108519	0.996538	33	12	20	0	0	0	0	0	0	0	0	0	0	0	0	0	0	0	0	7	8	0	26	97	0	6	0	0	0	0	0	0	0	0	6	15	0	0	0	0	0	0	0	0	0	0
d__Bacteria;p__Proteobacteria;c__Gammaproteobacteria;o__Aeromonadales;f__Succinivibrionaceae;g__Succinivibrio	676	0.000104798	0.996643	0	0	0	0	0	0	0	0	0	0	0	0	0	0	0	0	0	0	0	0	0	0	0	0	0	0	0	0	0	0	0	0	0	0	0	0	0	0	0	0	64	48	0	0	0	0
d__Bacteria;p__Bacteroidota;c__Bacteroidia;o__Bacteroidales;f__Barnesiellaceae;g__uncultured	652	0.000101078	0.996744	0	0	0	0	0	0	0	0	7	9	7	0	0	0	0	0	0	0	0	0	0	0	0	0	0	0	0	0	0	0	0	0	0	0	0	0	0	0	0	0	0	0	0	0	0	0
d__Bacteria;p__Firmicutes;c__Clostridia;o__Oscillospirales;f__Ruminococcaceae;g__Fournierella	651	0.000100923	0.996845	0	0	0	0	10	0	0	0	0	0	0	0	0	0	0	0	0	0	0	0	10	0	0	0	0	0	0	0	0	0	0	0	0	0	0	0	0	0	0	7	0	7	0	0	0	0
d__Bacteria;p__Firmicutes;c__Clostridia;o__Clostridia;f__Hungateiclostridiaceae;__	632	9.79771e-05	0.996943	11	17	6	0	0	0	0	0	0	0	0	0	0	0	0	0	0	0	0	0	0	0	0	3	21	19	0	0	0	0	0	0	0	0	0	0	0	0	0	0	0	0	0	0	0	0
d__Bacteria;p__Firmicutes;c__Negativicutes;o__Acidaminococcales;f__Acidaminococcaceae;g__Succiniclasticum	622	9.64268e-05	0.997039	0	0	0	0	0	0	0	0	0	0	0	0	0	0	0	0	0	0	0	0	0	0	0	0	0	0	0	0	0	0	0	0	0	0	0	0	0	0	0	0	0	0	0	0	0	0
d__Bacteria;p__Firmicutes;c__Bacilli;o__Erysipelotrichales;f__Erysipelotrichaceae;g__Dielma	615	9.53416e-05	0.997135	0	3	0	0	0	8	0	0	0	5	6	0	0	0	2	11	7	0	0	0	0	0	0	0	9	7	9	0	0	0	0	0	0	0	0	0	6	0	11	16	0	23	0	0	3	0
d__Bacteria;p__Firmicutes;c__Bacilli;o__Erysipelotrichales;f__Erysipelatoclostridiaceae;g__Candidatus_Stoquefichus	544	8.43347e-05	0.997219	0	0	2	0	0	81	16	17	4	0	0	16	49	5	0	0	0	0	0	0	0	0	6	28	0	0	0	0	0	0	0	4	0	0	0	0	0	0	0	0	0	0	0	5	3	0
d__Bacteria;p__Firmicutes;c__Bacilli;o__Lactobacillales;f__Enterococcaceae;g__Enterococcus	523	8.10791e-05	0.9973	0	0	0	0	0	0	0	0	0	0	0	0	0	0	0	0	4	0	0	0	0	0	0	0	0	0	0	0	0	0	0	0	0	0	0	0	0	0	0	0	0	0	0	0	3	0
d__Archaea;p__Thermoplasmatota;c__Thermoplasmata;o__Methanomassiliicoccales;f__Methanomethylophilaceae;g__Candidatus_Methanogranum	514	7.96839e-05	0.99738	0	0	0	0	0	0	0	0	0	0	0	0	0	0	0	0	0	0	0	0	0	0	0	0	0	0	0	0	0	0	0	0	0	196	155	163	0	0	0	0	0	0	0	0	0	0
d__Bacteria;p__Firmicutes;c__Clostridia;o__Peptostreptococcales-Tissierellales;f__Anaerovoracaceae;g__Family_XIII_UCG-001	510	7.90638e-05	0.997459	15	11	7	0	0	0	0	0	0	0	0	0	0	0	0	16	15	0	0	11	8	11	0	0	3	0	2	8	5	0	4	0	0	9	11	0	0	0	0	13	0	0	0	0	0	0
d__Bacteria;p__Firmicutes;c__Bacilli;o__Erysipelotrichales;f__Erysipelotrichaceae;g__[Clostridium]_innocuum_group	504	7.81336e-05	0.997537	0	0	0	3	13	5	0	0	0	0	0	4	0	0	0	0	0	0	0	15	42	5	0	0	0	0	0	0	0	21	0	0	0	0	0	17	0	0	0	0	0	106	0	0	0	0
d__Bacteria;p__Firmicutes;c__Bacilli;o__Erysipelotrichales;f__Erysipelotrichaceae;g__Faecalicoccus	487	7.54982e-05	0.997612	0	0	0	0	0	0	0	0	0	0	0	0	0	0	0	0	0	5	0	172	146	134	0	0	0	0	0	0	0	0	0	0	0	0	0	0	0	0	0	11	0	2	0	0	0	0
d__Bacteria;p__Firmicutes;c__Clostridia;o__Lachnospirales;f__Lachnospiraceae;g__Moryella	476	7.37929e-05	0.997686	0	0	0	0	0	0	0	0	0	0	0	0	0	0	7	7	11	0	0	0	0	0	0	0	0	0	0	0	0	3	0	0	0	8	8	7	0	0	0	0	0	0	0	0	0	0
d__Bacteria;p__Bacteroidota;c__Bacteroidia;o__Bacteroidales;f__Rikenellaceae;g__Rikenellaceae_RC9_gut_group	460	7.13124e-05	0.997758	0	0	0	0	0	0	0	0	0	0	0	0	0	0	0	0	0	0	0	0	0	0	0	0	0	0	0	0	0	0	0	0	0	0	0	0	0	0	0	0	0	0	0	0	0	0
d__Bacteria;p__Bacteroidota;c__Bacteroidia;o__Flavobacteriales;f__Flavobacteriaceae;g__uncultured	443	6.8677e-05	0.997826	0	0	0	0	0	0	0	0	0	0	0	0	0	0	0	0	0	0	0	0	0	0	0	0	0	0	0	0	0	0	0	0	0	0	0	0	0	0	0	0	0	0	0	0	0	0
d__Bacteria;p__Actinobacteriota;c__Coriobacteriia;o__Coriobacteriales;f__Eggerthellaceae;g__uncultured	434	6.72817e-05	0.997893	0	0	0	0	0	0	0	0	0	0	0	0	0	0	0	0	0	0	0	0	0	0	0	0	0	0	0	0	0	0	0	0	0	24	19	12	0	0	0	22	12	28	0	0	0	0
d__Bacteria;p__Firmicutes;c__Clostridia;o__Oscillospirales;f__[Clostridium]_methylpentosum_group;g__[Clostridium]_methylpentosum_group	429	6.65066e-05	0.99796	48	41	29	0	0	0	0	0	0	0	0	0	0	0	0	0	0	0	0	0	4	11	0	130	0	0	0	0	0	0	0	0	0	0	0	0	0	0	0	0	4	0	0	0	0	0
d__Bacteria;p__Firmicutes;c__Clostridia;o__Lachnospirales;f__Lachnospiraceae;g__Howardella	422	6.54214e-05	0.998025	0	0	0	0	0	28	16	15	0	0	0	0	0	0	0	71	51	0	0	0	0	0	0	0	0	0	0	0	0	0	0	0	0	0	0	0	0	0	0	0	0	0	0	0	0	0
d__Bacteria;p__Firmicutes;c__Clostridia;o__Oscillospirales;f__Ruminococcaceae;g__Phocea	416	6.44912e-05	0.99809	0	0	0	0	0	5	9	4	7	8	10	0	13	3	0	0	0	0	0	0	0	0	0	0	0	0	3	0	6	8	0	3	0	0	0	0	2	0	9	16	8	0	4	4	8	3
d__Bacteria;p__Firmicutes;c__Clostridia;o__Eubacteriales;f__Eubacteriaceae;g__Eubacterium	393	6.09256e-05	0.998151	0	0	0	0	0	0	0	0	0	0	0	0	0	0	0	6	12	0	0	30	29	20	0	0	0	0	0	20	3	8	0	8	0	0	0	0	0	0	0	3	0	4	0	0	0	0
d__Bacteria;p__Firmicutes;c__Clostridia;o__Oscillospirales;f__Oscillospirales;g__Hydrogenoanaerobacterium	375	5.81351e-05	0.998209	25	10	9	0	0	0	0	0	0	0	0	0	0	0	0	0	0	0	0	0	0	0	0	16	0	0	0	0	0	0	0	6	0	23	20	10	0	0	0	0	0	0	0	0	0	0
d__Bacteria;p__Firmicutes;c__Clostridia;o__Oscillospirales;f__Butyricicoccaceae;g__UCG-009	370	5.736e-05	0.998266	8	0	7	0	0	7	15	4	8	0	0	0	0	0	2	0	5	0	0	0	0	0	20	3	0	0	0	0	0	5	0	0	0	16	5	0	0	0	0	0	0	0	0	0	0	4
d__Bacteria;p__Firmicutes;c__Clostridia;o__Peptostreptococcales-Tissierellales;f__Anaerovoracaceae;g__[Eubacterium]_nodatum_group	365	5.65849e-05	0.998323	0	0	0	0	0	0	0	0	0	0	0	0	0	0	0	0	28	0	0	9	11	15	14	0	14	25	4	0	0	6	0	7	0	0	0	7	0	0	0	38	5	27	6	6	0	0
d__Bacteria;p__Firmicutes;c__Negativicutes;o__Veillonellales-Selenomonadales;f__Veillonellaceae;g__Allisonella	364	5.64298e-05	0.998379	0	0	0	0	0	0	0	0	0	10	6	0	0	0	0	6	5	0	0	0	0	0	0	0	0	0	0	0	0	0	0	0	0	13	0	0	0	0	0	14	20	45	5	5	0	0
d__Bacteria;p__Firmicutes;c__Bacilli;o__Erysipelotrichales;f__Erysipelotrichaceae;g__uncultured	353	5.47245e-05	0.998434	0	0	0	0	0	0	0	0	0	0	0	0	0	0	0	0	0	0	0	15	32	13	0	0	0	0	0	0	0	0	0	0	0	0	0	7	0	0	0	0	0	0	0	0	0	0
d__Bacteria;p__Verrucomicrobiota;c__Lentisphaeria;o__Victivallales;f__Victivallaceae;g__Victivallis	336	5.20891e-05	0.998486	0	0	0	0	0	0	0	0	0	0	0	0	0	0	0	0	0	0	0	3	7	6	4	21	0	0	0	0	0	0	0	0	0	8	9	0	0	0	0	0	0	0	0	0	0	0
d__Bacteria;p__Bacteroidota;c__Bacteroidia;o__Bacteroidales;f__uncultured;g__uncultured	336	5.20891e-05	0.998538	0	0	0	0	0	0	0	0	0	0	0	0	0	0	0	0	0	0	0	0	0	0	0	0	0	0	0	0	0	0	0	0	0	0	0	0	0	0	0	0	0	0	0	0	0	0
d__Bacteria;p__Firmicutes;c__Clostridia;o__Clostridiales;f__Clostridiaceae;g__Sarcina	312	4.83684e-05	0.998587	0	0	0	0	0	0	0	0	0	0	0	0	0	0	0	0	0	0	0	0	0	0	0	0	0	0	0	0	0	0	0	0	0	0	0	0	0	0	0	0	0	0	186	0	0	0
d__Bacteria;p__Synergistota;c__Synergistia;o__Synergistales;f__Synergistaceae;g__Cloacibacillus	309	4.79033e-05	0.998635	8	3	2	0	0	0	0	0	0	0	0	0	0	0	0	0	0	0	0	0	0	0	0	0	0	0	0	0	0	0	0	0	0	0	0	0	0	0	0	0	0	0	0	0	0	0
d__Bacteria;p__Firmicutes;c__Clostridia;o__Lachnospirales;f__Lachnospiraceae;g__[Eubacterium]_fissicatena_group	299	4.63531e-05	0.998681	0	6	0	0	0	0	0	0	0	0	0	0	0	0	0	0	11	0	0	15	14	31	0	0	0	0	0	11	0	8	0	0	0	0	0	0	0	0	0	0	0	0	0	0	0	0
d__Bacteria;p__Firmicutes;c__Clostridia;o__Peptostreptococcales-Tissierellales;f__Anaerovoracaceae;g__Mogibacterium	299	4.63531e-05	0.998727	0	0	0	0	0	0	0	0	0	0	0	0	0	0	0	6	83	0	0	0	0	0	0	0	0	0	0	0	0	0	0	0	0	0	0	0	0	0	0	0	0	0	0	0	0	0
d__Bacteria;p__Desulfobacterota;c__Desulfovibrionia;o__Desulfovibrionales;f__Desulfovibrionaceae;g__uncultured	291	4.51129e-05	0.998772	0	0	0	0	0	0	0	0	0	0	0	0	0	18	13	0	0	0	0	10	12	8	0	0	6	8	0	0	0	0	0	5	0	3	6	5	0	0	0	0	0	0	0	0	0	0
d__Bacteria;p__Firmicutes;c__Clostridia;o__Lachnospirales;f__Defluviitaleaceae;g__Defluviitaleaceae_UCG-011	290	4.49578e-05	0.998817	0	0	0	0	0	0	0	0	0	0	0	0	0	0	0	0	3	0	0	16	19	22	0	0	0	0	0	0	0	0	0	0	4	11	0	14	0	0	0	0	0	0	0	0	0	0
d__Bacteria;p__Firmicutes;c__Clostridia;o__Lachnospirales;f__Lachnospiraceae;g__[Bacteroides]_pectinophilus_group	288	4.46478e-05	0.998862	0	0	0	0	0	0	0	0	0	0	0	0	0	0	0	0	0	0	0	0	0	0	0	0	0	0	0	0	0	0	0	0	0	0	0	0	0	0	0	0	0	0	0	0	0	0
d__Bacteria;p__Verrucomicrobiota;c__Lentisphaeria;o__Victivallales;f__vadinBE97;g__vadinBE97	282	4.37176e-05	0.998906	0	0	0	0	0	0	0	0	0	0	0	0	0	0	0	0	0	0	0	3	0	0	164	65	0	0	0	0	0	0	0	0	0	11	10	8	0	0	0	0	0	0	0	0	0	0
d__Bacteria;p__Firmicutes;c__Bacilli;o__Erysipelotrichales;f__Erysipelatoclostridiaceae;__	235	3.64313e-05	0.998942	0	0	0	0	0	0	0	0	0	0	0	0	0	0	0	0	0	0	0	0	0	0	0	0	2	0	0	0	0	0	0	0	0	0	0	0	0	0	0	0	0	0	0	0	0	0
d__Bacteria;p__Firmicutes;c__Clostridia;o__Lachnospirales;f__Lachnospiraceae;g__Lachnospiraceae_NK4B4_group	229	3.55012e-05	0.998978	17	74	22	0	0	0	0	0	0	0	0	0	0	0	0	0	0	0	0	0	0	0	0	0	0	0	0	0	0	0	0	0	0	0	7	5	0	0	0	0	0	0	0	0	0	0
d__Bacteria;p__Firmicutes;c__Bacilli;o__Erysipelotrichales;f__Erysipelotrichaceae;g__Merdibacter	216	3.34858e-05	0.999011	0	0	2	0	0	0	0	0	0	0	0	0	0	0	0	0	0	0	0	12	40	14	9	27	0	0	0	3	6	0	0	0	0	0	0	8	0	0	0	0	0	0	0	0	0	0
d__Bacteria;p__Firmicutes;c__Clostridia;o__Peptostreptococcales-Tissierellales;f__Anaerovoracaceae;g__[Eubacterium]_brachy_group	215	3.33308e-05	0.999044	0	0	0	0	0	0	0	0	0	0	0	0	0	0	0	0	0	0	0	6	7	7	0	0	0	0	0	0	0	0	0	2	0	0	0	0	0	0	0	9	0	8	2	0	0	0
d__Bacteria;p__Firmicutes;c__Clostridia;o__Oscillospirales;f__Oscillospiraceae;g__Pseudoflavonifractor	211	3.27107e-05	0.999077	18	0	0	0	0	0	0	0	0	0	0	0	0	0	0	0	0	0	0	19	26	7	14	0	0	4	8	0	0	0	0	0	0	0	0	0	0	0	0	0	0	0	0	0	0	0
d__Bacteria;p__Firmicutes;c__Incertae_Sedis;o__DTU014;f__DTU014;g__DTU014	203	3.14705e-05	0.999109	10	9	0	0	0	0	0	0	0	0	0	0	0	0	0	0	0	0	0	2	0	0	2	0	0	0	0	0	0	0	0	0	0	12	0	14	0	0	0	0	0	0	0	0	0	0
d__Bacteria;p__Actinobacteriota;c__Coriobacteriia;o__Coriobacteriales;f__uncultured;g__uncultured	198	3.06953e-05	0.999139	0	0	0	0	0	0	0	0	0	0	0	0	0	0	0	0	6	0	0	0	0	0	0	0	0	0	0	0	0	0	0	0	0	0	0	0	0	0	0	0	0	0	0	0	0	0
d__Bacteria;p__Verrucomicrobiota;c__Verrucomicrobiae;o__Opitutales;f__Puniceicoccaceae;g__uncultured	187	2.89901e-05	0.999168	0	0	0	0	0	0	0	0	0	0	0	0	0	0	0	0	0	0	0	32	22	14	0	0	0	0	0	0	0	0	0	0	0	0	21	9	0	0	0	0	0	0	0	0	0	0
d__Bacteria;p__Firmicutes;c__Bacilli;o__Erysipelotrichales;f__Erysipelatoclostridiaceae;g__Coprobacillus	181	2.80599e-05	0.999196	0	0	0	0	0	0	0	0	0	0	0	0	0	0	0	0	0	0	0	0	0	52	0	0	0	0	0	0	0	0	0	0	0	0	0	0	0	0	0	0	0	0	0	0	0	0
d__Bacteria;p__Firmicutes;c__Clostridia;o__Oscillospirales;f__Ruminococcaceae;g__Anaerofilum	180	2.79049e-05	0.999224	0	0	5	0	0	0	0	0	0	0	0	0	0	0	0	0	0	0	0	7	10	0	0	2	6	6	0	0	2	0	0	0	0	0	3	0	0	0	0	0	0	0	0	8	0	0
d__Bacteria;p__Actinobacteriota;c__Actinobacteria;o__Actinomycetales;f__Actinomycetaceae;g__Actinomyces	178	2.75948e-05	0.999252	0	0	0	13	0	0	0	0	0	3	0	0	0	0	0	11	15	0	2	0	0	7	0	0	0	6	0	0	0	0	0	0	0	2	0	2	0	0	0	0	0	18	0	0	0	0
d__Bacteria;p__Firmicutes;c__Bacilli;o__Lactobacillales;f__Lactobacillaceae;g__Pediococcus	171	2.65096e-05	0.999278	0	0	0	0	0	0	0	0	0	0	0	3	0	0	0	0	151	0	0	0	17	0	0	0	0	0	0	0	0	0	0	0	0	0	0	0	0	0	0	0	0	0	0	0	0	0
d__Bacteria;p__Actinobacteriota;c__Coriobacteriia;o__Coriobacteriales;f__Atopobiaceae;g__Olsenella	168	2.60445e-05	0.999304	0	0	0	0	0	0	0	0	0	0	0	0	0	0	0	84	64	0	0	0	0	0	0	0	0	0	0	0	0	0	0	0	0	0	0	0	0	0	0	0	0	0	0	0	0	0
d__Bacteria;p__Firmicutes;c__Clostridia;o__Lachnospirales;f__Lachnospiraceae;g__Catenibacillus	164	2.54244e-05	0.99933	0	0	0	8	14	10	6	0	0	0	0	0	0	0	0	0	0	0	0	9	16	13	0	0	0	0	9	0	0	0	0	0	0	0	0	0	0	0	0	10	9	10	0	0	0	0
d__Bacteria;p__Actinobacteriota;c__Coriobacteriia;o__Coriobacteriales;f__Eggerthellaceae;g__Gordonibacter	156	2.41842e-05	0.999354	0	3	0	0	0	0	0	0	0	0	0	0	0	2	0	3	12	0	0	3	0	3	0	0	0	0	0	0	0	0	0	0	0	0	0	0	0	0	0	0	0	0	0	0	0	0
d__Bacteria;p__Firmicutes;c__Clostridia;o__Oscillospirales;f__Ruminococcaceae;g__Paludicola	153	2.37191e-05	0.999378	0	0	0	0	0	0	0	0	0	0	0	0	0	0	0	0	9	0	0	0	0	0	0	0	0	0	0	0	0	0	0	0	0	0	4	0	0	0	0	0	0	0	0	0	0	0
d__Archaea;p__Thermoplasmatota;c__Thermoplasmata;o__Methanomassiliicoccales;f__Methanomassiliicoccaceae;g__Methanomassiliicoccus	151	2.34091e-05	0.999401	6	42	50	0	0	0	0	0	0	0	0	0	0	0	0	0	0	0	0	0	0	0	0	0	0	0	0	22	0	18	0	0	0	0	0	0	0	0	0	0	0	0	0	0	0	0
d__Bacteria;p__Firmicutes;c__Clostridia;o__Christensenellales;f__Christensenellaceae;g__Christensenella	133	2.06186e-05	0.999422	0	0	0	0	0	0	0	0	0	0	0	0	0	0	0	11	14	0	0	0	0	0	0	0	0	0	0	0	0	0	0	0	0	7	0	4	0	0	0	9	0	9	0	0	0	0
d__Bacteria;p__Firmicutes;c__Clostridia;o__Lachnospirales;f__Lachnospiraceae;g__Shuttleworthia	125	1.93784e-05	0.999441	0	0	0	0	0	0	0	0	0	0	0	0	0	0	0	0	0	0	0	0	0	0	0	0	0	0	0	0	0	0	0	0	0	14	24	18	0	0	0	0	0	0	0	0	0	0
d__Bacteria;p__Actinobacteriota;c__Coriobacteriia;o__Coriobacteriales;f__Eggerthellaceae;g__Enterorhabdus	124	1.92233e-05	0.99946	0	0	0	0	0	0	0	0	0	0	0	0	0	0	0	0	0	0	0	0	12	5	0	0	0	0	0	0	0	0	0	0	0	0	0	0	0	0	0	0	0	0	0	0	0	0
d__Bacteria;p__Firmicutes;c__Clostridia;o__Oscillospirales;f__Butyricicoccaceae;__	118	1.82932e-05	0.999479	0	0	0	0	0	0	0	0	0	0	0	0	0	0	0	0	0	0	0	7	0	0	0	0	0	0	0	0	0	0	0	0	0	0	0	0	0	0	0	0	0	0	0	0	0	0
d__Bacteria;p__Firmicutes;c__Clostridia;o__Oscillospirales;f__Ruminococcaceae;g__Candidatus_Soleaferrea	115	1.78281e-05	0.999496	3	3	0	0	0	0	0	0	0	0	2	0	0	5	0	0	0	0	0	0	0	0	0	0	0	0	0	0	0	0	0	0	0	0	0	4	0	0	0	0	0	0	0	2	0	0
d__Bacteria;p__Desulfobacterota;c__Desulfovibrionia;o__Desulfovibrionales;f__Desulfovibrionaceae;g__Mailhella	110	1.7053e-05	0.999514	0	0	0	0	0	0	0	0	0	0	0	0	0	0	0	0	0	0	0	0	0	0	0	0	0	0	0	0	0	0	0	0	0	0	0	0	0	0	0	0	0	0	0	0	0	0
d__Archaea;p__Euryarchaeota;c__Methanobacteria;o__Methanobacteriales;f__Methanobacteriaceae;g__Methanosphaera	107	1.65879e-05	0.99953	0	0	0	0	0	0	0	0	0	0	0	0	0	0	0	0	0	0	0	0	0	0	0	0	0	0	0	0	0	0	0	0	0	0	0	0	0	0	0	0	0	0	0	0	0	0
d__Bacteria;p__Firmicutes;c__Bacilli;o__Erysipelotrichales;f__Erysipelatoclostridiaceae;g__UCG-004	102	1.58128e-05	0.999546	0	0	0	0	0	0	0	0	0	0	0	0	0	0	0	0	0	0	0	0	0	0	0	49	0	0	0	0	0	0	0	0	0	6	11	0	0	0	0	0	0	0	0	0	0	0
d__Bacteria;p__Firmicutes;c__Clostridia;o__Lachnospirales;f__Lachnospiraceae;g__Lactonifactor	96	1.48826e-05	0.999561	0	0	0	0	0	0	0	0	0	0	0	0	0	0	0	0	0	0	0	0	0	0	0	0	0	0	0	0	0	0	0	0	0	0	0	0	22	0	0	0	0	0	0	0	0	0
d__Bacteria;p__Firmicutes;c__Clostridia;o__Lachnospirales;f__Lachnospiraceae;g__Anaerostignum	93	1.44175e-05	0.999575	0	0	0	0	0	8	5	0	0	0	0	0	0	0	0	0	0	0	0	0	0	0	0	0	0	0	0	0	0	0	0	0	0	0	0	0	34	0	0	0	0	0	0	0	0	0
d__Bacteria;p__Firmicutes;c__Bacilli;o__Staphylococcales;f__Gemellaceae;g__Gemella	90	1.39524e-05	0.999589	0	0	0	0	0	0	0	0	0	0	0	0	0	0	0	26	12	0	0	0	0	0	0	0	0	0	0	0	0	0	0	0	0	0	0	0	0	0	0	0	0	7	0	0	0	0
d__Bacteria;p__Firmicutes;c__Clostridia;o__Oscillospirales;f__Ruminococcaceae;g__Harryflintia	88	1.36424e-05	0.999603	0	0	0	0	0	0	0	0	0	0	0	0	0	0	0	0	0	0	0	4	9	0	0	6	0	0	0	0	0	0	0	0	0	0	0	0	0	0	0	0	0	0	0	0	0	0
d__Bacteria;p__Firmicutes;c__Clostridia;o__Oscillospirales;f__Oscillospiraceae;g__UCG-007	87	1.34873e-05	0.999616	0	0	0	0	0	0	0	0	0	0	0	0	0	0	0	0	0	0	0	7	0	0	0	0	0	0	0	0	0	0	0	0	0	11	7	0	0	0	0	0	0	0	0	0	0	0
d__Bacteria;p__Proteobacteria;c__Gammaproteobacteria;o__Enterobacterales;f__Morganellaceae;g__Morganella	86	1.33323e-05	0.99963	0	0	0	0	0	0	0	0	0	0	0	0	0	0	0	0	0	0	0	0	0	0	0	0	0	0	0	0	0	0	0	0	0	0	0	0	0	0	0	0	0	0	0	0	0	0
d__Bacteria;p__Firmicutes;c__Bacilli;o__Erysipelotrichales;f__Erysipelotrichaceae;__	85	1.31773e-05	0.999643	22	28	30	0	0	0	0	0	0	0	0	0	0	0	0	0	0	0	0	0	0	0	0	0	0	0	0	0	0	0	0	0	0	0	0	0	0	0	0	0	0	0	0	0	0	0
d__Bacteria;p__Firmicutes;c__Clostridia;o__Oscillospirales;f__uncultured;g__uncultured	84	1.30223e-05	0.999656	17	13	12	0	0	0	0	0	0	0	0	0	0	0	0	0	0	0	0	0	0	0	0	3	0	0	0	0	0	0	0	0	0	0	0	0	0	0	0	0	0	0	0	0	0	0
d__Bacteria;p__Bacteroidota;c__Bacteroidia;o__Bacteroidales;f__Marinifilaceae;g__Sanguibacteroides	82	1.27122e-05	0.999669	0	0	0	0	0	0	0	0	0	0	0	0	0	0	0	0	0	0	0	0	0	0	0	0	0	0	0	0	0	0	0	0	0	0	0	0	0	0	0	0	0	0	0	0	0	0
d__Bacteria;p__Firmicutes;c__uncultured;o__uncultured;f__uncultured;g__uncultured	81	1.25572e-05	0.999681	8	8	8	0	0	0	0	0	0	0	0	0	0	0	0	0	0	0	0	0	0	0	0	10	0	0	0	0	0	3	0	0	0	13	3	5	0	0	0	0	0	0	0	0	0	0
d__Bacteria;p__Firmicutes;c__Negativicutes;o__Veillonellales-Selenomonadales;f__Selenomonadaceae;g__uncultured	77	1.19371e-05	0.999693	0	0	0	0	0	0	0	0	0	0	0	3	13	0	0	0	0	0	11	0	0	0	0	0	0	0	0	0	0	0	0	0	0	0	0	0	0	25	0	0	0	0	0	0	0	0
d__Bacteria;p__Firmicutes;c__Bacilli;o__Lactobacillales;f__Leuconostocaceae;g__Leuconostoc	75	1.1627e-05	0.999705	0	0	0	0	6	0	0	0	0	0	0	0	0	0	0	0	7	4	0	0	0	0	0	0	0	0	0	0	0	0	0	0	0	13	18	0	0	0	0	0	0	0	0	0	0	0
d__Bacteria;p__Actinobacteriota;c__Coriobacteriia;o__Coriobacteriales;f__Eggerthellaceae;g__Parvibacter	75	1.1627e-05	0.999716	0	0	0	0	0	0	0	0	0	0	0	4	10	0	0	0	0	0	0	0	0	0	0	0	0	0	0	0	0	0	0	0	0	0	0	0	0	0	0	26	21	10	0	0	0	0
d__Bacteria;p__Actinobacteriota;c__Coriobacteriia;o__Coriobacteriales;f__Coriobacteriaceae;g__Enorma	75	1.1627e-05	0.999728	0	0	0	0	0	0	0	0	0	0	0	0	0	0	0	0	0	0	0	9	0	6	0	0	0	0	0	0	0	0	0	0	0	0	0	0	0	0	0	0	0	0	0	0	0	0
d__Bacteria;p__Actinobacteriota;c__Actinobacteria;o__Micrococcales;f__Micrococcaceae;g__Rothia	74	1.1472e-05	0.999739	0	0	0	0	0	0	0	0	0	0	0	0	0	0	0	0	0	0	0	0	0	0	0	0	0	0	0	0	0	0	7	0	0	0	0	0	0	0	0	6	0	7	0	0	0	0
d__Bacteria;p__Bacteroidota;c__Bacteroidia;o__Bacteroidales;f__Porphyromonadaceae;g__Porphyromonas	71	1.10069e-05	0.99975	0	0	0	0	0	0	0	0	0	0	0	0	0	0	0	2	0	0	0	0	2	0	0	0	0	0	0	0	0	0	0	2	0	0	0	5	0	0	0	0	0	0	0	0	0	0
d__Bacteria;p__Actinobacteriota;c__Coriobacteriia;o__Coriobacteriales;f__Atopobiaceae;g__uncultured	70	1.08519e-05	0.999761	0	0	0	0	0	0	0	0	0	0	0	0	0	0	0	11	4	0	0	0	0	0	0	0	0	0	0	0	0	0	0	0	0	0	0	2	0	0	0	0	0	0	0	0	0	0
d__Bacteria;p__Fusobacteriota;c__Fusobacteriia;o__Fusobacteriales;f__Leptotrichiaceae;g__Sneathia	67	1.03868e-05	0.999772	0	0	0	0	0	0	0	0	0	0	0	0	0	0	0	0	0	0	0	0	0	0	0	0	0	0	0	0	0	0	0	0	0	0	0	3	0	0	0	0	0	0	0	0	0	0
d__Archaea;p__Thermoplasmatota;c__Thermoplasmata;o__Methanomassiliicoccales;f__Methanomethylophilaceae;__	65	1.00768e-05	0.999782	0	0	0	0	0	0	0	0	0	0	0	0	0	0	0	0	0	0	0	0	0	0	0	0	0	0	0	0	0	0	0	0	0	0	0	0	0	0	0	0	0	0	0	0	0	0
d__Bacteria;p__Firmicutes;c__Clostridia;o__Lachnospirales;f__Lachnospiraceae;g__Lachnospiraceae_UCG-008	64	9.92173e-06	0.999792	0	0	0	0	0	0	0	0	0	0	0	0	0	6	0	0	0	0	0	0	0	0	0	0	0	0	0	0	0	0	6	0	0	0	0	0	0	0	0	0	0	0	0	0	0	9
d__Bacteria;p__Firmicutes;__;__;__;__	62	9.61167e-06	0.999801	0	0	0	0	0	0	0	0	0	0	0	0	0	0	0	0	0	0	0	0	2	0	0	0	0	0	0	18	0	7	0	0	0	0	0	0	0	0	0	0	0	0	0	0	0	0
d__Bacteria;p__Firmicutes;c__Bacilli;__;__;__	60	9.30162e-06	0.999811	0	0	0	0	0	0	0	0	0	0	0	0	0	0	0	0	0	0	0	0	0	0	0	0	0	0	0	0	39	0	0	0	0	0	0	0	0	0	0	0	0	0	0	0	0	0
d__Bacteria;p__Firmicutes;c__Clostridia;o__Peptostreptococcales-Tissierellales;f__Peptostreptococcaceae;g__Peptostreptococcus	56	8.68151e-06	0.999819	0	0	0	0	0	0	0	0	0	0	0	0	0	0	0	35	0	0	0	0	0	0	0	0	0	0	0	0	0	0	0	0	0	0	0	0	0	0	0	0	0	0	0	0	0	0
d__Bacteria;p__Firmicutes;c__Clostridia;o__Peptostreptococcales-Tissierellales;f__Peptostreptococcales-Tissierellales;g__Anaerococcus	52	8.0614e-06	0.999827	0	0	0	0	0	0	0	0	0	0	0	0	0	0	0	39	0	0	0	0	0	0	0	0	0	0	0	0	0	0	0	0	0	0	0	0	0	0	0	0	0	2	0	0	0	0
d__Bacteria;p__Actinobacteriota;c__Coriobacteriia;o__Coriobacteriales;f__Atopobiaceae;g__Libanicoccus	51	7.90638e-06	0.999835	0	0	0	0	0	0	0	0	0	0	0	0	0	0	0	0	0	0	0	0	0	0	0	0	0	0	0	0	0	0	0	0	0	0	0	3	0	0	0	0	0	0	0	0	0	0
d__Bacteria;p__Verrucomicrobiota;c__Verrucomicrobiae;o__Opitutales;f__Puniceicoccaceae;g__Cerasicoccus	50	7.75135e-06	0.999843	0	0	0	0	0	0	0	0	0	0	0	0	0	0	0	0	0	0	0	0	0	0	0	0	0	0	0	0	0	0	0	0	0	0	0	0	0	0	0	0	0	0	0	0	0	0
d__Bacteria;p__Firmicutes;c__Clostridia;o__Lachnospirales;f__Lachnospiraceae;g__CHKCI001	49	7.59632e-06	0.999851	0	0	0	0	0	0	0	0	0	0	0	0	0	0	0	0	0	0	0	0	0	0	0	0	0	0	0	0	0	0	0	0	0	0	0	0	0	0	0	0	0	0	0	0	0	0
d__Bacteria;p__Proteobacteria;c__Gammaproteobacteria;o__Pseudomonadales;f__Pseudomonadaceae;g__Pseudomonas	48	7.4413e-06	0.999858	0	0	0	0	0	0	0	0	0	0	0	0	0	0	0	0	0	43	0	0	0	0	0	0	0	0	0	0	0	0	0	0	0	0	0	0	0	0	0	0	0	0	0	0	0	0
d__Bacteria;p__Firmicutes;c__Clostridia;o__Oscillospirales;f__Butyricicoccaceae;g__uncultured	46	7.13124e-06	0.999865	0	0	0	0	0	0	0	0	0	0	0	0	0	0	0	0	0	0	0	0	0	0	0	0	0	0	0	0	0	0	0	0	0	0	0	0	0	0	0	0	0	0	0	0	0	0
d__Bacteria;p__Firmicutes;c__Clostridia;o__Lachnospirales;__;__	45	6.97622e-06	0.999872	0	0	0	0	0	0	0	0	0	0	0	0	0	0	0	0	0	0	0	0	0	0	0	0	0	0	0	0	0	0	0	0	0	0	0	0	0	0	0	0	0	0	0	0	0	0
d__Bacteria;p__Firmicutes;c__Clostridia;o__Peptostreptococcales-Tissierellales;f__Peptostreptococcales-Tissierellales;g__Parvimonas	43	6.66616e-06	0.999879	0	0	0	0	0	0	0	0	0	0	0	0	0	0	0	28	0	0	0	0	0	0	0	0	0	0	0	0	0	0	0	0	0	0	0	0	0	0	0	0	0	0	0	0	0	0
d__Bacteria;p__Spirochaetota;c__Brachyspirae;o__Brachyspirales;f__Brachyspiraceae;g__Brachyspira	41	6.35611e-06	0.999885	0	0	0	0	0	0	0	0	0	0	0	0	0	0	0	0	0	0	0	0	0	0	0	0	0	0	0	0	0	0	5	24	8	0	0	0	0	0	0	0	0	0	0	0	0	0
d__Bacteria;p__Firmicutes;c__Bacilli;o__Lactobacillales;f__Leuconostocaceae;g__Weissella	41	6.35611e-06	0.999891	0	0	0	0	0	0	0	0	0	0	0	0	0	0	0	0	0	0	0	0	0	0	0	0	0	0	0	0	0	0	0	0	0	0	0	0	0	0	0	0	0	0	0	0	0	0
d__Bacteria;p__Firmicutes;c__Clostridia;o__Peptostreptococcales-Tissierellales;f__Peptostreptococcales-Tissierellales;g__Fenollaria	38	5.89103e-06	0.999897	0	0	0	0	0	0	0	0	0	0	0	0	0	0	0	11	0	0	0	0	0	0	0	0	0	0	0	0	0	5	0	0	0	0	0	0	0	0	0	0	0	0	0	0	0	0
d__Bacteria;p__Firmicutes;c__Clostridia;o__Christensenellales;f__Christensenellaceae;__	37	5.736e-06	0.999903	0	0	0	0	0	0	0	0	0	0	0	0	0	0	0	0	0	0	0	0	0	0	3	0	0	0	0	0	0	0	0	0	0	0	0	0	0	0	0	0	0	0	0	0	0	0
d__Bacteria;p__Firmicutes;c__Bacilli;o__Lactobacillales;f__Carnobacteriaceae;g__Granulicatella	36	5.58097e-06	0.999909	0	0	0	0	0	0	0	0	0	0	0	0	0	0	0	0	0	0	0	0	0	0	0	0	0	0	0	0	0	0	3	0	0	0	0	0	0	0	0	0	0	6	0	0	0	0
d__Bacteria;p__Firmicutes;c__Bacilli;o__Erysipelotrichales;f__Erysipelotrichaceae;g__Solobacterium	34	5.27092e-06	0.999914	0	0	0	0	0	0	0	0	0	0	0	0	0	0	0	3	0	0	0	0	0	0	0	0	0	0	0	0	0	0	0	0	0	0	0	0	0	0	0	0	0	0	0	0	0	0
d__Bacteria;p__Actinobacteriota;c__Actinobacteria;o__Bifidobacteriales;f__Bifidobacteriaceae;g__Gardnerella	33	5.11589e-06	0.999919	0	0	0	0	0	0	0	0	0	0	0	0	0	0	0	0	0	0	0	0	0	0	0	0	0	0	0	0	0	0	0	0	0	0	0	0	0	0	0	0	0	0	0	0	0	0
d__Bacteria;p__Patescibacteria;c__Saccharimonadia;o__Saccharimonadales;f__Saccharimonadaceae;g__TM7x	32	4.96086e-06	0.999924	0	0	0	0	0	3	0	0	0	0	2	0	0	0	0	0	0	0	0	0	0	0	0	0	0	0	0	0	0	0	0	0	0	0	0	0	0	0	0	0	0	0	0	0	0	0
d__Bacteria;p__Firmicutes;c__Clostridia;o__Peptostreptococcales-Tissierellales;f__Peptostreptococcales-Tissierellales;g__Peptoniphilus	26	4.0307e-06	0.999928	0	0	0	0	0	0	0	0	0	0	0	0	0	0	0	3	0	0	0	0	0	0	0	0	0	0	0	0	0	0	0	0	0	0	0	0	0	0	0	0	0	0	0	0	0	0
d__Bacteria;p__Firmicutes;c__Clostridia;o__Eubacteriales;f__Anaerofustaceae;g__Anaerofustis	25	3.87568e-06	0.999932	0	0	0	0	0	0	0	0	0	0	0	0	0	0	0	0	0	0	0	0	0	0	0	0	0	0	0	0	0	0	0	0	0	0	0	0	0	0	0	0	0	0	0	0	0	0
d__Bacteria;p__Actinobacteriota;c__Coriobacteriia;o__Coriobacteriales;f__Eggerthellaceae;g__Enteroscipio	25	3.87568e-06	0.999936	0	0	0	0	0	0	0	0	0	0	0	0	0	0	0	0	0	0	0	0	0	0	0	0	0	0	0	0	0	0	0	12	0	0	0	0	0	0	0	0	0	0	0	0	0	0
d__Bacteria;p__Firmicutes;c__Clostridia;o__Peptostreptococcales-Tissierellales;f__Peptostreptococcales-Tissierellales;g__Finegoldia	21	3.25557e-06	0.999939	0	0	0	0	0	0	0	0	0	0	0	0	0	0	0	0	0	0	0	0	0	0	0	0	0	0	0	0	0	0	0	0	0	0	0	0	0	0	0	0	0	4	0	0	0	0
d__Bacteria;p__Campilobacterota;c__Campylobacteria;o__Campylobacterales;f__Campylobacteraceae;g__Campylobacter	19	2.94551e-06	0.999942	0	0	0	0	0	0	0	0	0	0	0	0	0	0	0	0	0	0	0	0	0	0	0	0	0	0	0	0	0	5	0	0	0	0	0	0	0	0	0	0	0	4	0	0	0	0
d__Bacteria;p__Firmicutes;c__Clostridia;o__Peptostreptococcales-Tissierellales;f__Peptostreptococcales-Tissierellales;g__Ezakiella	18	2.79049e-06	0.999945	0	0	0	0	0	0	0	0	0	0	0	0	0	0	0	0	0	0	0	0	0	0	0	0	0	0	0	0	0	0	0	0	0	0	0	0	0	0	0	0	0	0	0	0	0	0
d__Bacteria;p__Firmicutes;c__Clostridia;o__Peptostreptococcales-Tissierellales;f__Peptostreptococcales-Tissierellales;g__Murdochiella	18	2.79049e-06	0.999948	0	0	0	0	0	0	0	0	0	0	0	0	0	0	0	0	0	0	0	0	0	0	0	0	0	0	0	0	0	0	0	0	0	0	0	0	0	0	0	0	0	0	0	0	0	0
d__Bacteria;p__Actinobacteriota;c__Coriobacteriia;o__Coriobacteriales;f__Atopobiaceae;g__Coriobacteriaceae_UCG-002	18	2.79049e-06	0.99995	0	0	0	0	0	0	0	0	0	0	0	0	0	0	0	0	0	0	0	0	0	0	0	0	0	0	0	0	0	0	0	0	0	0	0	0	0	0	0	0	0	0	0	0	0	0
d__Bacteria;p__Actinobacteriota;c__Coriobacteriia;o__Coriobacteriales;f__Atopobiaceae;g__Atopobium	17	2.63546e-06	0.999953	0	0	0	0	0	0	0	0	0	0	0	0	0	0	0	0	2	0	0	0	0	0	0	0	0	0	0	0	0	0	0	0	0	0	0	0	0	0	0	0	0	0	0	0	0	0
d__Bacteria;p__Firmicutes;c__Bacilli;o__Lactobacillales;__;__	17	2.63546e-06	0.999956	0	0	0	0	0	0	0	0	0	0	0	0	0	0	0	0	0	0	0	0	0	0	0	0	0	0	0	0	0	0	0	0	0	0	0	0	0	0	0	0	0	0	0	0	0	0
d__Bacteria;p__Proteobacteria;c__Gammaproteobacteria;o__Aeromonadales;f__Succinivibrionaceae;g__Succinatimonas	17	2.63546e-06	0.999958	0	0	0	0	0	0	0	0	0	0	0	0	0	0	0	0	0	0	0	0	0	0	0	0	0	0	0	0	0	0	0	0	0	0	0	0	0	0	0	0	0	0	0	0	0	0
d__Bacteria;p__Proteobacteria;c__Gammaproteobacteria;o__Burkholderiales;f__Oxalobacteraceae;g__Oxalobacter	16	2.48043e-06	0.999961	9	4	3	0	0	0	0	0	0	0	0	0	0	0	0	0	0	0	0	0	0	0	0	0	0	0	0	0	0	0	0	0	0	0	0	0	0	0	0	0	0	0	0	0	0	0
d__Bacteria;p__Firmicutes;c__Clostridia;o__Oscillospirales;f__Oscillospiraceae;g__Oscillospiraceae	16	2.48043e-06	0.999963	0	0	0	0	0	0	0	0	0	0	0	0	0	0	0	0	0	0	0	0	0	0	0	0	0	0	0	0	0	0	0	0	0	0	0	0	0	0	0	0	0	0	0	0	0	0
d__Bacteria;p__Actinobacteriota;c__Coriobacteriia;o__Coriobacteriales;f__Coriobacteriales_Incertae_Sedis;g__Raoultibacter	16	2.48043e-06	0.999966	0	0	0	0	0	0	0	0	0	0	0	0	0	0	0	0	0	0	0	0	0	0	0	0	0	0	0	0	0	0	0	0	0	0	0	0	0	0	0	0	0	0	0	0	0	0
d__Bacteria;p__Actinobacteriota;c__Coriobacteriia;o__Coriobacteriales;f__Eggerthellaceae;__	16	2.48043e-06	0.999968	0	0	0	0	0	0	0	0	0	0	0	0	0	6	0	0	0	0	0	0	0	0	0	0	0	0	0	0	0	10	0	0	0	0	0	0	0	0	0	0	0	0	0	0	0	0
d__Bacteria;p__Actinobacteriota;c__Coriobacteriia;o__Coriobacteriales;__;__	15	2.32541e-06	0.999971	0	0	0	0	0	0	0	0	0	0	0	0	0	0	0	0	0	0	0	0	0	0	0	0	0	0	0	0	0	0	0	0	0	4	7	4	0	0	0	0	0	0	0	0	0	0
d__Bacteria;p__Firmicutes;c__Clostridia;o__Lachnospirales;f__Lachnospiraceae;g__GCA-900066755	13	2.01535e-06	0.999973	0	0	0	0	0	0	0	0	0	0	0	0	0	0	0	0	0	0	0	0	0	0	0	0	0	0	0	0	0	0	0	0	0	0	0	0	0	0	0	0	0	0	0	0	0	0
d__Bacteria;p__Firmicutes;c__Clostridia;o__uncultured;f__uncultured;g__uncultured	12	1.86032e-06	0.999974	0	0	0	0	0	0	0	0	0	0	0	0	0	0	0	0	0	0	0	0	0	0	0	0	0	0	0	0	0	0	0	0	0	6	6	0	0	0	0	0	0	0	0	0	0	0
d__Bacteria;p__Firmicutes;c__Clostridia;o__Oscillospirales;f__Ethanoligenenaceae;g__Acetanaerobacterium	11	1.7053e-06	0.999976	0	0	0	0	0	0	0	0	2	0	0	0	0	0	0	4	0	0	0	0	0	2	0	0	0	0	0	0	0	0	0	0	0	0	0	0	0	0	0	0	0	3	0	0	0	0
d__Bacteria;p__Firmicutes;c__Clostridia;o__Clostridiales;f__Clostridiaceae;g__Clostridium_sensu_stricto_13	11	1.7053e-06	0.999978	0	0	0	0	0	0	0	0	0	0	0	0	0	0	0	0	0	0	0	0	0	0	0	0	0	0	0	0	0	0	0	0	0	0	0	0	0	0	0	0	0	0	0	0	0	0
d__Bacteria;p__Firmicutes;c__Clostridia;o__Lachnospirales;f__Lachnospiraceae;g__Robinsoniella	11	1.7053e-06	0.99998	0	0	0	0	0	0	0	0	0	0	0	0	0	0	0	0	0	0	0	0	0	0	0	0	0	0	0	0	0	0	0	0	0	0	0	0	0	0	0	0	0	0	0	0	0	0
d__Bacteria;p__Actinobacteriota;c__Coriobacteriia;o__Coriobacteriales;f__Eggerthellaceae;g__CHKCI002	10	1.55027e-06	0.999981	0	0	0	0	0	0	0	0	0	0	0	0	0	0	0	0	0	0	0	0	0	0	0	0	0	0	0	0	0	0	0	0	0	0	0	10	0	0	0	0	0	0	0	0	0	0
d__Bacteria;p__Actinobacteriota;c__Actinobacteria;o__Actinomycetales;f__Actinomycetaceae;g__Varibaculum	10	1.55027e-06	0.999983	0	0	0	0	0	0	0	0	0	0	0	0	0	0	0	0	0	0	0	0	0	0	0	0	0	0	0	0	0	0	0	0	0	0	0	0	0	0	0	0	0	0	0	0	0	0
d__Bacteria;p__Actinobacteriota;c__Coriobacteriia;o__Coriobacteriales;f__Eggerthellaceae;g__DNF00809	9	1.39524e-06	0.999984	0	0	0	0	0	0	0	0	0	0	0	0	0	0	0	0	0	0	0	0	0	0	0	0	0	0	0	0	0	0	0	0	0	0	0	0	0	0	0	0	0	0	0	0	0	0
d__Bacteria;p__Bacteroidota;c__Bacteroidia;o__Bacteroidales;f__Rikenellaceae;g__Rikenella	8	1.24022e-06	0.999985	0	0	0	0	0	0	0	0	0	0	0	0	0	0	0	0	0	0	0	0	0	0	0	8	0	0	0	0	0	0	0	0	0	0	0	0	0	0	0	0	0	0	0	0	0	0
d__Bacteria;p__Firmicutes;c__Bacilli;o__Erysipelotrichales;f__Erysipelotrichaceae;g__Erysipelotrichaceae	8	1.24022e-06	0.999987	0	0	0	0	0	0	0	0	0	0	0	0	0	0	0	0	0	0	0	0	0	0	0	0	0	0	0	0	0	0	0	0	0	0	0	0	0	0	0	0	0	0	0	0	0	0
d__Bacteria;p__Patescibacteria;c__Saccharimonadia;o__Saccharimonadales;f__Saccharimonadales;g__Saccharimonadales	8	1.24022e-06	0.999988	0	0	0	0	0	0	0	0	0	0	0	0	0	0	0	0	0	0	0	0	0	0	0	0	0	0	0	0	0	0	0	0	0	0	0	0	0	0	0	0	0	0	0	0	0	0
d__Bacteria;p__Bacteroidota;c__Bacteroidia;o__Flavobacteriales;f__Weeksellaceae;g__Empedobacter	8	1.24022e-06	0.999989	0	0	0	0	0	0	0	0	0	0	0	0	0	0	0	0	0	0	0	0	0	0	0	0	0	0	0	0	0	0	0	0	0	0	0	0	0	0	0	0	0	0	0	0	0	0
d__Bacteria;p__Actinobacteriota;c__Actinobacteria;o__Corynebacteriales;f__Corynebacteriaceae;g__Lawsonella	7	1.08519e-06	0.99999	0	0	0	0	0	0	0	0	0	0	0	0	0	0	0	0	0	0	0	0	0	0	0	0	0	0	0	0	0	0	0	0	0	0	0	0	0	0	0	0	0	0	0	0	0	0
d__Bacteria;p__Firmicutes;c__Clostridia;o__Oscillospirales;f__Ruminococcaceae;g__Pygmaiobacter	7	1.08519e-06	0.999991	0	0	0	0	0	0	0	0	0	0	0	0	0	0	0	0	0	0	0	0	0	0	0	0	0	0	0	0	0	0	0	0	0	0	0	0	0	0	0	0	0	0	0	0	0	0
d__Bacteria;p__Firmicutes;c__Clostridia;o__Lachnospirales;f__Lachnospiraceae;g__Oribacterium	6	9.30162e-07	0.999992	0	0	0	0	0	0	0	0	0	0	0	0	0	0	0	0	0	0	0	0	0	0	0	0	0	0	0	0	0	0	0	0	0	0	0	0	0	0	0	0	0	0	0	0	0	0
d__Bacteria;p__Firmicutes;c__Clostridia;o__Christensenellales;f__Christensenellaceae;g__Catabacter	5	7.75135e-07	0.999993	0	0	0	0	0	0	0	0	0	0	0	0	0	0	0	0	5	0	0	0	0	0	0	0	0	0	0	0	0	0	0	0	0	0	0	0	0	0	0	0	0	0	0	0	0	0
d__Bacteria;p__Firmicutes;c__Clostridia;o__Peptostreptococcales-Tissierellales;__;__	5	7.75135e-07	0.999994	0	0	0	0	0	0	0	0	0	0	0	0	0	0	0	0	0	0	0	0	0	0	0	0	0	0	0	0	0	0	0	0	0	0	0	0	0	0	0	0	0	0	0	0	0	0
d__Bacteria;p__Firmicutes;c__Bacilli;o__Mycoplasmatales;f__Mycoplasmataceae;g__Mycoplasma	5	7.75135e-07	0.999994	0	0	0	0	0	0	0	0	0	0	0	0	0	0	0	0	0	0	0	0	0	0	0	0	3	0	0	0	0	0	0	0	0	0	0	0	0	0	0	0	0	2	0	0	0	0
d__Bacteria;p__Firmicutes;c__Clostridia;o__Peptostreptococcales-Tissierellales;f__Peptostreptococcaceae;g__Clostridioides	4	6.20108e-07	0.999995	0	0	0	0	0	0	0	0	0	0	0	0	0	0	0	0	0	0	0	0	0	0	0	0	0	0	0	0	0	0	0	0	0	0	0	0	0	4	0	0	0	0	0	0	0	0
d__Bacteria;p__Fusobacteriota;c__Fusobacteriia;o__Fusobacteriales;f__Leptotrichiaceae;g__Leptotrichia	3	4.65081e-07	0.999996	0	0	0	0	0	0	0	0	0	0	0	0	0	0	0	0	0	0	0	0	0	0	0	0	0	0	0	0	0	0	0	0	0	0	0	0	0	0	0	0	0	0	0	0	0	0
d__Bacteria;p__Firmicutes;c__Clostridia;o__Clostridia;f__Hungateiclostridiaceae;g__Fastidiosipila	3	4.65081e-07	0.999996	0	0	0	0	0	0	0	0	0	0	0	0	0	0	0	0	0	0	0	0	0	0	0	0	0	0	0	0	0	0	0	0	0	0	0	0	0	0	0	0	0	0	0	0	0	0
d__Bacteria;p__Proteobacteria;c__Gammaproteobacteria;o__Burkholderiales;f__Neisseriaceae;g__uncultured	3	4.65081e-07	0.999996	0	0	0	0	0	0	0	0	0	0	0	0	0	0	0	0	0	0	0	0	0	0	0	0	0	0	0	0	0	0	0	0	0	0	0	0	0	0	0	0	0	0	0	0	0	0
d__Bacteria;p__Firmicutes;c__Clostridia;o__Lachnospirales;f__Lachnospiraceae;g__Tuzzerella	3	4.65081e-07	0.999997	0	0	0	0	0	0	0	0	0	0	0	0	0	0	0	0	0	0	0	0	0	0	0	0	0	0	0	0	0	0	0	0	0	0	0	3	0	0	0	0	0	0	0	0	0	0
d__Bacteria;p__Firmicutes;c__Clostridia;o__Peptostreptococcales-Tissierellales;f__Anaerovoracaceae;g__uncultured	3	4.65081e-07	0.999997	0	0	0	0	0	0	0	0	0	0	0	0	0	0	0	0	0	0	0	0	0	0	0	0	0	0	0	0	0	0	0	0	0	0	0	3	0	0	0	0	0	0	0	0	0	0
d__Bacteria;p__Patescibacteria;c__Saccharimonadia;o__Saccharimonadales;f__Saccharimonadaceae;g__Saccharimonadaceae	3	4.65081e-07	0.999998	0	0	0	3	0	0	0	0	0	0	0	0	0	0	0	0	0	0	0	0	0	0	0	0	0	0	0	0	0	0	0	0	0	0	0	0	0	0	0	0	0	0	0	0	0	0
d__Bacteria;p__Firmicutes;c__Clostridia;o__Lachnospirales;f__Lachnospiraceae;g__Cellulosilyticum	3	4.65081e-07	0.999998	0	0	0	0	0	0	0	0	0	0	0	0	0	0	0	0	0	0	0	0	0	0	0	0	0	0	0	0	0	0	0	0	0	0	0	0	0	0	0	0	0	0	0	0	0	0
d__Bacteria;p__Firmicutes;c__Clostridia;o__Peptostreptococcales-Tissierellales;f__Anaerovoracaceae;g__Anaerovorax	3	4.65081e-07	0.999999	0	0	0	0	0	0	0	0	0	0	0	0	0	0	0	0	0	0	0	0	0	0	0	0	0	0	0	0	0	0	0	0	0	0	0	0	0	0	0	0	0	0	0	0	0	0
d__Bacteria;p__Proteobacteria;c__Alphaproteobacteria;o__Caulobacterales;f__Caulobacteraceae;g__Brevundimonas	2	3.10054e-07	0.999999	0	0	0	0	0	0	0	0	0	0	0	0	0	0	0	0	0	0	0	0	0	0	0	0	0	0	0	0	0	0	0	0	0	0	0	0	0	0	0	0	0	0	0	0	0	0
d__Bacteria;p__Firmicutes;c__Syntrophomonadia;o__Syntrophomonadales;f__Syntrophomonadaceae;__	2	3.10054e-07	0.999999	0	0	0	0	0	0	0	0	0	0	0	0	0	0	0	0	0	0	0	0	0	0	0	0	0	0	0	0	0	0	0	0	0	0	0	0	0	0	0	0	0	0	0	0	0	0
d__Bacteria;p__Firmicutes;c__Bacilli;o__Lactobacillales;f__Aerococcaceae;g__Abiotrophia	2	3.10054e-07	1	0	0	0	0	0	0	0	0	0	0	0	0	0	0	0	2	0	0	0	0	0	0	0	0	0	0	0	0	0	0	0	0	0	0	0	0	0	0	0	0	0	0	0	0	0	0
d__Bacteria;p__Firmicutes;c__Clostridia;o__Clostridiales;f__Clostridiaceae;__	2	3.10054e-07	1	0	0	0	0	0	0	0	0	0	0	0	0	0	0	0	0	0	0	0	0	0	0	0	2	0	0	0	0	0	0	0	0	0	0	0	0	0	0	0	0	0	0	0	0	0	0
d__Bacteria;p__Proteobacteria;c__Gammaproteobacteria;o__Pasteurellales;f__Pasteurellaceae;g__Haemophilus	0	0	1	0	0	0	0	0	0	0	0	0	0	0	0	0	0	0	0	0	0	0	0	0	0	0	0	0	0	0	0	0	0	0	0	0	0	0	0	0	0	0	0	0	0	0	0	0	0
d__Bacteria;p__Firmicutes;c__Clostridia;o__Oscillospirales;f__Butyricicoccaceae;g__UCG-008	0	0	1	0	0	0	0	0	0	0	0	0	0	0	0	0	0	0	0	0	0	0	0	0	0	0	0	0	0	0	0	0	0	0	0	0	0	0	0	0	0	0	0	0	0	0	0	0	0
d__Bacteria;__;__;__;__;__	0	0	1	0	0	0	0	0	0	0	0	0	0	0	0	0	0	0	0	0	0	0	0	0	0	0	0	0	0	0	0	0	0	0	0	0	0	0	0	0	0	0	0	0	0	0	0	0	0
d__Bacteria;p__Firmicutes;c__Clostridia;o__Lachnospirales;f__Lachnospiraceae;g__Stomatobaculum	0	0	1	0	0	0	0	0	0	0	0	0	0	0	0	0	0	0	0	0	0	0	0	0	0	0	0	0	0	0	0	0	0	0	0	0	0	0	0	0	0	0	0	0	0	0	0	0	0
d__Bacteria;p__Firmicutes;c__Bacilli;o__Lactobacillales;f__Listeriaceae;g__Listeria	0	0	1	0	0	0	0	0	0	0	0	0	0	0	0	0	0	0	0	0	0	0	0	0	0	0	0	0	0	0	0	0	0	0	0	0	0	0	0	0	0	0	0	0	0	0	0	0	0
d__Bacteria;p__Firmicutes;c__Negativicutes;o__Veillonellales-Selenomonadales;f__Selenomonadaceae;g__Mitsuokella	0	0	1	0	0	0	0	0	0	0	0	0	0	0	0	0	0	0	0	0	0	0	0	0	0	0	0	0	0	0	0	0	0	0	0	0	0	0	0	0	0	0	0	0	0	0	0	0	0
d__Bacteria;p__Synergistota;c__Synergistia;o__Synergistales;f__Synergistaceae;g__Jonquetella	0	0	1	0	0	0	0	0	0	0	0	0	0	0	0	0	0	0	0	0	0	0	0	0	0	0	0	0	0	0	0	0	0	0	0	0	0	0	0	0	0	0	0	0	0	0	0	0	0
d__Bacteria;p__Firmicutes;c__Bacilli;o__Erysipelotrichales;f__Erysipelotrichaceae;g__Erysipelotrichaceae_UCG-006	0	0	1	0	0	0	0	0	0	0	0	0	0	0	0	0	0	0	0	0	0	0	0	0	0	0	0	0	0	0	0	0	0	0	0	0	0	0	0	0	0	0	0	0	0	0	0	0	0
d__Bacteria;p__Firmicutes;c__Bacilli;o__Bacillales;f__Bacillaceae;g__Bacillus	0	0	1	0	0	0	0	0	0	0	0	0	0	0	0	0	0	0	0	0	0	0	0	0	0	0	0	0	0	0	0	0	0	0	0	0	0	0	0	0	0	0	0	0	0	0	0	0	0
d__Bacteria;p__Firmicutes;c__Clostridia;o__Peptostreptococcales-Tissierellales;f__Peptostreptococcaceae;__	0	0	1	0	0	0	0	0	0	0	0	0	0	0	0	0	0	0	0	0	0	0	0	0	0	0	0	0	0	0	0	0	0	0	0	0	0	0	0	0	0	0	0	0	0	0	0	0	0
d__Bacteria;p__Bacteroidota;c__Bacteroidia;o__Bacteroidales;f__Muribaculaceae;g__Muribaculum	0	0	1	0	0	0	0	0	0	0	0	0	0	0	0	0	0	0	0	0	0	0	0	0	0	0	0	0	0	0	0	0	0	0	0	0	0	0	0	0	0	0	0	0	0	0	0	0	0
d__Bacteria;p__Firmicutes;c__Bacilli;o__Staphylococcales;f__Staphylococcaceae;g__Staphylococcus	0	0	1	0	0	0	0	0	0	0	0	0	0	0	0	0	0	0	0	0	0	0	0	0	0	0	0	0	0	0	0	0	0	0	0	0	0	0	0	0	0	0	0	0	0	0	0	0	0
			Sum	50530	42266	40036	46424	39729	46290	42277	42617	46097	41009	42571	42429	43064	48899	39667	42927	37047	39419	40893	43539	43481	41621	42340	42062	37123	42344	41125	42089	43796	30667	41915	41550	31346	40769	41820	36423	40524	37906	43266	43695	38379	36840	40149	36838	37413	39883
[truncated: 107 more columns]

## Sheet: Table_Pathway
#OTU ID	N10-formyl-tetrahydrofolate biosynthesis	4-hydroxyphenylacetate degradation	aerobactin biosynthesis	superpathway of chorismate metabolism	homolactic fermentation	glycolysis III (from glucose)	superpathway of arginine and polyamine biosynthesis	superpathway of L-arginine, putrescine, and 4-aminobutanoate degradation	arginine, ornithine and proline interconversion	L-arginine biosynthesis I (via L-ornithine)	L-arginine biosynthesis II (acetyl cycle)	chorismate biosynthesis I	superpathway of L-aspartate and L-asparagine biosynthesis	L-arginine degradation II (AST pathway)	anaerobic aromatic compound degradation (Thauera aromatica)	biotin biosynthesis I	superpathway of branched amino acid biosynthesis	Calvin-Benson-Bassham cycle	catechol degradation to &beta;-ketoadipate	benzoyl-CoA degradation II (anaerobic)	pyruvate fermentation to butanoate	chlorophyllide a biosynthesis I (aerobic, light-dependent)	coenzyme A biosynthesis I	adenosylcobalamin salvage from cobinamide I	reductive acetyl coenzyme A pathway	colanic acid building blocks biosynthesis	superpathway of aromatic amino acid biosynthesis	creatinine degradation I	L-lysine biosynthesis I	nitrate reduction I (denitrification)	superpathway of purine nucleotides de novo biosynthesis II	glucose degradation (oxidative)	dTDP-L-rhamnose biosynthesis I	enterobacterial common antigen biosynthesis	enterobactin biosynthesis	fatty acid &beta;-oxidation I	fatty acid elongation -- saturated	superpathway of fatty acid biosynthesis initiation (E. coli)	mixed acid fermentation	superpathway of tetrahydrofolate biosynthesis and salvage	superpathway of fucose and rhamnose degradation	fucose degradation	superpathway of hexuronide and hexuronate degradation	D-galactarate degradation I	D-galacturonate degradation I	gallate degradation II	gallate degradation I	superpathway of N-acetylglucosamine, N-acetylmannosamine and N-acetylneuraminate degradation	D-glucarate degradation I
S001-BL_S1	28628.2	9.26392	0.00686247	1112.62	27233.4	39633.6	6023.75	0.202644	4431.96	28053.9	27587.5	33649	26105.8	0.243341	0	12867.7	36088.9	38880.8	26.2703	0.119093	2705.86	445.007	25827.1	25579.1	1186.98	15442.4	34858.7	37.5557	30236.3	7.00736	17784.2	0.0134049	33675.4	288.828	234.612	1501.47	20982.6	10292.3	24168.3	21279.3	11476	13007.8	15523.4	1352.65	20723.7	0.0254237	0.0254237	12880.7	3573.9
S001-2Wk_S74	20820.5	18.8339	0.0262063	425.452	20660.7	28402.4	5282.2	0.165949	3030.72	20022.8	19582.8	24386.9	20763.3	0.493771	0	9714.36	25865.2	27924.3	16.5033	0.0607751	2352.14	44.1742	19441.2	19077.6	1238.48	12287.8	25302.1	58.8061	21089.1	8.02211	13161.4	0.040131	24061.3	176.138	135.953	1299.93	17037.7	7004.24	18487.3	15921.6	7933.13	7862.74	11481.5	974.508	15418.3	0.0251969	0.0251969	9008.15	2547.33
S001-12Wk_S134	22079.5	35.0596	0.0609631	741.049	19731.7	30940.2	5521.79	0.210167	2547.83	22991.8	22431.3	29199.3	21626	0.360293	0	7179.85	28895.8	31816	35.6166	0.0454362	2902.3	476.781	22355.4	23914.5	939.091	10360.7	30648.8	69.4857	24654.2	5.71107	12051.7	0.108594	27190.3	79.4378	191.48	1393.59	14648.9	5278.46	18258.4	14096.6	8059.76	9643.65	11798.4	906.386	16151.7	0	0	11853.3	2887.72
S002-BL_S2	16277.3	0.0299948	0.000220728	76.219	19835.7	22389.1	2146.91	4.57712	1182.07	12487.4	11659	16223	16559.3	2.02034	1.39e-06	12090.6	18534.8	21913.8	0.151858	0.0199329	35.9389	0.135677	14693.7	12566	596.928	5345	17213.9	0.00556195	15637.8	0.112148	14663.1	2.58e-06	23313.8	87.4913	13.893	26.0136	15630.1	12618.1	11365.7	15775.9	8038.8	5963.62	8521.52	1106.14	12950.6	0.0377793	0.0377793	13955.6	1484.05
S002-2Wk_S75	14994.2	0	0	38.8007	16731.9	19593.2	2927.93	0.134163	1534.57	13093.2	12684.7	15731.2	12965.9	0.93	0	8420.96	17300.5	20532.5	0.181317	0	761.132	0	12919.9	11588.5	266.947	7194.6	16497.9	0	16044.3	0	12328	0	20577.5	99.8982	7.17252	200.257	12517.5	9678.26	12040.7	13134.3	7912.37	7992.98	9043.68	1246.72	11613.3	0.114326	0.114326	12126.4	1747.7
S007-BL_S3	20774.3	0.033103	0.000220004	47.6694	22912.2	28344.8	4223.37	2.38412	2313.04	17686.4	16958.5	23597.6	24252.4	0.866498	1.39e-06	12007	25502	28541.3	0.156578	0.0206966	566.364	0.133803	20572.2	21377.5	1417.66	9096.29	24686	0.00556207	20221	1.12413	14266	2.58e-06	28764.6	178.586	6.39597	356.569	19280.9	9777.2	18050.6	16049.9	4721.57	2824.35	10120.3	1017.35	16532.2	0.0385869	0.0385869	9368.68	2483.67
S007-2Wk_S76	18191	0	0	0.249433	20348.6	24721.6	4944.51	0	2233.07	15776.2	15226.3	20107.4	21419.4	0	0	10979.7	22875.9	24131.2	0	0	784.391	0	17511.3	18090.7	1924.52	11262.1	21002.3	0	17326.3	0	13149	0	24205.1	103.839	0.0256392	470.226	17898.9	8952.8	14627.8	14755.7	4094.12	2375.6	9148.81	525.156	13993.7	0	0	7046.68	2678.12
S007-12Wk_S135	20484.5	0	0	0.0408202	22974.5	27693.5	6774.97	0	2132.51	19432.7	18978.2	24268.7	24921.4	0	0	11019.5	26128.8	28605.3	0	0	657.943	0	20514.7	21352.8	2830.92	9671.84	25419.6	0	20964.8	13.5381	14919.2	0	27494.2	178.928	0.00418804	381.971	19618.6	9419.31	15499.8	14033.5	3542.04	2012.1	10246.1	1600.41	17504.9	0	0	6784	2773.89
S008-BL_S4	27087.2	0	0	0.00544677	30477.5	36707.7	5539.83	0	1655.99	20244.3	18155.3	28181.9	29974.1	0	0	14161.1	32309.4	37006.7	0	0	457.261	0	27480.2	29163.6	1517.35	13810.5	29615	0	23319.1	0.07234	24653.2	0	32073.6	118.088	54.2845	231.74	27361.5	8306.17	20859.2	24498.2	5982.28	4325.76	16773.6	1030.68	24594.7	0	0	10035.4	3614.61
S008-2Wk_S77	23114.2	0	0	0	25740.1	32244.2	5957.08	0	1318.2	18634.8	16639.4	26330.1	28376.7	0	0	13057.6	27794.3	31948.7	0	0	405.806	0	25476.1	27104.9	1638.15	12042.9	27643.4	0	19881.2	18.1656	20493.6	0	30598.3	119.992	0	232.615	23086.7	8449.63	23037.7	19932.8	4773.55	3203.7	13877.6	796.312	20404.2	0	0	10061.4	2270.36
S008-12Wk_S136	22011	0.0221422	0.000147361	1.67952	23738.3	29677.3	3979.68	0.0002093	751.311	14406	12285.1	21921.5	25409.1	0.000677484	9.31e-07	16136.3	26374.5	30024.8	0.101689	0.013844	256.721	0.0918819	21791.3	23351.1	1298.19	11489.4	23144.3	0.00372554	15958.2	0.824381	20737.5	1.73e-06	28102.4	171.171	47.8602	167.528	23771.1	11212.6	14852.6	20528.1	5345	2990.61	15006	976.612	21438.1	0.0256819	0.0256819	7265.7	3089.97
S009-BL_S5	15306.7	0	0	26.0311	15280.5	19111.6	1640.14	5.22044	452.713	10298.8	9115.1	14429.8	18019.8	2.30769	0	13393.5	17655.3	20280.3	0	0	594.665	0	13361.4	11156.1	1408.77	5846.67	15371.9	0	12250.1	0	15220.8	0	24877.6	10.2275	14.1455	304.973	16679.1	12512.4	9026.72	13676.5	5866.11	3502.99	9738.82	875.944	12470.2	0	0	7227.16	1272.15
S009-2Wk_S78	19357.7	0	0	0	20845.2	24242.6	2502.42	0	1025.08	14725.6	13967.6	19384.6	20417.6	0	0	13851.8	23066.8	24963.5	0	0	999.992	0	17112.2	14721.7	901.997	7559.53	20583.5	0	16722.4	0	17802.8	0	28551.7	6.40927	0	549.75	18426.9	12001.6	12284.8	15533.1	5619.14	3206.95	12904.5	888.686	16146.7	0	0	7720.91	1099.66
S010-BL_S6	24500.9	599.236	0	1580.19	25343.9	32591.3	5121.05	708.311	2892.72	19235.4	17958.2	25286.5	26832.4	696.419	0	18602.5	29097.6	32448.8	356.891	0	3463.48	0	22869.5	22393.1	2190.67	11291	26548.2	0	20689	0	20096	0	33157.7	982.186	1502.51	1777.84	26821	13667.2	15408.7	21822.7	8093.71	5627.07	18692.5	1290.13	21422.3	0	0	9491.02	2624.64
S010-2Wk_S79	16665.4	2155.06	0	4374.15	16961.5	22583.2	6657.1	2543.12	1333.91	13104.5	12114.4	18063.9	18274.5	3022.74	0	14415.5	19718	23248.2	1520.46	0	5812.59	0.222024	15540.4	15968.6	900.598	10411	18834.7	0	14396.2	0.295991	14028.2	0	22568.7	2727.22	4120.72	4472.55	18887.6	12228.3	13660.4	15247	5586.22	4563.64	13102.2	2454.51	14802.4	0.00895703	0.00895703	8187.88	3661.26
S011-BL_S7	24907.7	7.44903	0.000882324	333.995	24278.9	37600.5	1850.82	31.3671	12247.1	26696.4	26136.2	31182.5	23021.1	14.0778	0	969.726	32563.3	41974.1	0.584511	0	2361.58	7.9108	22124.9	29408.5	635.383	8789.46	32540.4	0	29752.5	5.66302	12210.6	0	33700.9	34.8351	113.424	840.445	2192.55	798.927	8976.11	17153	10419.3	17202	16127.8	1424.54	21457.8	0.0357707	0.0357707	20068.6	6087.49
S011-2Wk_S80	20946.8	61.5074	0.0106253	622.742	19426.2	32766.4	5821.98	14.7759	8316.04	22487.1	22514.6	26462.6	20915.2	6.7232	0	1310.15	30108.7	31329.2	1.32566	0	2813.56	49.9554	20504.7	23112.7	1358.46	7340.19	27905.9	0	23744.9	42.9582	15824	0	27159.1	34.6813	249.466	1205.32	4573.82	1033.65	16411.6	17537.5	7023.23	11165.3	11007	1385.73	16108.9	0.0402393	0.0402393	17769.5	5396.88
S013-BL_S9	17724.6	0	0	0.0231343	18895.4	24618.1	4571.71	0	873.086	17271.4	16493.7	21892.4	22199.6	47.7778	0	10512.5	22342.8	25469.1	0	0	2287.33	0	18413.7	20571.2	1916.73	8809.08	23046.4	87.4082	19093.6	0	13534.2	95.4941	27404.3	297.445	0.00237337	410.033	16357.5	9533.36	17551.8	13655.3	5862.32	4580.94	10862.1	559.958	16245.5	20.4302	20.4302	10706.3	2659.55
S013-2Wk_S81	16722.4	0.0951899	0.00790733	9.64327	18107.9	22051.9	4673.88	0	928.481	15613.8	15173.2	19074.6	21707.6	0	0	11095	20871.5	23490.6	1.28653	0	3119.64	508.011	16029.8	16480.5	3070.27	8169.07	19767.8	0.0352541	16419.6	0.0338436	14709.6	0	23870.4	281.281	1.64466	344.661	18327.5	8454.88	13102	14626.9	6774.17	5349.02	9803.65	584.548	15957.3	0.138102	0.974358	9431.01	3083.89
S014-BL_S10	25504.3	23.811	0.02636	560.41	21918.4	37090.6	4279.41	75.8458	8693.6	26830.9	27159.8	31829.8	24145.6	36.3527	0	7298.74	35843.9	39437.8	3.94553	4.10486	3232.88	23.9715	23568.2	22148.5	1318.79	10407.3	32973.1	1.79051	29463	13.2327	14240.8	0.00945459	32691	175.108	244.002	1906.89	12447	6269.1	17168.6	15435.6	9504.27	9618.47	10442.3	3332.7	16595.1	0.39861	2.44481	12280.4	5185.08
S014-2Wk_S82	25398.3	40.1866	0.0128046	484.663	24696.2	36788.7	5092.04	15.4691	8363.97	28320.5	28855.8	31986	23348.6	8.51575	0	5242.95	36436.7	39839.3	5.11576	6.67179	5280.83	26.4485	24094.9	21875.5	2256.91	9621.77	33246.5	6.91194	30576.4	15.0888	15116.2	0.0198277	29261	73.1724	140.126	3650.18	10320.8	4875.33	13405.5	15389.5	8107.53	9225.14	12473.5	2654.88	18908.3	0.107299	0.107299	13279.3	5645.05
S014-12Wk_S137	21340.1	23.8139	0.00828992	368.759	18979.6	30788.8	3652.71	0.0217654	7007.61	24347.1	25287.5	27353.4	16324.2	0.740377	0	4736.64	31276.5	30507.4	3.21749	4.65738	2554.8	14.887	22303.5	16741.9	1229.72	10758	28634.9	3.86608	24184.4	20.4241	17135	0.0134283	25160	54.9376	61.0624	1543.37	15372.3	2764.69	16172.8	15213.7	5956.88	8663.72	7749.75	1722.56	12808	0.0625591	0.0625591	9516.54	2895.43
S017-BL_S12	23008.5	9.67729	0.00621905	125.495	24796.8	33015.3	5343.62	0.0677531	3600.86	23141	22485.5	29331	28167.8	19.0756	0	14726.3	30088.1	33636.9	10.8222	0.460679	2534.13	112.645	23637.4	25515.4	1881.89	12713.4	30873.1	349.984	25459.3	147.112	19841.1	0.00430981	34696	314.289	16.7552	1020.38	21463.9	16312.3	21676.2	17193.6	7985.96	7461.73	14468.3	969.123	20727.9	0.0233287	0.0233287	13781	4442.04
S017-12Wk_S138	23152.1	12	0.0441954	1033.33	23099.9	31302.5	8214.13	0.0807441	4441.92	20944.2	20990.2	26567.5	21774.4	14.7411	0	16252.8	27757	29891.2	8.00265	4.02225	2614.07	910.968	21495.3	15939.4	3252.07	16325.8	27480.2	241.396	21607.7	162.911	21823.9	0.00663108	27976.5	300.997	170.723	1426.85	21738.7	16717.1	20227.1	17522.4	8836.37	7594.4	11985.7	803.625	15956.8	0.709449	4.73584	12422.2	2860.56
S020-BL_S13	24765.3	0	0	0	25264.8	34599.1	6508.76	0	1427.68	21207.3	18316.8	26397.5	27325.3	0	0	23790.7	31712.4	34440.7	29.6823	0	2456.99	241.203	24161	21358	5295.31	14171.6	27568.7	139.278	19923.2	0	20443.5	0	39120.9	280.298	0	777.641	32136.9	22152.2	13510.2	23920.6	5832.85	4842.01	20122.4	1395.19	21535.9	0	0	7689.84	1745.81
S020-2Wk_S83	31289.3	0	0	0.762621	32896.4	44479.2	7515.95	0	2657.15	25579.3	23486.1	33885.4	36318.8	0	0	27776.1	40792	44711.1	77.717	0.142436	4045.56	575.502	29951	29885.9	4257.22	17969.5	35513.8	249.968	25697.6	0.184758	26144.5	0	49855.4	264.04	0.126849	1190.62	38630.8	24754.7	20868.5	30180.9	9288.1	7084.32	27441.8	1606.67	29102.7	0	0	11230.8	3124.02
S020-12Wk_S139	22513.9	0	0	223.616	25196.8	32052.5	6407.02	10.725	891.288	20143	19390.1	26824.4	29232	4.32692	0	18702.8	29902.9	33609	26.7402	0	2205.51	285.528	23342.1	24088.4	5031.03	12232	28217.4	53.9209	21430.2	0.0313445	21054.7	0	40470.9	388.258	27.8122	614.032	29137.8	23089.2	22368.3	19280.4	6346.4	4660.03	15673.3	1632.7	21675.7	0	0	10342.3	3982.99
S022-BL_S14	20958.1	5.2378	0.012823	415.272	22237.7	28503.4	4019.55	39.1727	4475.28	18788.5	18143.6	22400.8	21528.7	17.3117	0	10106.5	26002.8	28607.7	1.66569	0	3074.33	22.7615	19423.6	18937.4	1966.03	9541.38	23394	0.508951	20229.6	2.78065	13645.6	0.00135314	27527.7	59.3901	159.95	1653.64	19244.1	6609.33	16612.9	17389.1	6563.85	6885.95	12939.8	781.582	16834.4	0.205975	1.40482	8665.92	2134.29
S022-2Wk_S84	27589.3	759.413	0.0104457	700.203	29612.6	37915.8	10747.8	1774.4	7340.95	28460.6	28090.1	31652.9	34293.1	1092.09	0	12412	34999.9	39083.1	2.56584	0	9680.7	22.774	26477.5	23910.4	4535.98	15616.2	32790.3	0.381052	29380.4	4.60807	20274.9	0.00649762	33526.9	2776.96	87.8759	7009.07	25585.4	8716.17	23968.5	22257.8	9840.78	11446.9	17168.1	634.825	21594.9	0.161223	0.725634	13578.2	4112.32
S022-12Wk_S140	15170	59.9273	0.0375172	761.464	14954.4	20666	3426.1	151.791	5519.58	13764	13409.8	16560.7	15029.9	81.6624	0	6780.68	19526.2	21697.4	29.781	0.0644406	3050.45	20.1407	14387.8	13136.1	1341.33	7880.42	17161.3	1.23572	14922.4	5.80797	9724.47	0.00276285	21034.1	164.861	414.841	1967.3	13157.8	4541.86	12954.7	12021.2	4835.52	4856.84	7276.96	1138.06	11501.9	54.4879	56.476	6522.36	2137.74
S024-BL_S15	24049.8	6.01773	0.000202145	258.005	21257.7	30039	5763.33	48.3236	1974.69	17261.6	15639	24706.1	25125.1	28.6967	0	15176.6	28841.1	30055.6	2.11989	0	2329.54	2.17261	22731.5	21533.8	490.175	13440.6	26002	0	19340.7	9.02129	22280.1	0	30586.9	85.0248	83.1813	994.655	24338.2	9338.06	17081.6	20826.8	5992.22	4504.17	10747.6	1221.49	20589.2	0.017868	0.017868	9248.82	2402.39
S024-2Wk_S85	23681.6	426.508	0.000634306	1354.23	24708	33758.1	7044.81	689.363	2620.88	19653	17959.1	28467.4	28354.1	502.585	0	13105.2	31039.6	34687.7	226.293	0	4207.02	6.12629	25117.5	26714	845.498	15787.2	29909.4	0	21292.3	2.353	21231.7	0	34321.2	764.116	1662.32	2313.8	22978.3	8622.02	21043	19339.1	7549.12	6337.93	14978.1	2018.44	21114.9	153.543	153.543	13084.3	5699.5
S024-12Wk_S141	17683.4	38.0267	8.29e-05	256.153	16764.4	24705.6	4275.28	52.3771	2205.75	15323.2	14094.8	22001.1	20321.1	36.3208	0	9470.57	22977	25576.4	18.1866	0	1660.94	0.717442	19860.2	21934	289.601	9952.42	23268.6	0	17134.4	6.03347	15232.3	0	25692.4	58.2303	141.194	783.707	15320.5	6978.2	13928.5	13129.7	3513.61	2825.99	10093.2	779.101	14968.2	0	0	9590.92	2505.36
S028-BL_S17	23612	36.9295	0.00991168	712.963	27055.2	34645.8	8284.52	49.4434	4875.95	22686.9	21877.9	28154.3	24952.6	31.8508	0	9368.34	30720.9	34741.2	6.70802	0	3762.17	53.798	25673.9	25416.7	1093.72	14263.6	29522.5	33.4254	25335.3	33.8495	19080.6	0.0152481	30081.3	78.5922	217.788	2432.78	19608.8	6473.48	21986.9	19444.2	6347.67	6494.7	13341	927.88	19419.4	0.0513274	0.0513274	12917.8	4392.35
S028-2Wk_S86	25557.5	64.5725	0.0123677	821.964	29860.1	37913.3	7683.92	17.1833	4859.27	22119.2	20884	28783.4	28989.7	35.5111	0	12477.8	32906.4	36555.8	55.9999	0.0921027	3781.38	273.17	26566.2	27243	1000.93	15754.7	30091.9	135.374	24051.3	169.715	20162.7	0.0196636	31785.8	59.9541	139.956	2361.98	25513.2	7950.79	24095.6	22664.8	6697.03	5754.77	18835.6	916.966	22772.9	0.0556494	0.0556494	11804.1	5048.66
S028-12Wk_S142	17880	150.543	0.042487	1615.01	17731.5	25547.5	7498.76	127.887	5270.46	18390.5	18480	21158.6	16847.8	60.8384	0	6450.08	23751.6	26088.1	57.0362	0.230494	5953.4	191.639	18610.2	15770.3	1729.42	10198.4	22072.8	19.6734	20578.7	167.577	14702.5	0.0334462	20216.5	165.409	618.038	4298.98	13979.2	5231.72	14479.3	13440.5	5047.65	5299.01	9725.43	1131.32	13572.3	0.143634	0.143634	9404.81	3601.67
S029-BL_S18	14870.3	1.61e-06	9.13997	99.3138	15865.7	19286.4	3307.95	0	396.571	11067.2	10451.3	15755.6	17492.4	9.13997	0	14184.3	18502.4	21088.3	0	0	670.736	9.73e-06	13116.4	12604.7	1032.16	4341.31	16559.4	0	13846.1	8.17e-07	13943.3	0	24953.6	24.2358	58.3336	279.587	18060	13891.4	9803.89	12659.3	5651.04	3764.3	12944.9	1939.42	18082.2	0	0	7437.36	1939.42
S029-2Wk_S87	15903.5	18.854	0	78.3935	16299.8	21400.3	3312.68	24.5783	181.963	11795.6	11192.7	17595.4	19136	20.7555	0	14617.6	21071	23867.1	9.69258	0	291.822	0	14298.4	13801.5	620.957	4255.98	18496.5	0	14503.1	0	14147.2	0	25277.3	27.8912	61.5331	129.159	18999.4	14156.6	10308.2	12130.9	3074.46	1746.32	14514.7	1470.31	24663.3	0	0	5045.63	2500.59
S030-BL_S19	22429.6	0	0	0	23172.1	29718	2683.51	0	969.969	15656.5	12950.4	21218.6	25501.2	0.0063397	0	15029.9	26243.3	28947	0.29383	0	625.541	0.564334	21926.3	21167.5	688.076	5897.71	22621.9	0	16114.6	1.32075	21819.7	0	27336.1	73.1332	0	407.068	23929.7	9212.08	12463.7	22244.9	6118.47	4602.94	10863.5	1004.98	23703.1	0.0268212	0.0268212	7925.01	1004.98
S032-BL_S20	27618.2	0	0	94.1252	29812.4	35719.1	9801.1	0	5673.39	22806.1	22578.6	29322.4	26900.4	0	0	16416.5	32053.1	40124.3	0	0.119499	1488.41	0	26282.3	24436.3	3183.03	16760.2	30454	0	27660.3	0.152018	25201.4	0	32951.7	214.175	15.6745	909.209	20905.7	15445.5	23244.6	23614.6	13790.7	11532.5	10901.8	3916.84	19717.3	0	0	18175.4	4990.66
S032-2Wk_S88	23776	39.2933	0.000129642	1.22032	21234.9	31241.5	7497.46	93.0642	2769.37	22042.5	21955.6	26410.6	21336.9	22.4835	0	8132.46	28822	33578.3	0.0289802	0.0949651	1103.12	0.207503	24713.9	24694.1	1645.76	8845.33	27932.7	4.04e-06	23194.9	0.0482176	16646.4	0.00016765	27390.7	166.376	0.14782	551.844	12723.2	7439.57	15159.9	14400.5	4769.13	3621.85	8475.42	1560.95	13640.5	0	0	10815.6	3001.6
S032-12Wk_S143	25526.8	132.673	0	2413.52	26487	34455.5	7347.61	1332.46	5980.38	20258.2	19609.9	27213.6	24398.2	741.047	0	11263.9	28948.3	41365.9	72.5522	0.119828	3985.24	0.260072	22483.3	22383.4	1487.97	13113.7	28400.5	0	26198.4	0.154405	20054.1	0	29279.4	1344.67	2450.35	2146.35	16685.5	8632.07	22019.2	21139.9	17203.4	16002.4	7143.01	4868.53	15564.3	0	0	20937.4	5589.47
S033-BL_S21	16262.5	0	0	0	14084.2	22293.7	4263.47	0	3107.24	16412.1	15928	19976.8	18721.9	0	0	4978.9	21228.2	24645.4	0	0	1297.98	0	18147.4	17391.9	1217.71	7560.06	21060.2	0	17465.8	0	11118	0	22427.7	13.2279	0	601.225	13458.6	9835.42	12966.7	11613.1	3915.2	3724.11	9631.12	837.297	12986.7	0	0	7337.48	2992.96
S033-2Wk_S89	12910.2	57.8746	0	249.61	12919.4	19076.3	4638.53	52.9693	2197.81	13887.9	13033.6	18373.3	18074.5	45.26	0	5273.2	18452.3	22169.3	28.8795	0	1081.84	0	17402.7	17970.4	1136.42	7665.2	19529.2	0	14703.3	0	11027.7	0	21531.3	72.1962	138.058	585.042	12396.2	9168.22	12789.3	9918.63	2681.19	2204.61	8938.25	817.331	12680.7	0	0	6975.13	3233.16
S033-12Wk_S144	17022.8	22.1465	0	99.0647	20185.3	23073.7	6685.41	20.0494	2646.06	15755	15001.9	20826.2	21203.9	16.76	0	10922.6	22085.3	25051.6	10.8532	0	955.278	0	19645.2	19589.1	2403.07	11890.7	21810.2	0	16600.6	0	17678.9	0	24450.8	57.8307	52.675	424.743	17966.2	10090.4	16390.1	14991.5	4395.41	3101.32	8533.06	1505.17	15308.1	0	0	6869.56	3162.05
S035-BL_S22	14062.8	1259.95	0	4308.68	15551.2	18331.1	5813.28	3137.52	1619.18	13841.6	13220.9	15981.4	22093.1	2590.54	0	10971.5	17224.2	20195.1	834.054	0	5077.81	0	12839.6	10590.2	3131.22	9453.32	16396.7	0	14565.2	0	13598.3	0	20215.3	3175.78	4276.69	4810.64	18934.7	15364.7	10831.8	12639.4	5708.81	3918.73	7821.2	2807.77	11134.5	949.534	949.534	8123.85	3154.43
S035-2Wk_S90	12140.5	2151.16	0	5426.38	12960.1	15869.5	7498.56	4998.77	609.522	11533.9	11132.4	14596.4	13205.9	4624.44	0	10631.5	14729.2	18928.4	1469.59	0	3533.75	0	11263.1	10348	1069.64	7019.34	15181.9	0	13382.4	0	11806.1	0	17115.3	4879.57	6399.37	7552.7	16874.5	14217.8	12581.7	10355.8	4114.71	2546.77	9237.21	4024.41	11963.9	1718.03	1718.03	7615.99	4907.93
S035-12Wk_S145	20806.1	5218.45	4499.77	10116.6	22715.6	29398.5	11962.4	6632.11	9036.59	20549	19861.7	22580.2	22389.3	4502.82	0	17443.1	25303	27742.7	0.119229	0	6835.99	0.222002	19310.5	14939.5	1843.57	16387.9	23825.5	0	20628.9	0.295991	19889.2	0	25157.3	7168.44	7941.79	11660.5	26816.3	23571.5	19218.1	19398	6376.92	3966.51	13030.1	5870.45	17372.8	0.00895735	0.00895735	13583.8	7169.76
S036-BL_S23	28275.2	0	0	102.909	28603.2	38661.7	5308.97	20.1752	2680.14	18007.8	14864.6	26935.9	32421.9	8.94231	0	20976.1	33070.9	36354.6	0	0	795.511	0	27536.5	27788	2206.96	12465.8	28659.8	0	18701	0	27167.6	0	38145	74.1017	45.1657	318.105	31661.9	14149.8	17357.9	27150.4	7535.91	4304.56	19987.4	1473.1	28678.6	0	0	9955.17	2876.18
S038-BL_S24	28914.4	5.57921	0.000701106	541.111	31263.1	42952.9	6525.47	123.294	5270.63	23798.6	22273.8	32905.3	34438.4	54.563	0	14773.7	35831.7	39919.8	0.429324	0	2531.02	4.97129	29261.6	32069.1	986.904	13903.4	34516.9	6.08e-06	26947	2.16494	14388.1	0.000406443	38625.2	115.416	306.056	1442.86	27531.2	9737.21	29094.7	24103.6	7127.24	6190.69	23783.4	908.593	25854.2	0.0268251	0.0268251	12478.4	4590.44
S038-12Wk_S146	25144.3	2.69152	0.000248289	196.805	28205.6	36910.2	6527.38	36.3545	4493.64	22090.4	20657.3	29682.2	30619.8	14.8897	0	16137.5	31439.8	36108.4	0.0207433	0.045136	1996.2	2.11151	26192.8	28266.5	1963.14	13486.6	31167.8	0	24466.8	0.278101	19654.9	0	36971.3	31.7101	96.8023	1062.53	24150.8	14537.1	25515.9	20910.7	8243.2	5836.01	18865.8	978.569	23344.6	0	0	12828.9	4275.29
S039-BL_S25	20692.8	2.92593	0.000174672	55.7074	19979.7	29448	4582.39	0	2423.61	19729.1	18761.2	25359.2	24575.4	0	0	6422.17	26440.6	31050.7	6.9099	0	1872.94	412.469	22393.2	24175.6	929.879	9282.02	26707.1	0	21876.9	7.04719	17099	0	27812.1	54.6217	5.92003	767.561	19208.4	3388.7	18551	16068.2	4753.26	4921.34	11188.5	1009.87	16831.3	0	0	11494.1	2642.16
S039-2Wk_S91	24033.8	21.625	0.0120655	263.869	22819	32162.4	7296.96	7.66384	1811.47	21023.5	19484.1	29016.7	30186.6	8.67	0	13556.8	30207.5	34288.5	71.9392	0	1683.53	305.679	26668.5	29047.2	1936.98	12473.1	30577.1	0.0537282	22620	195.302	24459.8	0	33104	52.1136	32.6115	747.203	26615.8	8518.12	18176.5	19179	3669.65	3103.83	11912.5	975.234	19207.4	0.210374	1.4801	11525.2	2661.95
S039-12Wk_S147	27294.9	3.02763	0.00901451	56.6326	23409.6	35329.1	5943.98	0	1356.5	23014.1	21474.9	31632.8	31487.6	0	0	13777	33598.1	37797	29.185	0	992.985	112.81	28905.9	31829.3	1757.27	11811.6	33255.6	0.0401548	24226.2	69.4141	27094.1	0	36473.2	23.4839	7.3003	395.321	28643.6	7843.52	16101.2	20989.4	3885.64	3493.41	12321.3	1365	20155.7	0.157157	1.10274	10967.5	2464.82
S041-BL_S26	13587.1	426.194	7.36e-05	3907.95	13446.1	17657.7	7213.16	2361.92	2505.04	12121.5	11795.8	15520.9	14233	1778.46	0	8015.63	16731.1	19124.9	247.271	0	4359.64	0.641006	13444.6	11758.3	473.398	7845.73	16229.9	4.42032	13182.4	2.79204	10872.3	0	17364	2400.21	3733.67	4164.37	12898.1	10099.9	12343.4	11701.9	5040.32	3975.46	8374.52	833.532	10991.4	103.198	103.198	6944.76	3332.58
S041-2Wk_S93	15090.6	468.371	0.000390115	4334.3	15186	19979.4	8464.51	2621.03	3171.6	13820.8	13385.9	17444.5	16036	1927.66	0	9310.8	18459.1	21567.6	260.756	0.129211	4976.75	0.55424	15187.6	13747.4	673.357	8548.58	18277.2	10.9649	14601.9	5.5634	12146.8	0.000812888	19381.1	2677.62	4174.49	4653.32	13894.2	10683.9	14006.5	12678.5	5336.2	4201.29	9464.36	961.483	11969.4	154.246	154.246	7341.3	4050.78
S041-12Wk_S148	17083.5	986.899	0	5867.8	17162.9	22441.7	9339.42	3644.46	4250.47	15160.8	14909.8	18903.6	16789	2913.57	0	12659.1	20429.4	23992.2	604.734	0	6934.95	0.554297	16478.7	14514.2	1179.38	10776.6	19691.1	7.76774	16019.5	4.11584	14762.6	0	22242.7	3756.08	5129.26	6521.17	16927.3	13166.9	15376.7	15210.3	6722.04	5209.24	10668.5	1526.82	13199	186.412	186.412	8206.49	4660.38
S043-BL_S27	14312.3	8.05153	0	59.1698	15284.6	18914.8	4908.43	9.73362	324.933	10650.5	9463.05	13716.2	18634.5	8.5	0	11837.1	16294.9	18988.2	4.41699	0	45.6842	0	14137.9	10941.5	3665.74	10809	14500.7	0	12503.5	0	14191.3	0	22177.9	113.629	26.3222	38.1337	16677.3	9395.27	7252.73	14739.7	5097.39	3274.33	8265.55	1689.94	10888.5	0	0	7541.36	1680.51
S043-2Wk_S94	18972	3.81414	0	71.949	22638.1	27099	7156.58	17.4523	305.211	13877.9	12216.7	19979.3	23701.1	10.0732	0	14917	24313.6	25899.4	2.28786	0	49.78	0	20544.4	15731.5	3866.22	18504.6	21180.6	0	16304.1	0	20561.6	0	33768	124.895	40.6634	40.1651	23990.8	9861.83	5732.67	20401.5	6322.26	4005.02	10190.2	2288.88	12068.3	0	0	13209.4	2295.41
S043-12Wk_S149	22218	0	0	88.3511	23839.7	33083.1	6034.52	20.6138	316.257	14217.8	11495.1	20609.9	29608.1	9.23077	0	16128.6	27462.6	29264.7	0	0	134.549	0	23229.9	18881.1	4673.22	18985.7	21955.4	0	15541	0	23906.9	0	39484.6	181.291	48.5363	105.78	29322.2	10445.5	6482.78	24157.6	6495.84	3890.76	11150.6	2434.25	14313.5	0	0	17756	2463.93
S044-BL_S28	19822.5	0	0	0	19415.8	25358.3	4677.47	0	1843.99	14114.3	12849.1	19062.8	22352.6	0	0	13827.6	22407.5	26136	0	0	419.707	0	19783.1	17404.7	3171.59	9109.83	20239.7	0	16712.4	0	20110.9	0	24721.2	60.3886	0	251.843	21027.3	9702.09	11426.4	19248.1	6312.39	4961.97	10683.5	1020.21	20034.4	0	0	7062.2	1163.42
S044-2Wk_S95	24595.8	0	0	0	25513.7	32873.8	8153.88	0	1156.51	18203.3	16996.6	25005.9	28454.3	0	0	16714.4	27415	32110.2	0	0	677.367	0	26020	24268.3	5514.47	14710.3	26277	0	20750.2	0.402753	25307.3	0	34031.9	43.18	0	95.3091	26733.3	12808.1	21630.9	22272	4435.85	2482.98	12812.3	818.519	22942.6	0	0	10494	1871.41
S044-12Wk_S150	25669.5	0	0	0	24983.3	35033.7	7636.33	0	1020.36	16959.6	14970.2	23367.6	30581.7	0	0	17717.9	28677.2	33401	0	0	1594.34	0	26527.3	23118.4	4901.44	14993.5	24896.7	0	18495.3	0	26783.5	0	34246.7	60.47	0	344.731	29181.6	11776.1	13646.4	26067.1	7306.47	4468.56	11140.7	1096.7	21854	0	0	12666.4	1399.12
S046-BL_S29	11856	2.6142	0.000723562	6108.89	10455.7	14900.1	6125.47	3271.33	1287.47	9613.27	9854.22	12640.7	11383.8	2600.48	0	11511	14412.2	15951.3	0.0299155	0.067096	3870.65	1.89311	11315.6	10398.2	427.95	9045.97	13286.3	1.15872	9412.65	0.434594	12718.3	0.00106656	17843.5	3500.93	4835.1	5921.1	14219.3	11507.4	9965.42	11383.1	6798.58	5726.22	8458.47	1047.88	10096.2	0	0	5969.3	4273.91
S046-2Wk_S97	18688.2	31.4153	0.00172779	608.274	22482.9	28235.4	5327.16	116.532	2412.53	16512.5	15361.8	24753.3	24677.6	48.5144	0	15650.1	25890.6	28959.8	3.05693	0	3600.99	10.2562	21489.4	23560.9	989.26	14444.1	26086	2.23e-05	17482	11.5948	19325	0.0513748	33321.2	222.493	183.445	1125.26	22284.4	17509.4	20169.4	15376.4	5925.68	3674.29	13507.5	1786.27	18669.9	0	0	7547.86	5744.58
S047-BL_S30	17174.2	11.1316	0.00924835	328.562	19577.6	23035.1	4707.85	27.0017	4544.23	15399.5	15021.7	19180.5	16291.8	13.953	0	12107.6	21255.5	23771.3	1.91626	0	1641.13	5.89093	16977.2	15956.4	999.834	11212.5	19941.1	0	16668.5	0.814885	15921.2	0	24280.6	40.4057	100.13	1045.05	17435.5	13577.1	14606.7	14398.5	5953.25	4950.72	9239.42	1144.43	13099.9	0	0	7304.65	2825.36
S047-2Wk_S98	21909.7	63.9225	0.00516163	1315.99	22763.2	30728.6	3702.07	77.2915	9498.08	24643.5	25795.6	26933.8	14627.8	47.7658	0	3204.63	31503.2	32906.9	19.6209	0	1696.58	25.3008	25806.7	21465.3	968.408	11463	27910.7	0	23755.7	30.3033	22346.2	0	28712.8	81.4538	320.627	933.652	12110.2	2848.06	12164.6	15604	7632.87	10661.8	8263.22	1143.28	12030.3	0.0625514	0.0625514	12079	3745.5
S048-BL_S31	15893.9	0	0	2719.6	15764.4	20262.1	5159.17	1057.97	909.715	12338.1	11694	16882.1	15266.1	692.019	0	6309.08	18086.9	21878.1	0	0	2472.02	0	15144	12970.9	8.38251	7550.12	17319.6	0	14870.5	0	13440.9	0	24641.9	1129.55	2006.89	1955.22	13683.9	4238.87	15276.9	14281.1	4703.86	3632.32	6032.3	366.826	9816.72	0	0	5912.45	1494.4
S048-2Wk_S99	18390.1	0	0	488.66	18009.8	23891.1	2056.99	50.2088	1879.56	12532.6	11325.6	18172	18850.8	22.7885	0	13494.9	21044.3	24891.3	0	0	2348.11	0	18157.5	11752	3.05051	7857.94	18811.6	0	15573.3	0	16098	0	30911.7	42.2801	147.011	1432.18	21639.5	17386.1	13793.4	16358.9	7802.84	6300.07	10316.4	2569.87	13326.6	0	0	12345.8	3672.78
S050-BL_S32	24420.5	13.7163	0	230.318	25923.7	32347.9	6488.57	38.5446	7781.51	22232	21831.8	26052.1	22761.9	21.3379	0	11739.4	29138.7	33664.7	8.75298	0	2098.03	0.769186	22502.1	20687.3	880.627	12565.1	27073	0	25618.9	1.90841	18728.1	0	31624.6	40.2904	165.657	830.22	16177.1	11937.6	19243.8	19646	10224.1	11572.4	12376.5	1809.59	16613.2	0.0312545	0.0312545	17207.1	2647.3
S050-2Wk_S100	22770.3	0	0	134.498	23741.5	30121.3	8024.41	6.23406	1881.37	17616.3	17023.8	23266.5	25464.5	2.54895	0	18233	25337.3	29894.2	7.74761	0	1037.73	74.1993	22597.2	22310.1	3470	13391	24444.8	0	20047.3	10.9827	21379.8	0	33596.8	10.2606	42.1314	512.614	23704.1	18546.5	18492	19408.9	8298.14	5481.68	13232.3	1003.18	17315.1	0	0	10951.8	2240.83
S051-BL_S33	13792	0	0	0	12551.3	17914	8550.71	0	1577.54	13035	13569.7	16920.8	13548	0	0	7955.76	18306.5	20358	0	0	392.112	0	15640	13775.8	405.948	9672.12	17926.8	4.28768	12192	0	14136.5	0	15038.4	26.7714	0	207.397	12870.3	9111.76	8102.37	12710.6	7043.55	7048.39	7462.63	850.71	10985.3	0	0	8728.84	1296.83
S051-2Wk_S101	24620.6	0	0	0	27866.2	34102.5	7688.21	0	4808.16	21946.9	21267.8	27927.9	24440.5	0	0	12896.4	32117.9	36274.1	3.67828	0	1783.12	0	23349.9	22656.6	1876.4	15159.6	29141.6	23.9037	24559.5	0	18589.8	0	28250.9	61.4813	0	1077.07	19461.6	10371.6	21289.2	19709.1	7100.82	6158.36	10954.4	2262.57	20275.5	0	0	10980.2	3048.76
S051-12Wk_S151	25944.1	0	0	328.885	28662	34510	8483.07	16.9688	4562.95	21709.8	20976.6	28027.4	26644.8	7.02288	0	17524.8	31449.8	36116.7	1.64642	0	1733.92	0.654552	26515	22107.6	2654.56	15914.8	29302.6	9.9121	22995.6	1.44137	24255.2	0	33277.8	169.097	187.435	866.081	26756	15562.1	18805.8	23552.4	8504.92	7223.9	12620.9	1838.01	20755.6	0.0268254	0.0268254	12210.5	2915.95
S052-BL_S34	18856.2	3.43107	0.00774472	88.6476	21200.3	26262.9	3508.01	0.0674473	3183.69	16953	16007.5	22207	23281.4	0.378964	0	13600.4	23982.2	27364.2	0.658015	0	2053.17	2.7329	18955.8	20185.9	658.822	8829.71	23320.6	0	18867.2	1.72802	15271.2	0	28233.2	131.884	12.3618	858.334	17708.1	13166.4	18457	15016.5	6654	4688.62	11282.3	1483.56	18479.2	0.0268257	0.0268257	8570.41	3061.79
S053-BL_S35	34989.7	89.3405	0.000740076	1376.3	35625.3	46124.1	9199.52	371.759	6522.57	27829.5	25759.1	36105.9	37788.1	183.617	0	13699.5	41793	45385.7	47.5739	0.214968	4981.66	5.27325	36789	32100.4	773.421	21139.5	38069.6	1.42e-05	29137.3	1.79814	29738	25.7304	39965.2	476.281	980.362	3269.88	36195.1	6865.03	30110.8	30452.5	8198.23	5782.41	21112.4	1684.87	29973.4	62.8453	62.8453	12043.5	4358.67
S053-2Wk_S102	31054.4	2384.91	8.63e-05	15640.3	30547	41103.5	15009.6	7786.24	8882.96	28349.9	26133.1	34496.5	32981.7	9431.05	0	29922.2	35542	43617.8	1606.51	0.685293	11658.7	0.720712	30661.4	28414.1	887.164	25415.3	36260.9	0.0761633	29023.1	0.105915	30093.8	0	32185.9	10990.7	12215.8	19343.6	34699.1	27390.2	31559.4	30338.5	14095.3	10531.3	24129.3	9210.6	26390.1	1620.97	1620.97	20024	9745.05
S053-12Wk_S152	36740.9	0	0	140.475	33108.2	47808.5	4452.19	22.4835	2200.48	21669.9	16975	34639.6	46117.8	9.23077	0	21058.5	40373.1	45018.3	0	4.59377	1230.33	0	38211.1	40226.8	93.0599	11553.9	36673.5	0	22214.4	0	32628.2	0	45507.7	423.439	59.429	698.464	41632.3	11666.2	27148.4	34496.6	4178.58	2580.66	24381.8	551.723	30478.6	0	0	10420.9	1676.61
S055-BL_S36	28891.1	152.68	0.000149825	646.587	28499	39307.3	8609.17	125.408	3408.93	25505.6	25047.6	33304.4	28207.3	142.81	9.31e-07	14456.9	37083.6	42609.5	162.63	0.436662	3424.43	2.19199	26465	28972.7	2233.27	17435.6	34922.8	488.942	30996	659.068	22134	1.73e-06	36223.5	182.779	326.618	1508.84	21741.8	12882.2	22123.3	20006	10186.9	9533.2	17730.9	1523.56	26236.5	0.0749538	0.0749538	17845.5	6876.77
S055-2Wk_S103	32437.8	1.74102	0	51.0449	31228.8	41509.5	13389.8	0.699831	4633.1	30594.4	30507.2	37139.4	30137.3	55.1646	0	16981	40417.6	43105.5	219.452	1.48159	3512.42	3.15898	30772.8	28222.2	4590.92	18450.3	38882.2	1306.28	33780.5	1481.64	26915.2	0	38860.9	165.184	8.48029	1923.41	28170.5	15759.4	22737.5	21649.5	10265.1	8862.09	16828.2	1621.68	23481.3	0	0	15118.6	5125.65
S055-12Wk_S153	24399.5	0	0	47.1584	26586	33240.9	8156.58	3.22601	3074.36	20764.1	19719.8	28372.6	28715.2	31.7255	0	15327.1	30612.1	34456.9	177.655	0	2413.66	0	25538	27010.7	2283.93	15577.5	29912.3	113.181	24250.7	498.449	22928.4	0	32599.4	161.235	7.91222	1328.02	24681.3	13173.4	22564.9	18781.2	7327.48	5831.33	15783.1	966.358	22120.6	0	0	12188.3	4589.25
S056-BL_S37	29044.4	200.464	0.0221369	1092.74	28451.9	39220.8	4858.23	10.4738	4725.21	27512.4	26892.5	33854	29208.4	22.4394	0	14545.9	36833	41624	48.8431	1.76649	4494.27	202.839	27410.5	27050.9	1754.73	14229.2	35323.9	1128.79	31469.8	574.437	22035.6	2.20637	34862.8	185.338	488.764	2160.16	23351.7	14096.8	23561.7	22584.7	11006.7	12353.5	16837.8	1655.71	24609.1	7.17449	7.17449	13234.8	3785.58
S056-2Wk_S104	31009.9	221.118	0.0180913	1452.31	33885.9	42807	6204.06	0.00227201	4165.05	27320.7	25959.9	35732.1	34711.9	2.97292	0	20112.5	39206.4	43484.3	52.837	1.4086	4445.45	428.167	30535	29858	2168.5	16987.3	37274.3	650.482	30703.2	431.659	27941.4	0.811459	41026.7	214.712	515.91	2326.64	30243.1	18399.1	28789.5	26399	11186.9	10959.5	19177.6	1240.75	27578.7	2.6422	2.6422	13519.2	3590.07
S056-12Wk_S154	22926	213.631	0.0179603	1752	22698.6	31131.4	5763.43	0.00718142	5424.3	23620.2	23879	27475.6	24137.6	2.21815	0	10578.3	29652	31759.9	50.2718	9.1665	4551.79	479.334	23040.2	22976.9	2496.93	13201.4	28675.2	514.516	24522.4	305.328	20980	1.00714	27116.9	52.9838	473.28	2781.58	20644.9	8178.52	18889.3	18042	8588.34	9749.54	12471.6	1499.18	19132.8	3.30816	3.30816	11186.4	4720.76
S058-BL_S38	21209.7	7.40887	0.000404561	141.641	18828.8	25991.7	7067.15	0	3877.28	18162.3	18392.2	21945.3	18898.7	0	0	12988.6	25810.9	28045.9	121.543	0	5456.05	3.51562	20263.5	18402.2	5611.46	12404	22867.1	4160.59	21426.1	1953.67	18997.2	0	24483.6	88.0407	32.1427	1716.36	22687.5	13246.7	15812.9	17162.3	6401	6747.7	10156	1436.62	15503.9	0	0	9196.56	4377.15
S062-BL_S40	19661.7	0	0	0	15504.7	26722.7	8089.98	0	3924.85	20021.7	19816.4	23247.4	21523.5	0	0	7494.4	23720.6	28535.1	0	0	1103.96	9.68111	20466.4	20320	3895.7	9808.82	24513.7	1.6079	21814.4	0	15460.6	0	26191.5	130.125	0	613.955	17411	13105.6	16212.2	14324	6007.62	6678.4	11017.6	720.583	14559.1	0	0	9704.6	3746.99
S062-12Wk_S155	12706.1	0	0	0	12303.9	16929	5004.57	0	1741.4	10541.6	10679.8	13150	13490	0.00316985	0	8740.82	15202.2	18041	0.863572	0	765.554	30.3351	12983	9734.24	3137.69	7846.79	13814	0.669967	11765.7	0.443219	11832	0	17458.8	96.1002	0	344.609	13319	10417.4	8506.82	11850.1	4836.8	4272.31	8042.73	498.283	11451	0.0134132	0.0134132	6337.8	1592.98
S065-BL_S41	18084.6	0	0	216	19374.4	24269.8	11022.3	51.4893	1366.86	17638.3	18072.5	21289.9	17807.2	22.7885	0	13273.8	21996.5	25873.3	0	0	1567.81	0	18031.1	17952	2051.89	11631.4	22495.2	0	17878.5	0	18633.3	0	22683.7	60.5607	111.744	281.441	17197.4	12558.4	14360.7	15655.9	11279.3	10464.1	8893.59	1229.05	14242.2	0	0	15666.1	2556.34
S065-2Wk_S106	18415.1	0	0	438.261	20655.9	24972.1	7003.17	119.343	1664.99	14267.2	12908.4	18927.9	20979.9	53.6538	0	16253.5	21563.2	24734.4	0	0	1409.71	0	17529.4	15738.3	1821.33	9530.01	20052.3	0	14222.4	0	17271.8	0	26227.7	195.605	274.643	670.068	20832.3	13957.7	12514	17576.1	8419.74	6071.76	13608.3	1029.84	17012.2	0	0	11261	2133.12
S066-BL_S42	23540.6	18.2217	0.00175069	221.628	25046.2	31772.7	8934.66	5.74016	5253.28	21569.7	20705.3	27343.3	25657.4	2.02047	0	15566.3	30070.9	32210.8	298.88	0	2883.02	52.3751	23429.5	23966.2	1442.22	12656.2	28557.8	0.880301	24620.5	701.346	21062	9.144	31866.9	240.357	67.9266	1867.27	24035.6	17768.7	21803.4	18875.1	6280.79	6810.43	12020.8	679.663	17546.3	0.271836	0.271836	10103.6	3376.07
S066-2Wk_S107	26525.3	7.61447	0.00207533	461.502	26284.4	39151	4547.34	31.4359	5359	26884.7	26113.8	32409.6	28723.4	13.7357	0	13430	33653.7	39848.1	4.03613	0	1920.72	18.2253	26113.8	28277.9	3955.65	12568	34093.2	0.379943	30554.1	13.5178	18943.9	0.00311262	40070.4	112.132	125.764	800.578	21449.1	16353.7	22337.3	20891.2	9163.22	10933	15038.4	889.647	20445.4	0.0268262	0.0268262	18949.1	5176.37
S066-12Wk_S156	22254.7	4.05919	0.000379165	189.063	24892	30261.6	7246.84	2.30641	3685.44	20139.6	19413.5	25555.7	23226.7	0.865774	0	14979	27885.4	30901.4	39.3679	0	4943.69	299.273	21785.1	19267.1	2223.18	10310.2	26559.8	468.934	22389.5	13.4514	20096.2	0	30368.2	132.458	24.6368	2204.27	23004.2	15820.9	18888.3	18736	6755.78	7143.93	11547.7	1036.27	17765.3	0	0	9825.56	3322.76
S070-BL_S43	18040.2	5.03362	0.000147361	242.923	19722.9	23240.3	6233.65	42.3352	488.208	13988.6	12723.2	18255.7	20855.9	22.0255	9.31e-07	14893.7	21053.1	24333.4	3.47499	0.0133513	174.1	0.0918315	17809.8	16566.6	3094.19	11377.5	19302.2	1.92798	14627.3	0.104728	18504.2	1.73e-06	24626.5	349.321	124.053	112.699	20183.1	11001.5	9716.44	17771.5	6031.47	3883.58	8522.79	900.094	16958.2	0.0258175	0.0258175	7349.46	900.094
S073-BL_S44	34150.4	2.30712	0.000248289	197.68	35948.8	48608	1231.22	25.9924	2167.57	22720.7	19620.3	34362.6	43597.7	19.9268	0	10890.6	42098.1	45768	0.0205893	0	883.444	2.1284	32878.4	29954.6	613.289	8822.19	36519	0	25292.8	0.278024	26808.5	0	46658.3	229.026	142.057	354.048	36938.3	5203.69	22363.2	31797.5	8867.55	5654.12	32606.6	2323.37	34609.9	0	0	11411.5	3467.05
S073-2Wk_S108	37977.5	1.62577	0.000183908	77.6769	35288	54035.6	1231.95	4.65225	2288.85	24900.9	22074.9	36986.9	46696.3	1.73077	0	11851.7	46196	49893.3	0.0153536	0	2602.65	1.44947	35918.8	33693.2	2538.79	15419.8	39190.1	0	26875	0.205933	26565.4	0	46290.9	206.884	17.6264	906.096	42131.1	5694.74	24383.1	35600.7	11851.8	9242.43	36245	1867.37	37094	0	0	13789.4	4017.94
S073-12Wk_S157	34520.6	2.21549	0.000239053	42.4295	32364.5	49384.5	1328.31	0	1640.99	21277.8	18198.3	33790.9	46141.9	0	0	9061.82	41983	45409.6	0.0198217	0	1437.03	1.55747	34638.4	33108.8	1566.91	10786.1	35895.6	0	22548.9	2.16668	25734.9	0	44614.6	213.704	8.01203	562.794	39758.9	4077.76	22647.6	32409.8	8278.24	4640.54	33981	1992.2	34929.5	0	0	9597.66	3287.39
S078-BL_S45	19098.3	0	0	107.476	20503.5	26689.1	6325.32	7.20218	631.74	12807.5	11481.4	19149.5	22389.1	3.17308	0	10945.1	21962.4	25781.8	0	0	163.917	0	18223.2	18672.9	984.852	8300.25	20252.9	0	15284.8	0	12255.2	0	25205.4	366.835	21.3272	104.148	20779.3	6128.16	12624.2	18290.8	5680.83	4689.34	16831.5	859.282	17868.4	0	0	9627.23	2239.73
S080-BL_S46	14566.2	0.0952195	0.000129526	154.41	15250.8	18695.8	1024.29	7.34511	1699.95	11576.2	11037.9	15082.3	14843.4	3.17318	0	11080.6	17110.7	19488.7	0.00313944	0	2632.79	0	12898.4	11915.9	465.266	4230.34	15835.9	4.04e-06	13707	5.77684	11477.7	0.000270128	20255	295.357	21.4539	926.319	13851	10576.3	8908.37	12473.7	6298.19	4602.63	8532.75	615.568	12434.5	0	0	7686.93	727.675
S080-2Wk_S109	15330.4	0	0	233.614	15278.4	19685.6	3303.91	43.2079	1194.62	12244	11719.5	15775.7	15342.5	19.3269	0	10961.6	17868.3	21103.5	0	0	2132.7	0	14241.8	11706.7	923.751	6151.66	16580.4	0	14555.9	15.9654	12144.8	0	21160	310.724	111.323	636.163	14907.6	11407.4	9951.47	13261.1	6199.16	4869.02	9556.09	589.467	13263.2	0	0	8464.68	997.424
S081-BL_S47	17540.7	17.0219	0.0032227	264.278	16552.5	23392.7	4215.43	3.33865	4745.58	16446.1	16204.2	20284.3	18002.2	2.14688	0	7657.7	21897.8	25061.1	16.8205	0.390414	1880.55	12.4401	17627.7	16763.8	2292.62	8967.71	21072.5	3.95659	18316.7	6.67351	13352.1	11.1156	20328.9	35.2576	58.003	1108.18	13547.3	9372.38	14007.5	14192.6	5844.46	6233.26	10720.3	1227.24	15000.5	0.420565	0.420565	8188.89	3017.75
S081-2Wk_S110	16573.6	22.2525	0.00520321	335.845	16378.1	22249.6	4779.64	0.0113524	5330.9	15879.9	15676.4	19361.4	17506	0.203181	0	7886.24	21008.6	23840.2	14.687	0.183673	2211.41	14.7722	17555.7	15170.2	3020.53	10383.3	20189.6	2.78916	16433.6	19.0665	14169.2	9.75899	20184.6	17.9481	63.3117	1380.73	14094.1	9827.73	13074.4	14060.5	4505.53	4381.47	9068.08	894.025	13505.9	0.345953	0.345953	7276.58	3198.78
S081-12Wk_S158	14332.6	11.5966	0.00164056	174.63	12217.2	19695.3	3950.25	3.22297	3602.81	13257.3	12682.3	17311.8	16209.4	1.37557	0	5274.03	18357.1	21760.3	0.715647	0	1611.29	8.39226	15640.2	14464.2	1134.9	8140.52	18162.8	1.06483	14838.9	16.7245	10396.8	0.0012193	19125.5	24.6165	41.2143	832.741	12275.3	9354.44	11763	11367.1	4041.48	3645.08	9750.48	639.418	13489.7	0	0	8005.27	3499.3
S082-2Wk_S111	24965.7	0.0552727	0	76.515	24648.1	33476.6	8934.35	4.63727	7439.04	23926.7	23629.7	29206.3	24924.2	2.58465	0	13188.1	30939.2	36627.6	1.19274	0.219241	4729.79	2.3483	24087.5	21761.4	3774.17	12473.3	30335.4	296.897	25591	3.88961	20043.6	0	31224.7	52.8696	11.9085	1608.24	21471.5	12806.2	19456.9	18960.1	6480.69	6693.66	13952.4	2551.2	21481.5	0.0759446	0.0759446	10940.3	3724.57
S082-12Wk_S159	18158.3	0	0	0	19261.1	23769.5	6692.69	0	3466.25	15559.2	15152.6	20588.3	19004.6	0.329769	0	13668.7	20607.3	25836.6	0.568712	0	2098.82	0.977075	18834.1	16402.1	1997.06	10976.3	21433	5.77914	16824	2.42022	17393.8	0	24973.4	74.3117	0	820.218	17646.6	13281.2	14077.3	16091.4	5840.42	3983.48	8814.25	902.047	14353.9	0.0402313	0.0402313	8036.52	2018.25
S083-BL_S48	24135.3	3.96127	0.0038822	1307.21	25733.3	34108.4	4318.07	262.103	4800.29	20785.5	20361.7	27420.3	26878.1	120.605	0	15554	30777.2	34666.3	4.572	0.0447058	2910.57	61.2571	22128.2	23578.1	1187.61	12534.5	28533.6	2.33148	23468.3	23.7417	16940.7	0.00430986	30888.4	430.994	645.687	1540.94	22964.4	13330.9	20074.1	20250.1	8496.47	7729.1	19447.7	1905.19	24177	0.355897	0.355897	10381	4467.57
S087-BL_S50	31801	62.2276	0.0186726	790.652	32931.9	42061.8	9378.72	31.8141	7655.61	29434.9	29128.9	35314.4	29363.8	13.5517	0	21105.4	40894.8	44823.2	6.47712	0.224154	7694.75	62.6517	29936.6	26108.7	331.945	21197.6	36663	2.25133	32429.7	12.885	28106	0.0286829	40407.6	384.727	237.76	5414.62	28690	21600.7	25443.5	23920.2	11120.8	9043.99	14626	2364.47	22969.8	0.0402409	0.0402409	16143.1	4206.26
S087-2Wk_S113	26608.8	24.5193	0.0145755	1278.75	24596.6	36268.9	9308.79	120.354	8499.73	27970.5	28180.4	31727.2	23240.7	53.7585	5.57e-06	12308.2	34969.8	38755.1	1.7404	0.55333	6647.93	13.3437	27073.8	21924.9	212.385	14923.9	33027	0.199458	29983.1	14.6692	21405.4	0.0253167	28912.4	192.465	413.814	5003.84	21726.8	16016.6	19558.7	18930.5	6540.99	6422.15	11406.7	2620.39	16430.1	0.212605	0.212605	12199.1	3543.59
S087-12Wk_S161	21689.4	0.41418	1.2e-05	274.073	22903.3	27993.6	2593.02	4.27651	2741.12	16605.8	15699.2	21915.7	22755.6	1.8515	0	20636.8	25976.5	28466.8	1.03476	0	3835.37	0.428179	19648.2	17158.6	13.3978	10446.7	23203.1	2.7353	17466	1.42977	20486.2	0	34489.5	561.774	107.1	1704.2	26161.4	21094.3	13079.7	19838.6	7701.77	4669.98	13112.7	989.219	16222	0.0178692	0.0178692	10312.8	1450.28
S088-BL_S51	21908.9	5.76332	0.000579262	241.269	23074.5	30670.4	9276.52	0	3787.46	18982.6	18984.9	25951.9	25390.1	0.084361	0	15979	26176.3	33549.9	5.55942	0	1584.8	68.8954	24662.5	21789	3102.08	16959	27234.2	0	20533.1	7.07407	23762.7	0	30957.8	57.3	129.747	758.902	23095.5	17748.8	17913.1	19703.4	6220.96	3927.34	10117.9	1330.85	17267.1	0.0357763	0.0357763	9806.62	3730.8
S088-2Wk_S114	14282.4	3.42416	0.000358636	99.7388	13166.3	19037.9	5748.7	0	2487.1	12406.4	12369.8	16698.4	15699.5	0	0	7858.41	17252.6	21636.9	1.22171	0	949.822	32.8349	16119.5	12609	1792.6	10454.8	17473	0	12786.4	12.6334	14497.9	0	19255.2	12.7844	32.6958	385.338	14969.8	11489.2	10109.1	12977.4	3513.51	2619.77	7436.55	515.321	10765.8	0	0	5935.25	2264.52
S090-BL_S52	28919.3	0	0	0.0766254	28563.7	36305.7	5432.3	0	636.969	19341.8	17579.1	28800.4	30794.7	0.00316985	0	26632.4	34748.1	35193.6	0.196936	0	7875.99	0.329215	27737.3	23017.9	2054.51	15482.6	30594.9	1332.5	20721.2	0.443219	29555.7	0	41538	576.986	0.0078646	2864.61	36014.8	24302.2	13329.2	25535.9	7243.58	4024.03	15193.5	398.754	20910	0.0134115	0.0134115	8113.15	2791.37
S090-2Wk_S115	26622.9	0.102266	0.000150089	1.85693	25485.7	32407.1	4626.44	0.000209328	998.279	16895.8	15041.1	24409.6	29317.8	0.03503	9.31e-07	23970.8	29143.6	32507	2.14847	0.013861	1804.76	3.58208	24827.4	22512.3	2258.09	11912.3	26003.2	87.0627	17943.3	4.86268	26033.1	1.73e-06	36266.5	455.655	0.320618	766.526	29173.2	20788.1	12759.1	23776	6265.13	3422.46	14415.1	845.546	20201.7	0.168707	0.168707	7798.6	2271.06
S091-BL_S53	20360.1	0.773744	0	11.9242	19033	26093.2	4317.87	0	771.951	15170.8	12562.1	19403.2	31504.4	0.29	0	21994.2	23954.1	26505.3	0	0	329.563	0	18951.7	15107.6	3701.07	9641.5	20563	0	14404.4	0.466319	21265.7	0	32881.4	695.823	2.31168	227.957	27149.2	19839.9	7854.49	19522.4	4314.1	2259.62	10670.7	1176.27	19308.5	0	0	8632.1	1935.81
S091-2Wk_S116	20492.1	2.90576	0.000220004	55.5683	19731.1	26149.5	4778.13	0.000457157	1376.97	16114.5	13937.5	19615.2	32693.2	1.29112	1.39e-06	22083.8	23607.2	26613.4	0.15	0.0205835	800.529	0.134991	19137.6	13826.9	3609.44	11063.4	20781.7	0.00556206	16097.5	0.470156	21824.9	2.58e-06	32300.9	838.747	10.6314	227.502	27833.3	21523.1	8406.21	19453	5929.8	3319.24	11127.2	1285.25	18682.4	0.0386001	0.0386001	10175.7	2571.51
S092-BL_S54	14821.9	8.84377	0.000859664	436.591	11887.5	20492.5	5355.17	30.992	1946.81	10499.6	9964.88	17310.5	17805.5	13.6744	0	6369.09	16030.6	22467.7	2.35678	0	759.241	7.25235	16964.5	11733.7	1027.09	9751.4	18147.7	4.38542	13011.5	13.9381	13025.2	0	19738.1	31.4401	100.102	424.113	13170.6	10701.4	11543	13954.8	3355.59	2725.19	7191.95	628.107	9697.49	0.0178654	0.0178654	7256.28	2033.47
S093-BL_S55	29379.3	73.7716	0.0454402	1278.87	29381.7	43591.8	7882.35	79.7108	11059.6	31899	32589.9	36693.7	26572.6	37.9528	0	10793.4	41488.9	40147.6	6.82128	0.196783	6540.47	46.9731	29500.3	23321.6	959.514	17053.7	37974.9	6.72451	33399.8	46.2345	19360.8	0.0465378	35801.5	124.937	372.971	4309.02	21665.6	8967.09	23829.9	19954.8	9285.23	9264.47	14578	1542.14	19173.8	0.438231	1.71486	12873.4	3915.33
S093-2Wk_S117	25479.6	36.2959	0.0401367	869.566	26278.5	34467.3	7582.85	22.3483	8009.32	22451.3	21940.8	27618.9	23603.7	33.6026	0	14182	31179.5	33268	4.74702	0	6240.83	27.4397	25237.2	19459.4	1372.88	15277.7	28680.6	4.32034	24538.1	14.0096	18966.1	0.0265976	31359.4	145.912	286.276	4196.07	23852.6	13554.9	20739.9	21118.7	7243.12	6391.87	12946.4	1326.37	17590.3	0.441052	2.65282	10005.9	3567.34
S093-12Wk_S162	24221.8	47.4015	0.0552531	1412.09	24631.6	32910.4	7770.86	227.977	6539.71	20778.4	20060	26035.6	23018.5	126.031	0	16403	29927.3	30817.8	6.69729	0.453929	6082.68	39.5325	24404.5	17355.7	1170.91	16084.9	27045.6	7.73834	22590.3	22.9623	20005.3	0.0341165	32722.8	334.853	759.995	4138.26	25017.3	17789.9	20600.7	20298.8	6474.2	5203.92	12798.8	1041.84	16372.5	0.649958	3.89284	9894.94	3383.7
S094-BL_S56	23215	2.61774	0.0197435	912.495	24945.2	31686.9	7271.55	148.125	9871.15	22601.4	22625.3	27008.8	22794.1	70.36	0	12695	29080.9	33139.5	2.68821	0.332553	2885.47	16.8301	22931.9	20065	2466.46	15358.4	28089.4	0.408357	23294.7	8.36457	19985.6	0.00282041	28053	214.308	379.53	1847.1	19064.8	13446	18716.2	19111.1	6799.69	7066.23	11091.5	2073.5	17589.7	0.323312	2.17393	10691.3	3573.18
S094-2Wk_S118	11384.7	0	0	176.879	11486	15362.2	3431.48	10.6314	2922.57	10203.9	9848.59	13085.8	13083.6	4.46139	0	5277.26	14569.4	16819.9	0	0	862.329	0	12180.9	9554.51	1391.26	7003.07	13668.3	0	11259.3	2.52025	9773.25	0	15703.6	12.9374	46.8046	365.717	11739.9	9439.5	9280.18	9991.99	3074.33	2289.96	7468.17	433.064	9911.98	0	0	6492.61	2161.46
S094-12Wk_S163	12527.7	0.106979	0.00790913	278.349	10373	16005.8	4017.7	29.8575	2617.3	10722.9	10608.6	13848.4	13762.7	12.9771	0	5592.06	15317.1	18368.9	1.71931	0	918.089	6.01952	13776.5	9673.3	2451.39	8244.58	14386.3	0.120599	11854.2	5.69636	11279.2	0	16271.1	42.4694	96.9049	474.872	14558	11633.5	8897.1	11460.5	3341.58	2885.3	8694.92	628.584	11184.1	0.138116	0.975026	4978.59	1644.28
S096-BL_S57	21335.1	0	0	0	24582.9	28159.2	3839.89	0	1729.5	17661.3	16832	23032.6	24355	0	0	14814.1	26112.9	28370.2	0	0	1175.21	0	19756.7	16416.1	1555.88	6111.01	24294.4	0	18982.7	12.7948	18193.6	0	33020.9	481.675	3.76142	365.625	22019.9	11757.8	13584.8	17326.1	6400.73	4021.19	16831.5	1064.56	20067.2	0	0	10800.8	1562.17
S096-2Wk_S119	18204	349.918	222.77	1143.41	18803.1	23591	3309.71	504.261	2000.07	13908.8	12591.7	18443.3	21105.5	248.77	0	15252.8	21937	23869.6	15.1219	0	2301.66	0	16530.6	12441.9	1124.8	7030.54	19470	0	15362.6	0	17648.2	0	30081.4	723.812	1034	1223.19	20511	13516.2	11319.3	16392.4	6044.41	3627.33	13401.9	1099.58	17639.2	0	0	8028.76	1461.16
S098-BL_S59	20321.6	24.7012	0.0215684	475.811	22005.8	35281.6	10145.3	13.5698	7069.87	26205.7	26158.7	32328	19695.6	7.25994	0	8542.86	37352.5	36761	3.99807	0.219366	3547.79	17.4078	24822.9	19884.2	1064.08	12547.2	33400.9	0.78103	28030.3	21.9419	20141.3	0.0133987	32663.8	35.066	105.648	2270.41	13016.8	6993.11	18985.1	14759.2	8116.02	7629.06	9417.23	5751.35	15207.3	0.315727	1.22738	13121.6	7076.15
S099-BL_S60	19524.5	0	0	586.07	21538.8	26847.9	5840.91	11.9639	3516.47	17417.5	17308.1	23525	18897.4	4.32692	0	11864.1	26965.4	27497	248.407	0	7676.93	1338.25	18804.2	16254.1	1625.34	10307.4	24260.3	1244.82	20160.3	97.6534	18051.3	0	25488.8	67.6284	101.87	3744.04	24023	11239.1	15582.3	15894.5	5580.76	6196.72	11135.8	1280.32	14911.5	0	0	9104.22	4199.76
S099-2Wk_S121	17547.3	0	0	166.474	19647.2	23546.7	4394.76	4.79627	2700.52	15422.4	15131.5	19668.9	17961.7	1.73077	0	12345.2	22325.9	24089.8	103.067	0	3087.72	717.62	16623.2	15224.4	1988.84	8791.35	20462.6	250.365	17245.7	45.6354	16025.9	0	24154	79.4503	44.8823	1187.13	18818.1	11765.7	12864.6	15093.5	6544.92	4662.36	10058.5	1247.5	15145.7	0	0	8106.09	2557.92
S099-12Wk_S164	19911.9	0	0	447.894	21543.2	26776.6	5532.02	25.4805	2626.27	18083.6	17908.9	22663.8	24741.9	9.80769	0	14926.6	25134.9	27503.7	1.7377	0	2104.9	0	19796.7	17748.7	3399.31	11043.1	23553.1	145.075	19372	1.18074	19131.7	0	28794.7	214.263	235.44	1114.17	22483.9	14161.7	15031.9	16828.3	6754.75	4583.82	11707.7	1630.39	18923.3	0	0	7873.9	2894.07
S100-BL_S61	11878.3	4.33904	0.00200452	50.6583	10656.3	15514.8	4584.45	5.2649	1742.12	9812.65	9151.46	13295.4	12921.3	2.42357	0	7903.9	15381.2	18282	0.311931	0	1520.36	2.59862	12319.4	10893.7	1074.22	8619.83	13851.1	5.36e-05	10819.2	1.88297	11245.4	0.00358112	16342.7	19.9542	24.6329	698.246	12334.7	9224.41	8785.23	10616.7	3698.28	3095.43	8527.75	914.469	12222.4	0.0178692	0.0178692	5766.42	2011.14
S100-2Wk_S122	11912.5	9.64658	0.00962078	54.1089	9396.96	15771.8	4745.67	0.0254157	2076.98	11155.6	10773.8	14249.7	12770.2	0.029096	0	6011.48	15668.6	18270.7	0.980116	0	1565.86	2.84869	13241.1	11675.5	1025.82	7998.3	14871.6	0.000292031	12061.2	9.40735	11120.5	0.0194544	15821.3	20.5528	12.4958	892.548	11492.7	8741.78	8636.21	10252.3	3522.71	3259.49	8324.92	620.198	10615.8	0.0536428	0.0536428	5895.14	2447.23
S102-BL_S62	21024.9	764.103	0.00530755	2600.16	19319.4	28401.9	5255.14	956.855	2127	14088.8	12555.4	20623.8	23922.5	963.655	0	17869.6	24040.4	27713.5	505.653	0	4535.03	0	21406	18724.7	1884.73	12333.3	21801.8	0.101545	13876.9	2.61563	21014.5	0	27147.1	1306.11	1836.62	2712.31	24703.8	12994.2	9838.36	20701.7	5432.47	3161.78	13244.7	1665.62	18983.9	0	0	6974.53	1905.76
S102-2Wk_S123	18866.4	1192.12	7.09e-07	3016.33	20543.4	26993.8	6695.62	1465.2	1107.59	14819.9	13025.7	22214.7	25076	1609.64	0	15103	22591.1	27176.2	810.26	0	4475.63	5.46629	20779.1	22555.5	618.166	11527.7	23378.9	0.0507733	16076.5	12.7752	18706.6	0	28666.7	1775.02	3193.87	2955.93	20676.8	13140.4	20706.2	16774.5	5674.27	3474.49	13689.4	1467.39	18333.2	0	0	10961	2828.54
S103-BL_S63	21376.3	24.0299	0.0224939	306.152	21565.8	28299.2	5068.9	1.79194	4958.63	19377.2	19033.7	24386	23879.2	1.454	0	16313	26378.2	28942.4	3.95493	0.0308305	4327.56	13.1926	21715.8	18574.3	1918	14671.5	25455.4	3.63476	20453.4	49.0789	20548.8	0.0155487	29171.7	58.5693	61.5411	2710.37	21001.6	15415.4	18012.8	18009.2	6151.46	5262.32	13754.4	829.424	16855.1	0.00895779	0.00895779	8289.15	2305.13
S103-2Wk_S124	23800.9	5.65751	0.0113176	113.802	23815	31502.6	5507.49	0.0925503	5268.88	21939	21467.2	26856.9	25660	0.5108	0	15639.5	29818.1	32160.5	1.92597	0.569185	5041.83	4.51638	23032.2	19926.8	2288.76	15306.8	27917.5	1.85268	22917.1	30.5102	20934.3	0.00270877	29964.9	151.672	17.141	3046.65	23869.3	12035.8	19323.7	19817.1	7794.58	6663.28	15736.4	1108.28	20089.6	0.0357832	0.0357832	8079	3495.04
S103-12Wk_S165	24877.8	21.1518	0.0237148	404.262	25157.3	33245	5741.32	1.09333	3979.37	22709.1	22161.2	28777.6	29619.3	17.6563	9.31e-07	17249.7	31530.7	34462.1	2.74933	1.61991	4032.42	12.806	24761.6	22753.3	2753.87	15776.5	30021.8	26.836	24073.8	32.3885	23397.1	0.0084581	33884.2	164.805	138.597	2014.79	24955.6	13857.7	22004.2	20994.5	8183.05	6890.57	16061.6	1360.74	23238	0.13519	0.491412	10105.9	3364.36
S105-BL_S65	14494.3	3.11749	0.00395805	35.2976	15338	18862.1	3514.84	1.73568	2314.47	12532.5	11882.5	15785.7	15827	1.3223	0	10218	17637.3	20021.1	1.73888	0.346033	1819.49	2.09982	13586.2	14082.1	954.975	6300.53	16531.8	0.245202	13734.9	1.57725	12679.7	0	20600.6	89.4648	7.38777	673.249	16474.8	12591.1	11753.3	11120.4	4457.25	2902.97	7823.28	986.037	13110.9	0.095867	0.489249	5666.51	2046.47
S105-2Wk_S125	17338.2	7.17045	0.0042429	68.4321	18603.7	22524.4	4808.9	4.69783	3094.9	15285.4	14712.6	18885.5	18144.8	4.05934	0	12392.8	21317.5	24090.3	3.60771	1.07416	2390.26	2.8921	15846.8	15323.5	1416.18	8613.28	19686.5	0.346751	16539.7	2.78653	15178.8	0.000406428	23544.4	170.662	16.9334	885.916	18868.5	14393.6	12668.2	13941.5	5709.53	3879.04	9453.27	1501.57	15955.4	0.113719	0.489755	7169.8	2117.81
S106-BL_S66	15087.8	5.10704	0.000325824	243.89	16240.8	19889.8	5274.2	21.2194	1871.81	14226.1	14174.2	17775.4	20039.1	8.68992	0	10248.2	19369.1	21744	7.20436	0	710.78	2.60278	17193.2	13754.4	2628.29	10130.4	18524.9	0.532126	13740.5	19.3135	15752.3	0	19584.1	161.761	99.6679	397.337	17505	9649.58	10864.2	14051.9	3989.73	3063.31	9382.08	1103.17	14872.2	0	0	5261.64	1972.12
S106-2Wk_S126	16308.5	1.87424	0.000123114	586.138	17013.7	22970.7	5504.01	73.7228	3344.12	17679.2	17600.4	20674.6	19675.1	30.0225	0	7114.68	21232.5	25159.4	21.656	0	1324.36	19.5019	18615.5	18070.4	1828.09	9578.08	21745.2	0.632799	17817.3	50.5513	15519.8	0	20188.7	106.372	192.012	706.365	14703.7	6902.09	13533.7	12657.5	4763.33	4471.82	9848.4	1192.13	15052	0	0	9227.48	3641.92
S106-12Wk_S166	18142.6	4.8928	0.00594113	404.297	20399.9	25454.6	4839.6	35.3774	2822.81	17842.7	17567.1	22175.2	22193.9	14.8944	0	9735.2	23146.6	26549.5	10.4835	0	954.447	5.03957	20563.9	19329.9	1985.75	10932.2	23218.3	0.279386	17596.7	29.9709	17746.3	0	23504.8	131.536	162.733	555.491	18822.1	8348.76	16599.8	15375.2	5571.48	4643.55	10368.2	1380.56	16967.6	0.117095	0.736486	8856.47	2938.7
S108-BL_S68	11836.1	0	0	0	10528.2	14203.4	5878.17	0	1663.94	10734.9	10886.8	13038.8	13692	0	0	3267.13	13000.9	17358.9	0	0	775.583	0	14182.3	8837.87	4160.4	8348.38	13687	0	10897.5	118.124	12558.2	0	15310.4	5.83617	0	478.475	13736.6	11192.5	7479.29	10280.4	2401.7	1613.48	6664.37	486.457	8626.76	0	0	4160.58	1222.25
S108-2Wk_S128	13851.6	0	0	89.2253	10891	17240.2	5618.35	0	730.816	10435.4	10604.5	15222.1	14532.7	0	0	4829.93	14003.4	21277.3	0	0	291.783	0	16494.9	8283.41	3216.84	10212.4	15932.4	0	12562.6	12.4956	14164	0	17372.3	0.492306	12.8457	115.026	13843.3	11670.5	8681.37	12731.4	2596.63	2006.51	7528.19	387.371	9893.49	0	0	5741.35	776.963
S110-BL_S70	20143	0.0221744	0.000147361	0.820435	20406.7	26853.6	2585.79	0.000209354	3467.55	17236.5	16926.1	22141.8	21163.9	0.000677484	9.31e-07	11220.6	24676.4	27806.5	0.102521	0.0138632	2568.47	0.0508927	18308.6	16790	693.833	6551.79	22931.2	0.00372554	20381.6	0.069341	12635	1.73e-06	23021.4	0.290753	0.32021	1517.87	15707.1	9061.16	16117.9	16029	7020.84	5514.58	11775.5	2272.22	19030.4	0.0258523	0.0258523	9345.4	3177.7
S110-2Wk_S130	21321.8	0.0221744	0.000147361	0.852258	22732.2	29520.7	2450.25	0.000209354	3442.47	17828.7	17108.7	24109.1	24562.9	0.000677484	9.31e-07	12915.7	26593	30442.8	0.122914	0.0138631	3524	0.0508929	20204.5	21135.7	821.898	9022.74	25252.4	0.00372554	21014.3	0.069341	14671	1.73e-06	28484.5	0.701665	0.322438	1409.58	17713.6	11303.4	18592.7	16763.3	6173.27	4702.15	12400.1	1506.26	19216.2	0.0258469	0.0258469	10360.1	4266.64
S110-12Wk_S167	19316.9	0	0	0	19936.8	25248.6	3636.54	0	1643.74	13606.5	11580	19891.8	24391.9	0	0	14846	23030	25555.5	0	0	2514.92	0	18196.2	16831	375.316	6552.63	20826.6	0	15362.4	0	17408.3	0	29086	1.78222	0	565.762	20347.8	11554.5	15381	17327.5	5639.99	3479.91	12097.2	869.505	18413.4	0	0	7043.34	2357.81
S112-BL_S71	19844.9	9.41568	0.000891559	173.509	22040.8	27480.5	4814.95	0	4124.08	17254.7	16353.5	22084.9	21770.8	0.0737238	0	12378.6	24435.9	27893.1	1.2606	0	1597.69	5.98525	19689	17914.3	2395.98	9004.06	23003.4	2.00957	18789.4	1.54596	16684.9	0	27287.6	211.396	29.9743	810.225	18918.5	11933.5	17032.1	17294.6	6249.2	5111.04	11144.9	890.907	17584.7	0.00895777	0.00895777	10007.8	3170.56
S112-2Wk_S131	20886.3	7.74497	0.00815746	161.059	22620.7	30302.2	5384.51	0.14094	4495.55	19388.6	18560.1	24891.2	23412.9	0.205159	0	10322.8	26742.8	31128.1	1.12074	0	2230.18	4.78259	21182.7	22004.3	2090.96	11076	26023	1.3399	21889.5	0.836393	15917.1	0	28698	144.089	26.164	1092.49	17200.8	10117.1	19242.7	16935.2	6698.77	6347.67	12222.2	1110.68	18729	0	0	12554.9	4873.55
S112-12Wk_S168	20012.1	10.0993	0.000946738	178.887	21318.2	29783.6	6164.23	0	4387.86	20035.6	19155	25950.9	24107	0.00212389	0	10179.2	25533.6	30838.5	1.70291	0	1808.29	6.33864	22594.8	24146.7	2165.8	10256.2	27377.9	2.95087	22152.4	1.61742	14668.5	0	29972	99.8143	31.8777	1123.22	16135.4	11851.2	19611.8	14893	6017.19	5419.25	11436.9	1399.87	16759.5	0.00895757	0.00895757	11031.3	4309.7
S113-BL_S72	20959.8	6.72676	0.000636741	207.242	17315.3	28483.2	6346.51	0	3755.23	18553	18336.4	24890.6	24141.2	0	0	9545.12	24271.1	30631.4	1.04342	0.585791	1152.97	9.00881	22441.7	19877.6	2843.2	11900	26141.2	1.72656	21360.1	5.97239	16519	0	26418.3	35.6219	35.7003	698.429	15815.4	10715.2	16198.5	15814.7	6361.25	5818.9	11357.9	988.441	16043.4	0	0	8565.39	3181.26
S113-2Wk_S132	16548.8	17.1357	0.00101482	324.047	11882.9	21218.6	3873.4	12.8206	2952.09	14493.9	14400.1	19180.5	16027.2	18.2684	0	5539.5	20307	23389.6	41.4755	1.65749	1583.37	30.9317	15741.2	12894.7	1023.21	9671.07	19876.3	152.698	16643.7	150.716	11811.5	14.1394	18593.3	22.9708	79.2764	789.587	12014.8	9106.82	11216.1	12596.4	6437.17	6377.65	9817.03	851.666	12962.7	3.01647	3.01647	7239.25	2917.34
S113-12Wk_S169	14411.7	1.82371	0.000101054	47.1378	9922.18	20107	5269.98	0	1856.7	13426.2	12949.5	18952.3	19109.6	0	0	3730.66	17482.2	23631.4	4.91491	0.286056	661.412	0.872789	18292.3	16398.3	2161.86	8530.46	20092.8	0	15589.8	11.1627	12391.9	0	21942.3	7.43748	6.75367	320.279	12573.9	9550.54	11533.1	11193.9	3470.65	3066.86	9259.79	617.705	12314.1	0	0	7310.4	1945.29
S117-BL_S73	20106.5	73.6579	4.78497	859.603	22845.2	28266.2	6146.44	27.3627	5982.99	19601.3	19271.5	24073.7	20520.6	26.5275	0	10607.5	26952.6	28512.1	2.32736	0.0308808	3625.8	40.6154	20919.7	18767.1	1720.42	13272.5	25019.3	62.516	20812.9	67.9089	17482.8	0.0227666	25592.7	66.0042	1025.1	2150.87	17434.3	8956.57	18287.3	16159.7	5409.48	4650.1	10209.9	759.28	15331.5	0.0134131	0.0134131	8491.39	3276.04
S117-2Wk_S133	21444.4	244.285	0.0330734	1548.95	24069.1	31592.2	8319.47	23.5204	6829.29	21728.6	21338.4	26650.3	22285	60.6465	0	11414.2	29840.8	31043.4	16.8759	0.0615098	4984.72	118.658	22954.9	20883.3	2701.23	14197.8	27757.5	346.669	23069.3	312.456	19036.5	0.0317936	28238.9	70.8872	1724.33	3170.54	19783.3	10539.1	20660.3	16930.2	5215.69	4279.9	11695.2	739.166	16951.8	0.0581032	0.0581032	9317.29	4067.78
S117-12Wk_S170	19967.5	82.8168	1.66862	467.128	21164.2	25753.3	4718.12	4.15441	4230.73	16509.5	16068.2	21324.2	21112.7	3.1599	9.31e-07	12515.4	23623.8	26849.1	1.9365	0.0151751	2512.13	49.654	19720.4	18766.7	1817.74	10743.6	22228.9	183.406	17555.2	170.514	16454.9	0.00520041	22556.7	25.2547	271.013	1293.87	19541.7	11285.7	12846	16579.2	3562.1	2833.12	9616.31	776.593	16382.1	0.048216	0.048216	5732.78	1910
[truncated: 438 more columns]
