# Supplementary material for: Prebiotics as an adjunct therapy for posttraumatic stress disorder: a pilot randomized controlled trial
Source: Front Neurosci. 2025 Jan 7;18:1477519. doi: 10.3389/fnins.2024.1477519 (PMC11747240; doi:10.3389/fnins.2024.1477519)
Supplement: Supplementary file 5 [file Data_Sheet_5.xlsx]

## Sheet: Curated Genera Lists
List of genera used to identify inferred Total SCFA-producing bacteria (All Combined); Total Acetate (Purple), Total Propionate (Green), and Total Butyrate (Blue)		List of genera used to identify inferred Total Putative Proinflammatory Gram Negative-producing bacteria.
d__Bacteria;p__Bacteroidota;c__Bacteroidia;o__Bacteroidales;f__Prevotellaceae;g__Prevotella		d__Bacteria;p__Bacteroidota;c__Bacteroidia;o__Bacteroidales;f__Bacteroidaceae;g__Bacteroides
d__Bacteria;p__Firmicutes;c__Clostridia;o__Lachnospirales;f__Lachnospiraceae;g__Blautia		d__Bacteria;p__Bacteroidota;c__Bacteroidia;o__Bacteroidales;f__Rikenellaceae;g__Alistipes
d__Bacteria;p__Firmicutes;c__Clostridia;o__Oscillospirales;f__Ruminococcaceae;g__Faecalibacterium		d__Bacteria;p__Proteobacteria;c__Gammaproteobacteria;o__Enterobacterales;f__Enterobacteriaceae;__
d__Bacteria;p__Firmicutes;c__Clostridia;o__Lachnospirales;f__Lachnospiraceae;__		d__Bacteria;p__Proteobacteria;c__Gammaproteobacteria;o__Burkholderiales;f__Sutterellaceae;g__Sutterella
d__Bacteria;p__Bacteroidota;c__Bacteroidia;o__Bacteroidales;f__Tannerellaceae;g__Parabacteroides		d__Bacteria;p__Proteobacteria;c__Gammaproteobacteria;o__Enterobacterales;f__Enterobacteriaceae;g__Escherichia-Shigella
d__Bacteria;p__Firmicutes;c__Clostridia;o__Lachnospirales;f__Lachnospiraceae;g__Agathobacter		d__Bacteria;p__Bacteroidota;c__Bacteroidia;o__Bacteroidales;f__Marinifilaceae;g__Odoribacter
d__Bacteria;p__Firmicutes;c__Clostridia;o__Oscillospirales;f__Ruminococcaceae;g__Subdoligranulum		d__Bacteria;p__Proteobacteria;c__Gammaproteobacteria;o__Burkholderiales;f__Sutterellaceae;g__Parasutterella
d__Bacteria;p__Firmicutes;c__Clostridia;o__Lachnospirales;f__Lachnospiraceae;g__Roseburia		d__Bacteria;p__Proteobacteria;c__Alphaproteobacteria;o__Rhodospirillales;f__uncultured;g__uncultured
d__Bacteria;p__Firmicutes;c__Negativicutes;o__Acidaminococcales;f__Acidaminococcaceae;g__Phascolarctobacterium		d__Bacteria;p__Bacteroidota;c__Bacteroidia;o__Bacteroidales;f__Prevotellaceae;g__Paraprevotella
d__Bacteria;p__Firmicutes;c__Clostridia;o__Lachnospirales;f__Lachnospiraceae;g__Lachnoclostridium		d__Bacteria;p__Bacteroidota;c__Bacteroidia;o__Bacteroidales;f__Prevotellaceae;g__Alloprevotella
d__Bacteria;p__Firmicutes;c__Clostridia;o__Lachnospirales;f__Lachnospiraceae;g__Fusicatenibacter		d__Bacteria;p__Bacteroidota;c__Bacteroidia;o__Bacteroidales;f__Barnesiellaceae;g__Barnesiella
d__Bacteria;p__Verrucomicrobiota;c__Verrucomicrobiae;o__Verrucomicrobiales;f__Akkermansiaceae;g__Akkermansia		d__Bacteria;p__Bacteroidota;c__Bacteroidia;o__Bacteroidales;f__Muribaculaceae;g__Muribaculaceae
d__Bacteria;p__Firmicutes;c__Clostridia;o__Oscillospirales;f__[Eubacterium]_coprostanoligenes_group;g__[Eubacterium]_coprostanoligenes_group		d__Bacteria;p__Firmicutes;c__Clostridia;o__Oscillospirales;f__Oscillospiraceae;g__Oscillibacter
d__Bacteria;p__Actinobacteriota;c__Actinobacteria;o__Bifidobacteriales;f__Bifidobacteriaceae;g__Bifidobacterium		d__Bacteria;p__Desulfobacterota;c__Desulfovibrionia;o__Desulfovibrionales;f__Desulfovibrionaceae;g__Bilophila
d__Bacteria;p__Firmicutes;c__Clostridia;o__Lachnospirales;f__Lachnospiraceae;g__Lachnospira		d__Bacteria;p__Firmicutes;c__Clostridia;o__Oscillospirales;f__Oscillospiraceae;g__Colidextribacter
d__Bacteria;p__Firmicutes;c__Clostridia;o__Lachnospirales;f__Lachnospiraceae;g__[Eubacterium]_hallii_group		d__Bacteria;p__Cyanobacteria;c__Vampirivibrionia;o__Gastranaerophilales;f__Gastranaerophilales;g__Gastranaerophilales
d__Bacteria;p__Firmicutes;c__Clostridia;o__Oscillospirales;f__Ruminococcaceae;g__Ruminococcus		d__Bacteria;p__Firmicutes;c__Clostridia;o__Clostridia_vadinBB60_group;f__Clostridia_vadinBB60_group;g__Clostridia_vadinBB60_group
d__Bacteria;p__Firmicutes;c__Clostridia;o__Lachnospirales;f__Lachnospiraceae;g__[Ruminococcus]_torques_group		d__Archaea;p__Euryarchaeota;c__Methanobacteria;o__Methanobacteriales;f__Methanobacteriaceae;g__Methanobrevibacter
d__Bacteria;p__Firmicutes;c__Clostridia;o__Lachnospirales;f__Lachnospiraceae;g__Lachnospiraceae_NK4A136_group		d__Bacteria;p__Desulfobacterota;c__Desulfovibrionia;o__Desulfovibrionales;f__Desulfovibrionaceae;g__Desulfovibrio
d__Bacteria;p__Firmicutes;c__Clostridia;o__Lachnospirales;f__Lachnospiraceae;g__Anaerostipes		d__Bacteria;p__Bacteroidota;c__Bacteroidia;o__Bacteroidales;f__Prevotellaceae;g__Prevotellaceae_NK3B31_group
d__Bacteria;p__Firmicutes;c__Clostridia;o__Clostridia_UCG-014;f__Clostridia_UCG-014;g__Clostridia_UCG-014		d__Bacteria;p__Proteobacteria;c__Gammaproteobacteria;o__Enterobacterales;__;__
d__Bacteria;p__Firmicutes;c__Clostridia;o__Lachnospirales;f__Lachnospiraceae;g__Dorea		d__Bacteria;p__Fusobacteriota;c__Fusobacteriia;o__Fusobacteriales;f__Fusobacteriaceae;g__Fusobacterium
d__Bacteria;p__Firmicutes;c__Negativicutes;o__Acidaminococcales;f__Acidaminococcaceae;g__Acidaminococcus		d__Bacteria;p__Firmicutes;c__Clostridia;o__Peptostreptococcales-Tissierellales;f__Peptostreptococcaceae;g__Intestinibacter
d__Bacteria;p__Firmicutes;c__Bacilli;o__Lactobacillales;f__Streptococcaceae;g__Streptococcus		d__Bacteria;p__Proteobacteria;c__Gammaproteobacteria;o__Pasteurellales;f__Pasteurellaceae;__
d__Bacteria;p__Firmicutes;c__Clostridia;o__Lachnospirales;f__Lachnospiraceae;g__Coprococcus		d__Bacteria;p__Firmicutes;c__Clostridia;o__Oscillospirales;f__Oscillospiraceae;g__Intestinimonas
d__Bacteria;p__Firmicutes;c__Negativicutes;o__Veillonellales-Selenomonadales;f__Veillonellaceae;g__Dialister		d__Bacteria;p__Bacteroidota;c__Bacteroidia;o__Bacteroidales;f__Barnesiellaceae;g__Coprobacter
d__Bacteria;p__Firmicutes;c__Clostridia;o__Lachnospirales;f__Lachnospiraceae;g__Lachnospiraceae_UCG-004		d__Bacteria;p__Proteobacteria;c__Gammaproteobacteria;o__Enterobacterales;f__Yersiniaceae;__
d__Bacteria;p__Firmicutes;c__Clostridia;o__Lachnospirales;f__Lachnospiraceae;g__[Eubacterium]_eligens_group		d__Bacteria;p__Proteobacteria;c__Alphaproteobacteria;__;__;__
d__Bacteria;p__Firmicutes;c__Clostridia;o__Oscillospirales;f__Butyricicoccaceae;g__Butyricicoccus		d__Bacteria;p__Bacteroidota;c__Bacteroidia;o__Bacteroidales;__;__
d__Bacteria;p__Firmicutes;c__Negativicutes;o__Veillonellales-Selenomonadales;f__Veillonellaceae;g__Megasphaera		d__Bacteria;p__Verrucomicrobiota;c__Lentisphaeria;o__Victivallales;f__Victivallaceae;g__Victivallaceae
d__Bacteria;p__Firmicutes;c__Clostridia;o__Lachnospirales;f__Lachnospiraceae;g__Tyzzerella		d__Bacteria;p__Proteobacteria;c__Gammaproteobacteria;o__Burkholderiales;f__Oxalobacteraceae;__
d__Bacteria;p__Firmicutes;c__Clostridia;o__Lachnospirales;f__Lachnospiraceae;g__[Ruminococcus]_gauvreauii_group		d__Bacteria;p__Proteobacteria;c__Gammaproteobacteria;o__Enterobacterales;f__Hafniaceae;g__Hafnia-Obesumbacterium
d__Bacteria;p__Firmicutes;c__Clostridia;o__Clostridiales;f__Clostridiaceae;g__Clostridium_sensu_stricto_1		d__Bacteria;p__Proteobacteria;c__Gammaproteobacteria;o__Aeromonadales;f__Succinivibrionaceae;g__Succinivibrio
d__Bacteria;p__Firmicutes;c__Negativicutes;o__Veillonellales-Selenomonadales;f__Selenomonadaceae;g__Megamonas		d__Bacteria;p__Bacteroidota;c__Bacteroidia;o__Bacteroidales;f__Barnesiellaceae;g__uncultured
d__Bacteria;p__Firmicutes;c__Clostridia;o__Lachnospirales;f__Lachnospiraceae;g__[Ruminococcus]_gnavus_group		d__Archaea;p__Thermoplasmatota;c__Thermoplasmata;o__Methanomassiliicoccales;f__Methanomethylophilaceae;g__Candidatus_Methanogranum
d__Bacteria;p__Firmicutes;c__Clostridia;o__Lachnospirales;f__Lachnospiraceae;g__Lachnospiraceae_ND3007_group		d__Bacteria;p__Bacteroidota;c__Bacteroidia;o__Bacteroidales;f__Rikenellaceae;g__Rikenellaceae_RC9_gut_group
d__Bacteria;p__Firmicutes;c__Clostridia;o__Lachnospirales;f__Lachnospiraceae;g__CAG-56		d__Bacteria;p__Desulfobacterota;c__Desulfovibrionia;o__Desulfovibrionales;f__Desulfovibrionaceae;g__uncultured
d__Bacteria;p__Firmicutes;c__Clostridia;o__Oscillospirales;f__Ruminococcaceae;g__Negativibacillus		d__Bacteria;p__Desulfobacterota;c__Desulfovibrionia;o__Desulfovibrionales;f__Desulfovibrionaceae;g__Mailhella
d__Bacteria;p__Firmicutes;c__Clostridia;o__Lachnospirales;f__Lachnospiraceae;g__Lachnospiraceae_UCG-001		d__Bacteria;p__Proteobacteria;c__Gammaproteobacteria;o__Enterobacterales;f__Morganellaceae;g__Morganella
d__Bacteria;p__Bacteroidota;c__Bacteroidia;o__Bacteroidales;f__Marinifilaceae;g__Butyricimonas		d__Bacteria;p__Proteobacteria;c__Gammaproteobacteria;o__Pseudomonadales;f__Pseudomonadaceae;g__Pseudomonas
d__Bacteria;p__Firmicutes;c__Clostridia;o__Lachnospirales;f__Lachnospiraceae;g__[Eubacterium]_xylanophilum_group		d__Bacteria;p__Proteobacteria;c__Gammaproteobacteria;o__Aeromonadales;f__Succinivibrionaceae;g__Succinatimonas
d__Bacteria;p__Firmicutes;c__Clostridia;o__Lachnospirales;f__Lachnospiraceae;g__[Eubacterium]_ventriosum_group		d__Bacteria;p__Proteobacteria;c__Gammaproteobacteria;o__Burkholderiales;f__Oxalobacteraceae;g__Oxalobacter
d__Bacteria;p__Firmicutes;c__Clostridia;o__Lachnospirales;f__Lachnospiraceae;g__Lachnospiraceae_UCG-010		d__Bacteria;p__Bacteroidota;c__Bacteroidia;o__Bacteroidales;f__Rikenellaceae;g__Rikenella
d__Bacteria;p__Firmicutes;c__Clostridia;o__Lachnospirales;f__Lachnospiraceae;g__[Eubacterium]_ruminantium_group		d__Bacteria;p__Proteobacteria;c__Gammaproteobacteria;o__Burkholderiales;f__Neisseriaceae;g__uncultured
d__Bacteria;p__Firmicutes;c__Bacilli;o__Erysipelotrichales;f__Erysipelotrichaceae;g__Turicibacter		d__Bacteria;p__Proteobacteria;c__Alphaproteobacteria;o__Caulobacterales;f__Caulobacteraceae;g__Brevundimonas
d__Bacteria;p__Firmicutes;c__Clostridia;o__Lachnospirales;f__Lachnospiraceae;g__Marvinbryantia		d__Bacteria;p__Proteobacteria;c__Gammaproteobacteria;o__Pasteurellales;f__Pasteurellaceae;g__Haemophilus
d__Bacteria;p__Firmicutes;c__Clostridia;o__Oscillospirales;f__Ruminococcaceae;g__Anaerotruncus
d__Bacteria;p__Firmicutes;c__Clostridia;o__Lachnospirales;f__Lachnospiraceae;g__uncultured
d__Bacteria;p__Firmicutes;c__Negativicutes;o__Veillonellales-Selenomonadales;f__Veillonellaceae;g__Veillonella
d__Bacteria;p__Firmicutes;c__Bacilli;o__Lactobacillales;f__Lactobacillaceae;g__Lactobacillus
d__Bacteria;p__Firmicutes;c__Clostridia;o__Lachnospirales;f__Lachnospiraceae;g__Lachnospiraceae_FCS020_group
d__Bacteria;p__Firmicutes;c__Clostridia;o__Lachnospirales;f__Lachnospiraceae;g__Butyrivibrio
d__Bacteria;p__Firmicutes;c__Clostridia;o__Lachnospirales;f__Lachnospiraceae;g__Lachnospiraceae_NK4B4_group

## Sheet: Figure 2H_Propionate PCL5
Related to Figure 2H: PCL5 Total Propionate Producing Bacteria Across Time.
Color Codes	Row 1	Sequence Code	Subject	Time	Subject_Time	PCL5 Group	d__Bacteria;p__Bacteroidota;c__Bacteroidia;o__Bacteroidales;f__Prevotellaceae;g__Prevotella	d__Bacteria;p__Firmicutes;c__Negativicutes;o__Acidaminococcales;f__Acidaminococcaceae;g__Phascolarctobacterium	d__Bacteria;p__Verrucomicrobiota;c__Verrucomicrobiae;o__Verrucomicrobiales;f__Akkermansiaceae;g__Akkermansia	d__Bacteria;p__Firmicutes;c__Negativicutes;o__Veillonellales-Selenomonadales;f__Veillonellaceae;g__Dialister	d__Bacteria;p__Firmicutes;c__Clostridia;o__Oscillospirales;f__Ruminococcaceae;g__Negativibacillus	d__Bacteria;p__Firmicutes;c__Bacilli;o__Erysipelotrichales;f__Erysipelotrichaceae;g__Turicibacter	d__Bacteria;p__Firmicutes;c__Negativicutes;o__Veillonellales-Selenomonadales;f__Veillonellaceae;g__Veillonella	Total Propionate
Green	Propionate-Producing Bacteria	S001-BL_S1	S001	BL	PS001_BL	Mild/Moderate	0.00395804	1.17158	3.86107	0	0	0	0.0356224	5.07223
		S007-BL_S3	S007	BL	PS007_BL	Mild/Moderate	0	0	0	0.773385	0	0	0.114496	0.887881
Look at Column O for Total Propionate % Relative Abundances used for Data Analysis of Repeated Measures ANOVA		S008-BL_S4	S008	BL	PS008_BL	Mild/Moderate	0	0.980541	0	0	0	0	0	0.980541
		S009-BL_S5	S009	BL	PS009_BL	Mild/Moderate	0	0	0	0.292253	0	0	0	0.292253
		S010-BL_S6	S010	BL	PS010_BL	Mild/Moderate	0	1.05933	0	0	0.0327205	0	0	1.09205
		S013-BL_S9	S013	BL	PS013_BL	Mild/Moderate	0	0.735686	0	0	0.0152211	0	0.00761054	0.758517
		S020-BL_S13	S020	BL	PS020_BL	Mild/Moderate	0	4.83258	0	0	0.0242437	0	0	4.85683
		S022-BL_S14	S022	BL	PS022_BL	Mild/Moderate	2.36641	0	0.249471	0.98363	0.147307	0	0.0118796	3.7587
		S024-BL_S15	S024	BL	PS024_BL	Mild/Moderate	2.80806	0	0	1.59847	0.116903	0.419897	0.255279	5.19862
		S030-BL_S19	S030	BL	PS030_BL	Mild/Moderate	0	1.56705	0.00693385	0	0	0	0.00462257	1.57861
		S038-BL_S24	S038	BL	PS038_BL	Mild/Moderate	0.0112052	0	0	0.392183	0	0.0986061	0	0.501995
		S041-BL_S26	S041	BL	PS041_BL	Mild/Moderate	33.518	0.53505	0.0190119	0	0.0706157	0	0.344931	34.4876
		S043-BL_S27	S043	BL	PS043_BL	Mild/Moderate	0	0	0	0.420869	0	0	0	0.420869
		S050-BL_S32	S050	BL	PS050_BL	Mild/Moderate	0.056305	0	0	0.362604	0	0	0.0180176	0.436927
		S051-BL_S33	S051	BL	PS051_BL	Mild/Moderate	51.9021	0	0.101478	0.59846	0.158722	0	0	52.7607
		S053-BL_S35	S053	BL	PS053_BL	Mild/Moderate	0.208329	0.770186	1.65821	0	0.037878	0.149408	0	2.82401
		S055-BL_S36	S055	BL	PS055_BL	Mild/Moderate	0	2.10802	0	0	0	0	0.100481	2.2085
		S056-BL_S37	S056	BL	PS056_BL	Mild/Moderate	0	0.682086	0.301692	0	0.0612129	0	0	1.04499
		S058-BL_S38	S058	BL	PS058_BL	Mild/Moderate	17.4754	1.01762	2.89047	0	0.186744	0	0	21.5703
		S070-BL_S43	S070	BL	PS070_BL	Mild/Moderate	0.0103726	3.82232	0	0	0	0	0	3.83269
		S073-BL_S44	S073	BL	PS073_BL	Mild/Moderate	0	0.363463	0	0	0.352105	0	0	0.715568
		S080-BL_S46	S080	BL	PS080_BL	Mild/Moderate	0.489118	0	0	0	0	0	0.0296435	0.518762
		S081-BL_S47	S081	BL	PS081_BL	Mild/Moderate	35.7839	0.941066	0.135181	0	0.0467934	0.0285959	0	36.9356
		S083-BL_S48	S083	BL	PS083_BL	Mild/Moderate	0.0150606	1.12202	3.12759	0	0.286152	0.00753031	0.0502021	4.60855
		S087-BL_S50	S087	BL	PS087_BL	Mild/Moderate	0.0448857	3.59086	0.0610446	0	0.0179543	0	0	3.71474
		S090-BL_S52	S090	BL	PS090_BL	Mild/Moderate	0	0.750675	0	0	0	0	0	0.750675
		S093-BL_S55	S093	BL	PS093_BL	Mild/Moderate	0.094626	0	1.70721	0.22868	0.766865	0.508615	0	3.306
		S094-BL_S56	S094	BL	PS094_BL	Mild/Moderate	14.1954	1.38195	0.627969	1.3427	0.194175	0	0.026854	17.7691
		S098-BL_S59	S098	BL	PS098_BL	Mild/Moderate	0.131692	0	0	0.129298	1.4965	0.0287329	0.00957763	1.7958
		S102-BL_S62	S102	BL	PS102_BL	Mild/Moderate	0	2.71613	0	0	0.404375	0	0	3.12051
		S106-BL_S66	S106	BL	PS106_BL	Mild/Moderate	47.0445	3.65761	5.07706	0	0.0811112	0.0633681	0	55.9237
		S112-BL_S71	S112	BL	PS112_BL	Mild/Moderate	20.8017	0.0309797	0	0.660105	0	0.00714916	0	21.4999
		S113-BL_S72	S113	BL	PS113_BL	Mild/Moderate	27.0732	1.51667	1.12019	0	0.195854	0	0	29.9059
		S002-BL_S2	S002	BL	PS002_BL	Severe	0	0	0	0.0409271	0	0.00646217	0.0430812	0.0904704
		S011-BL_S7	S011	BL	PS011_BL	Severe	0.0396021	0.0465907	0	0	0.0372726	0	0	0.123465
		S014-BL_S10	S014	BL	PS014_BL	Severe	0	0.560417	0	0	0.399642	0	0	0.960059
		S017-BL_S12	S017	BL	PS017_BL	Severe	0	1.63675	0	0	0.0661313	0	0	1.70288
		S028-BL_S17	S028	BL	PS028_BL	Severe	1.34416	0	0.630381	2.25662	0.0392455	0.0367927	0	4.30719
		S029-BL_S18	S029	BL	PS029_BL	Severe	0	0	0	0.229494	0	0	0	0.229494
		S032-BL_S20	S032	BL	PS032_BL	Severe	1.78281	0.826181	0	0	0.917725	0	0.011443	3.53816
		S033-BL_S21	S033	BL	PS033_BL	Severe	43.7321	1.25034	0.151934	0.246581	0.0423423	0	0	45.4233
		S035-BL_S22	S035	BL	PS035_BL	Severe	0	0	0.120352	0.398666	0	0	0.052654	0.571672
		S036-BL_S23	S036	BL	PS036_BL	Severe	0	0.758764	0.358305	0	0.206084	0	0	1.32315
		S039-BL_S25	S039	BL	PS039_BL	Severe	0	0.824682	0	0	0.00981764	0.0564514	0	0.890951
		S044-BL_S28	S044	BL	PS044_BL	Severe	0	1.04927	0	0.0229978	0	0.149485	0.00862416	1.23038
		S046-BL_S29	S046	BL	PS046_BL	Severe	0.0176211	0	16.3436	0.26138	0	0	0	16.6226
		S047-BL_S30	S047	BL	PS047_BL	Severe	0.494809	0.886652	0.205932	1.13835	0.323199	0.317478	0	3.36642
		S048-BL_S31	S048	BL	PS048_BL	Severe	0.0852975	0	1.1572	0.022746	0	0	0.506099	1.77135
		S052-BL_S34	S052	BL	PS052_BL	Severe	0	0	2.20411	0.105676	0.127243	0	0	2.43703
		S062-BL_S40	S062	BL	PS062_BL	Severe	23.6269	0	0	0.483271	0	0	0	24.1101
		S065-BL_S41	S065	BL	PS065_BL	Severe	0	0	0	0	0	0.430406	0.0194534	0.449859
		S066-BL_S42	S066	BL	PS066_BL	Severe	0.00958199	0.0670739	0	0.790514	0.0215595	0.0167685	0	0.905498
		S088-BL_S51	S088	BL	PS088_BL	Severe	17.4363	5.24858	0	0	0.0811959	0	0	22.7661
		S092-BL_S54	S092	BL	PS092_BL	Severe	40.1131	0	0.0155699	0.853747	0.0596845	0.334752	0.103799	41.4807
		S096-BL_S57	S096	BL	PS096_BL	Severe	0	0	0	0.661691	0.0359057	0	0.0230822	0.720679
		S099-BL_S60	S099	BL	PS099_BL	Severe	0	0.75765	0.0662024	0	0.409474	0	0	1.23333
		S100-BL_S61	S100	BL	PS100_BL	Severe	49.2619	1.76302	0	1.59987	0.226298	0.318396	0	53.1695
		S103-BL_S63	S103	BL	PS103_BL	Severe	0.28766	4.67386	0	0	0.0417968	0	0	5.00332
		S105-BL_S65	S105	BL	PS105_BL	Severe	0	0.475843	0.0162219	0	0.0243329	0.0729986	0	0.589396
		S108-BL_S68	S108	BL	PS108_BL	Severe	62.5679	4.67021	0	0	0	0	0	67.2381
		S110-BL_S70	S110	BL	PS110_BL	Severe	0	0	0	0	0.424109	0	0	0.424109
		S001-12Wk_S134	S001	12Wk	PS001_12Wk	Mild/Moderate	0	0.576981	1.48866	0	0	0	0	2.06564
		S007-12Wk_S135	S007	12Wk	PS007_12Wk	Mild/Moderate	0	0	0	1.88657	0	0.00703944	0.0211183	1.91473
		S008-12Wk_S136	S008	12Wk	PS008_12Wk	Mild/Moderate	0	1.0688	0	0	0	0	0	1.0688
		S020-12Wk_S139	S020	12Wk	PS020_12Wk	Mild/Moderate	0.0243161	1.30821	0	0	0	0.0267477	0.0316109	1.39088
		S022-12Wk_S140	S022	12Wk	PS022_12Wk	Mild/Moderate	0.518473	0	0.629341	0.557603	0.66521	0	0	2.37063
		S024-12Wk_S141	S024	12Wk	PS024_12Wk	Mild/Moderate	6.2815	0	0	0.650801	0.0255216	0.0988962	1.10062	8.15734
		S038-12Wk_S146	S038	12Wk	PS038_12Wk	Mild/Moderate	0	0	0	0.0762018	0	0	0	0.0762018
		S041-12Wk_S148	S041	12Wk	PS041_12Wk	Mild/Moderate	9.63172	0.608849	2.10579	0	0.107579	0	0.0595115	12.5134
		S043-12Wk_S149	S043	12Wk	PS043_12Wk	Mild/Moderate	0	0	0	0.319775	0	0	0	0.319775
		S051-12Wk_S151	S051	12Wk	PS051_12Wk	Mild/Moderate	25.6117	0	1.44935	1.19514	0.15182	0.0264802	0	28.4345
		S053-12Wk_S152	S053	12Wk	PS053_12Wk	Mild/Moderate	0.39916	0.433212	0	0	0.0113505	0.00567526	0	0.849397
		S055-12Wk_S153	S055	12Wk	PS055_12Wk	Mild/Moderate	0.0313817	1.60047	0	0	0	0	0	1.63185
		S056-12Wk_S154	S056	12Wk	PS056_12Wk	Mild/Moderate	0	1.37924	13.5609	0	0.0985173	0	0	15.0387
		S073-12Wk_S157	S073	12Wk	PS073_12Wk	Mild/Moderate	0	0.585115	0	0	0.397212	0	0	0.982328
		S081-12Wk_S158	S081	12Wk	PS081_12Wk	Mild/Moderate	47.5515	0.735949	0	0	0.0305585	0.0789427	0	48.397
		S087-12Wk_S161	S087	12Wk	PS087_12Wk	Mild/Moderate	0	1.94172	0.398601	0	0.020979	0	0.025641	2.38695
		S093-12Wk_S162	S093	12Wk	PS093_12Wk	Mild/Moderate	0.077802	0	0.0889166	0.44236	0.480149	0.153381	0	1.24261
		S094-12Wk_S163	S094	12Wk	PS094_12Wk	Mild/Moderate	61.5591	1.83601	0.218215	0.0953121	0.130427	0	0.0100329	63.8491
		S106-12Wk_S166	S106	12Wk	PS106_12Wk	Mild/Moderate	23.5573	2.07796	10.0678	0	0.0159638	0.183584	0	35.9026
		S112-12Wk_S168	S112	12Wk	PS112_12Wk	Mild/Moderate	9.74359	0.0696136	0	1.81228	0	0	0	11.6255
		S113-12Wk_S169	S113	12Wk	PS113_12Wk	Mild/Moderate	46.6714	1.59015	0.0728711	0	0.0182178	0	0	48.3526
		S014-12Wk_S137	S014	12Wk	PS014_12Wk	Severe	0	0.302732	19.0481	0.0192211	0.444487	0.0480527	0	19.8626
		S017-12Wk_S138	S017	12Wk	PS017_12Wk	Severe	0	2.44163	0	0	0	0	0	2.44163
		S028-12Wk_S142	S028	12Wk	PS028_12Wk	Severe	0.735799	0	3.38797	1.15312	0.10433	0	0	5.38122
		S032-12Wk_S143	S032	12Wk	PS032_12Wk	Severe	1.2025	0.358306	0	0	0.732899	0	0	2.2937
		S033-12Wk_S144	S033	12Wk	PS033_12Wk	Severe	22.9011	2.29065	0.0347473	0.0641488	0.163045	0	0	25.4537
		S035-12Wk_S145	S035	12Wk	PS035_12Wk	Severe	0	0	2.81719	0.220875	0	0	0.12294	3.16101
		S039-12Wk_S147	S039	12Wk	PS039_12Wk	Severe	0	1.67467	0	0	0	0.0119449	0	1.68661
		S044-12Wk_S150	S044	12Wk	PS044_12Wk	Severe	0	0.259475	0	2.33315	0	0	0.0127611	2.60539
		S062-12Wk_S155	S062	12Wk	PS062_12Wk	Severe	47.639	0	0	0.310142	0	0	0	47.9491
		S066-12Wk_S156	S066	12Wk	PS066_12Wk	Severe	0	0.0162738	0	1.01362	0.0488213	0	0.0255731	1.10429
		S099-12Wk_S164	S099	12Wk	PS099_12Wk	Severe	0.00472244	1.3577	3.58905	0	0.129867	0	0	5.08134
		S103-12Wk_S165	S103	12Wk	PS103_12Wk	Severe	0.414684	3.41491	0	0	0.0181283	0.0181283	0	3.86585
		S110-12Wk_S167	S110	12Wk	PS110_12Wk	Severe	0.00908822	0	0	1.52682	0	0	0	1.53591
		S001-2Wk_S74	S001	2Wk	PS001_2Wk	Mild/Moderate	0	1.41248	2.11991	0	0	0	0	3.53239
		S007-2Wk_S76	S007	2Wk	PS007_2Wk	Mild/Moderate	0	0	0	0.716702	0.0260189	0	0	0.742721
		S008-2Wk_S77	S008	2Wk	PS008_2Wk	Mild/Moderate	0	0.865664	0	0	0.00731547	0	0.0219464	0.894926
		S009-2Wk_S78	S009	2Wk	PS009_2Wk	Mild/Moderate	0	0	0	0.810422	0	0	0	0.810422
		S010-2Wk_S79	S010	2Wk	PS010_2Wk	Mild/Moderate	0	0.781506	0.0352938	0	0.0453778	0	0	0.862178
		S013-2Wk_S81	S013	2Wk	PS013_2Wk	Mild/Moderate	0.0220087	1.49414	0	0	0.0171178	0	0	1.53327
		S020-2Wk_S83	S020	2Wk	PS020_2Wk	Mild/Moderate	0	4.73267	0	0	0.0236161	0	0	4.75628
		S022-2Wk_S84	S022	2Wk	PS022_2Wk	Mild/Moderate	0.35163	0	0	1.36085	0.196365	0	0	1.90885
		S024-2Wk_S85	S024	2Wk	PS024_2Wk	Mild/Moderate	0.618532	0.00962696	0	1.44164	0.11793	0.0336943	0	2.22142
		S041-2Wk_S93	S041	2Wk	PS041_2Wk	Mild/Moderate	25.5378	0.563124	0.0155703	0	0.062281	0	0.459323	26.6381
		S043-2Wk_S94	S043	2Wk	PS043_2Wk	Mild/Moderate	0	0	0	0.670209	0	0	0	0.670209
		S050-2Wk_S100	S050	2Wk	PS050_2Wk	Mild/Moderate	0	0	0	0.64719	0	0	0.0405762	0.687766
		S051-2Wk_S101	S051	2Wk	PS051_2Wk	Mild/Moderate	1.98579	0	0.342842	0.718427	0.190682	0	0	3.23774
		S053-2Wk_S102	S053	2Wk	PS053_2Wk	Mild/Moderate	0.506474	1.14433	0.620907	0	0.0105957	0.0826464	0.00423828	2.3692
		S055-2Wk_S103	S055	2Wk	PS055_2Wk	Mild/Moderate	0	2.73122	0	0	0	0	0.00982453	2.74104
		S056-2Wk_S104	S056	2Wk	PS056_2Wk	Mild/Moderate	0	0.711173	0.233756	0	0.0118859	0	0	0.956815
		S073-2Wk_S108	S073	2Wk	PS073_2Wk	Mild/Moderate	0	0.346036	0	0	0.413011	0	0	0.759047
		S080-2Wk_S109	S080	2Wk	PS080_2Wk	Mild/Moderate	19.1997	0	0	1.17573	0	0	0.0420738	20.4175
		S081-2Wk_S110	S081	2Wk	PS081_2Wk	Mild/Moderate	38.5802	1.56102	0.874076	0	0.0450066	0.00947508	0	41.0697
		S087-2Wk_S113	S087	2Wk	PS087_2Wk	Mild/Moderate	0.122602	4.91428	0.0613008	0	0.079691	0	0	5.17787
		S090-2Wk_S115	S090	2Wk	PS090_2Wk	Mild/Moderate	0	1.4597	0	0	0	0.0140131	0	1.47371
		S093-2Wk_S117	S093	2Wk	PS093_2Wk	Mild/Moderate	0.0691995	0	0	0.176347	1.1496	0.430823	0	1.82597
		S094-2Wk_S118	S094	2Wk	PS094_2Wk	Mild/Moderate	53.4309	0.402248	0.00591541	0.0857734	0.0266193	0	0.121266	54.0728
		S102-2Wk_S123	S102	2Wk	PS102_2Wk	Mild/Moderate	0	1.18881	0	0	0.0255109	0	0	1.21432
		S106-2Wk_S126	S106	2Wk	PS106_2Wk	Mild/Moderate	26.7232	3.65418	7.89643	0	0.114102	0.0614394	0	38.4494
		S112-2Wk_S131	S112	2Wk	PS112_2Wk	Mild/Moderate	19.7569	0.0896263	0	1.03415	0	0	0.00689433	20.8875
		S113-2Wk_S132	S113	2Wk	PS113_2Wk	Mild/Moderate	43.7039	0.947855	0.895336	0	0.0225084	0	0	45.5696
		S002-2Wk_S75	S002	2Wk	PS002_2Wk	Severe	0	0	0	0.624229	0	0.00503411	0.0654434	0.694707
		S011-2Wk_S80	S011	2Wk	PS011_2Wk	Severe	0.118768	0.0188949	0	0	1.64386	0.124167	0.0242935	1.92998
		S014-2Wk_S82	S014	2Wk	PS014_2Wk	Severe	0	0.413974	0	0	0.301281	0.00919942	0	0.724454
		S028-2Wk_S86	S028	2Wk	PS028_2Wk	Severe	2.44142	0.0095648	2.85988	1.86992	0.0334768	0	0	7.21425
		S029-2Wk_S87	S029	2Wk	PS029_2Wk	Severe	0	0	0	0.371973	0	0	0	0.371973
		S032-2Wk_S88	S032	2Wk	PS032_2Wk	Severe	13.893	1.09695	0	0	0.263165	0	0	15.2531
		S033-2Wk_S89	S033	2Wk	PS033_2Wk	Severe	41.897	0.947391	0.0895814	0.659645	0.0705793	0	0.0298605	43.694
		S035-2Wk_S90	S035	2Wk	PS035_2Wk	Severe	0	0	0.320268	0.212567	0	0	0.161551	0.694385
		S039-2Wk_S91	S039	2Wk	PS039_2Wk	Severe	0	1.5399	0	0	0.0147359	0.0810472	0	1.63568
		S044-2Wk_S95	S044	2Wk	PS044_2Wk	Severe	0	0.016525	0	0.29509	0	0.337583	0	0.649197
		S046-2Wk_S97	S046	2Wk	PS046_2Wk	Severe	0	0	3.9389	0.377645	0.0126585	0.0042195	0	4.33342
		S047-2Wk_S98	S047	2Wk	PS047_2Wk	Severe	0.0155556	0.0133333	18.16	0.995556	0.0377778	0.68	0	19.9022
		S048-2Wk_S99	S048	2Wk	PS048_2Wk	Severe	0	0	3.62583	0.0984906	0	0	0.746696	4.47101
		S065-2Wk_S106	S065	2Wk	PS065_2Wk	Severe	0	0	0	0	0	0.0109137	0	0.0109137
		S066-2Wk_S107	S066	2Wk	PS066_2Wk	Severe	0	0.0455654	0	0.27567	0.0273392	0	0	0.348575
		S088-2Wk_S114	S088	2Wk	PS088_2Wk	Severe	50.3085	4.0229	0	0	0.00987216	0	0.00987216	54.3512
		S096-2Wk_S119	S096	2Wk	PS096_2Wk	Severe	0	0	0	0.0468789	0.0394769	0	0	0.0863558
		S099-2Wk_S121	S099	2Wk	PS099_2Wk	Severe	0	1.54429	0	0	0.111322	0	0	1.65561
		S100-2Wk_S122	S100	2Wk	PS100_2Wk	Severe	54.457	2.47242	0	0.451799	0.0886967	0.0388048	0.0277177	57.5364
		S103-2Wk_S124	S103	2Wk	PS103_2Wk	Severe	0.071048	3.246	0	0	0.0133215	0	0	3.33037
		S105-2Wk_S125	S105	2Wk	PS105_2Wk	Severe	0	1.11568	0	0	0	0.087458	0.0165461	1.21969
		S108-2Wk_S128	S108	2Wk	PS108_2Wk	Severe	58.2187	4.12213	0	0	0	0	0	62.3408
		S110-2Wk_S130	S110	2Wk	PS110_2Wk	Severe	0.0564481	0	0	0.138949	0.104212	0	0.0369084	0.336518

## Sheet: Figure 6E_SCFA
Related to Figure 6E. Placebo and Prebiotic Total SCFA-Producing Taxa Percent Relative Abundances Across Time.
Color Codes	Row 1	Sequence Code	Subject	Time	Subject_Time	Treatment_Time	d__Bacteria;p__Bacteroidota;c__Bacteroidia;o__Bacteroidales;f__Prevotellaceae;g__Prevotella	d__Bacteria;p__Firmicutes;c__Clostridia;o__Lachnospirales;f__Lachnospiraceae;g__Blautia	d__Bacteria;p__Firmicutes;c__Clostridia;o__Oscillospirales;f__Ruminococcaceae;g__Faecalibacterium	d__Bacteria;p__Firmicutes;c__Clostridia;o__Lachnospirales;f__Lachnospiraceae;__	d__Bacteria;p__Bacteroidota;c__Bacteroidia;o__Bacteroidales;f__Tannerellaceae;g__Parabacteroides	d__Bacteria;p__Firmicutes;c__Clostridia;o__Lachnospirales;f__Lachnospiraceae;g__Agathobacter	d__Bacteria;p__Firmicutes;c__Clostridia;o__Oscillospirales;f__Ruminococcaceae;g__Subdoligranulum	d__Bacteria;p__Firmicutes;c__Clostridia;o__Lachnospirales;f__Lachnospiraceae;g__Roseburia	d__Bacteria;p__Firmicutes;c__Negativicutes;o__Acidaminococcales;f__Acidaminococcaceae;g__Phascolarctobacterium	d__Bacteria;p__Firmicutes;c__Clostridia;o__Lachnospirales;f__Lachnospiraceae;g__Lachnoclostridium	d__Bacteria;p__Firmicutes;c__Clostridia;o__Lachnospirales;f__Lachnospiraceae;g__Fusicatenibacter	d__Bacteria;p__Verrucomicrobiota;c__Verrucomicrobiae;o__Verrucomicrobiales;f__Akkermansiaceae;g__Akkermansia	d__Bacteria;p__Firmicutes;c__Clostridia;o__Oscillospirales;f__[Eubacterium]_coprostanoligenes_group;g__[Eubacterium]_coprostanoligenes_group	d__Bacteria;p__Actinobacteriota;c__Actinobacteria;o__Bifidobacteriales;f__Bifidobacteriaceae;g__Bifidobacterium	d__Bacteria;p__Firmicutes;c__Clostridia;o__Lachnospirales;f__Lachnospiraceae;g__Lachnospira	d__Bacteria;p__Firmicutes;c__Clostridia;o__Lachnospirales;f__Lachnospiraceae;g__[Eubacterium]_hallii_group	d__Bacteria;p__Firmicutes;c__Clostridia;o__Oscillospirales;f__Ruminococcaceae;g__Ruminococcus	d__Bacteria;p__Firmicutes;c__Clostridia;o__Lachnospirales;f__Lachnospiraceae;g__[Ruminococcus]_torques_group	d__Bacteria;p__Firmicutes;c__Clostridia;o__Lachnospirales;f__Lachnospiraceae;g__Lachnospiraceae_NK4A136_group	d__Bacteria;p__Firmicutes;c__Clostridia;o__Lachnospirales;f__Lachnospiraceae;g__Anaerostipes	d__Bacteria;p__Firmicutes;c__Clostridia;o__Clostridia_UCG-014;f__Clostridia_UCG-014;g__Clostridia_UCG-014	d__Bacteria;p__Firmicutes;c__Clostridia;o__Lachnospirales;f__Lachnospiraceae;g__Dorea	d__Bacteria;p__Firmicutes;c__Negativicutes;o__Acidaminococcales;f__Acidaminococcaceae;g__Acidaminococcus	d__Bacteria;p__Firmicutes;c__Bacilli;o__Lactobacillales;f__Streptococcaceae;g__Streptococcus	d__Bacteria;p__Firmicutes;c__Clostridia;o__Lachnospirales;f__Lachnospiraceae;g__Coprococcus	d__Bacteria;p__Firmicutes;c__Negativicutes;o__Veillonellales-Selenomonadales;f__Veillonellaceae;g__Dialister	d__Bacteria;p__Firmicutes;c__Clostridia;o__Lachnospirales;f__Lachnospiraceae;g__Lachnospiraceae_UCG-004	d__Bacteria;p__Firmicutes;c__Clostridia;o__Lachnospirales;f__Lachnospiraceae;g__[Eubacterium]_eligens_group	d__Bacteria;p__Firmicutes;c__Clostridia;o__Oscillospirales;f__Butyricicoccaceae;g__Butyricicoccus	d__Bacteria;p__Firmicutes;c__Negativicutes;o__Veillonellales-Selenomonadales;f__Veillonellaceae;g__Megasphaera	d__Bacteria;p__Firmicutes;c__Clostridia;o__Lachnospirales;f__Lachnospiraceae;g__Tyzzerella	d__Bacteria;p__Firmicutes;c__Clostridia;o__Lachnospirales;f__Lachnospiraceae;g__[Ruminococcus]_gauvreauii_group	d__Bacteria;p__Firmicutes;c__Clostridia;o__Clostridiales;f__Clostridiaceae;g__Clostridium_sensu_stricto_1	d__Bacteria;p__Firmicutes;c__Negativicutes;o__Veillonellales-Selenomonadales;f__Selenomonadaceae;g__Megamonas	d__Bacteria;p__Firmicutes;c__Clostridia;o__Lachnospirales;f__Lachnospiraceae;g__[Ruminococcus]_gnavus_group	d__Bacteria;p__Firmicutes;c__Clostridia;o__Lachnospirales;f__Lachnospiraceae;g__Lachnospiraceae_ND3007_group	d__Bacteria;p__Firmicutes;c__Clostridia;o__Lachnospirales;f__Lachnospiraceae;g__CAG-56	d__Bacteria;p__Firmicutes;c__Clostridia;o__Oscillospirales;f__Ruminococcaceae;g__Negativibacillus	d__Bacteria;p__Firmicutes;c__Clostridia;o__Lachnospirales;f__Lachnospiraceae;g__Lachnospiraceae_UCG-001	d__Bacteria;p__Bacteroidota;c__Bacteroidia;o__Bacteroidales;f__Marinifilaceae;g__Butyricimonas	d__Bacteria;p__Firmicutes;c__Clostridia;o__Lachnospirales;f__Lachnospiraceae;g__[Eubacterium]_xylanophilum_group	d__Bacteria;p__Firmicutes;c__Clostridia;o__Lachnospirales;f__Lachnospiraceae;g__[Eubacterium]_ventriosum_group	d__Bacteria;p__Firmicutes;c__Clostridia;o__Lachnospirales;f__Lachnospiraceae;g__Lachnospiraceae_UCG-010
Purple	Acetate-Producing Bacteria	S001-12Wk_S134	S001	12Wk	PS001_12Wk	Prebiotic_12Wk	0	6.06954	19.9346	2.86992	1.7759	2.04566	0.636927	1.14147	0.576981	0.432111	1.41123	1.48866	0.192327	0.029973	0.134879	0.994105	0.0974123	0.354681	1.4437	0.74433	0.229793	0.217304	0	0.254771	0.0949146	0	0.442102	1.26886	0.309721	0	0	0	0	0	0	0.362174	0.751823	0	0	0.0949146	0.596963	0.049955	0.029973
Green	Propionate-Producing Bacteria	S014-12Wk_S137	S014	12Wk	PS014_12Wk	Prebiotic_12Wk	0	4.73799	0.40124	4.51215	2.76063	3.5583	0.245069	0.185003	0.302732	1.24937	0.607866	19.0481	0.148963	1.99419	0.204224	0.905793	1.16047	0.915403	0.0216237	1.5497	0.331563	0.307537	1.44158	0.0432474	0.187405	0.0192211	0	0	0.0384421	0	0	0.58384	0.0120132	0	0.345979	0.098508	0.0144158	0.444487	0	0	0.420461	0.158574	0
Blue	Butyrate Producing Bacteria	S020-12Wk_S139	S020	12Wk	PS020_12Wk	Prebiotic_12Wk	0.0243161	4.47903	13.0723	3.38723	8.48389	1.61945	0.868085	0.658967	1.30821	1.92097	3.04195	0	0.124012	0	1.55623	0.58845	0	0.0316109	0.547112	0.182371	0	0.124012	0	0.0607903	0.0462006	0	0.581155	0.337994	0.204255	0	0	0.0972644	0	0	0.255319	0.598176	0	0	0	0	0	0.0656535	0.325836
		S022-12Wk_S140	S022	12Wk	PS022_12Wk	Prebiotic_12Wk	0.518473	8.53034	1.65324	2.23367	2.52389	1.67281	1.30759	0.283693	0	1.29455	1.12825	0.629341	1.82933	0	0.0717384	1.80976	4.02061	0.981511	0	0.449995	0	0.733688	0	0.146738	0	0.557603	0	0.0260867	0.202172	0	1.72824	0	0	0	0.231519	0	0	0.66521	0	0	0.0619558	0.130433	0
		S024-12Wk_S141	S024	12Wk	PS024_12Wk	Prebiotic_12Wk	6.2815	2.801	21.2978	4.91291	3.17744	3.04026	1.16761	3.25719	0	0.207363	1.5951	0	2.11191	0.606138	2.71486	0	0	0.392395	0.698654	0	0	0.0829452	0.555095	1.87265	0.0988962	0.650801	0.682703	0.839023	0.328591	0	0.0255216	0.280738	1.05277	0	0	0.178651	0	0.0255216	0	0	0	0	0.0382824
Look at Column BI for Total SCFA % Relative Abundances used for Data Analysis of Repeated Measures ANOVA		S041-12Wk_S148	S041	12Wk	PS041_12Wk	Prebiotic_12Wk	9.63172	2.66886	2.6826	3.16556	1.24059	1.14445	0.85834	0.432603	0.608849	0.0778228	0.389114	2.10579	4.14521	0.640894	0.192268	0.425736	0.329602	0.123601	0.33418	0.224313	0	0.723294	0.39827	1.98448	0.389114	0	0.0824006	0.0297558	0.135045	1.49923	0.0915562	0.0160223	0.0206002	0	0	0.0206002	0.0572226	0.107579	0	0.533315	0	0	0.048067
		S043-12Wk_S149	S043	12Wk	PS043_12Wk	Prebiotic_12Wk	0	1.78861	0	3.0272	17.5237	0	0	0	0	1.20875	0.100196	0	0	1.93357	0.0277138	0.426367	0	0	0	0.076746	0	0	6.09278	0.0298457	0	0.319775	0	0	0.10446	0	0	0	0	0	0.0852733	0	0	0	0	0	0	0	0
		S044-12Wk_S150	S044	12Wk	PS044_12Wk	Prebiotic_12Wk	0	7.32698	2.28636	2.07367	10.2089	1.2123	0	0.319027	0.259475	1.08044	1.83334	0	0	4.62376	1.06768	0.457272	0	0.131864	0.165894	0.00850738	0	0.144625	0	0.0701859	0	2.33315	0	0	0.0765664	4.3494	0	0	0	0	0.0893275	0	0	0	0	0.00638054	0	0	0
		S056-12Wk_S154	S056	12Wk	PS056_12Wk	Prebiotic_12Wk	0	7.11788	8.74095	4.60815	4.32245	0.463031	0.475346	0.995025	1.37924	0.211812	2.31762	13.5609	0.0837397	0	0.509827	0.246293	0.256145	1.5615	2.59347	0.0541845	1.40141	0.174868	0	0.0640363	1.90385	0	0.458106	0.105906	0.216738	0	0	0.298015	0.073888	0	0	0.652677	0.105906	0.0985173	0	0.187183	0	0.224127	0.406384
		S062-12Wk_S155	S062	12Wk	PS062_12Wk	Prebiotic_12Wk	47.639	4.28332	1.61777	1.92512	6.38726	0.382788	0.187203	1.05337	0	0.198379	0.785136	0	0.0810282	1.81056	0.421906	0.944398	0.125733	0	0.846605	0.206762	0	0.620285	0	0.0167645	0.0810282	0.310142	0.536463	0.167645	0.206762	0.34926	0	0.329701	0	2.21011	0.0195585	0	0.0530875	0	0	0	0	0.0279408	0
		S073-12Wk_S157	S073	12Wk	PS073_12Wk	Prebiotic_12Wk	0	4.95683	7.99182	3.4322	11.9306	3.91266	0.825345	1.20829	0.585115	2.81141	1.96228	0	0	0.00951407	0.718312	1.29391	0	0.466189	0.416241	0.299693	0	0	0	0.152225	0.390077	0	0.109412	0.202174	0.444783	0	0	0	0	0	0.19266	0	0	0.397212	0	0	0	0.11179	0
		S081-12Wk_S158	S081	12Wk	PS081_12Wk	Prebiotic_12Wk	47.5515	2.48797	6.59044	1.48463	4.54048	1.55084	2.27406	0.425272	0.735949	0.137513	1.17905	0	1.02371	1.13321	0.98551	0.524587	2.77573	0.379434	1.41078	0.422725	0.687565	0.822532	0.0942219	0.183351	1.03389	0	0.412539	0.0789427	0.20627	0	0	0.59589	0.0458377	0	0	0.127327	0.399806	0.0305585	0.412539	0.157885	0.127327	0.160432	0.0203723
		S094-12Wk_S163	S094	12Wk	PS094_12Wk	Prebiotic_12Wk	61.5591	3.13778	1.17134	1.81093	2.07931	0.21069	0.426396	0.624545	1.83601	0.223231	0.933056	0.218215	1.24909	0.709825	0.240789	0.644611	0	0.476561	0.42138	0.441446	0.132935	0.564348	0.188116	2.58597	0.240789	0.0953121	0.42138	0	0.571873	0	0	0.275904	0	0	0	0.0275904	0	0.130427	0	0.0175575	0	0	0.130427
		S099-12Wk_S164	S099	12Wk	PS099_12Wk	Prebiotic_12Wk	0.00472244	4.14394	4.92078	4.44381	2.4108	2.39192	0.377795	0.441548	1.3577	2.06134	0.913792	3.58905	0	0.0259734	0.519468	0.358905	0	0.17473	0.136951	0.682392	0	1.35534	0	0	0.975184	0	1.74966	0.13459	0.399046	0	0.0236122	0.420297	0	0	0.0236122	0.0637529	0	0.129867	0.0897263	0	0	0.0684754	1.65285
		S106-12Wk_S166	S106	12Wk	PS106_12Wk	Prebiotic_12Wk	23.5573	3.09166	12.066	2.26686	1.72941	0.0904616	0.462951	0.0931223	2.07796	2.64467	0.457629	10.0678	0.431023	0.178263	0.186245	0.611946	0	1.22655	0.481575	0.186245	0	0.574697	0	0.029267	0.106425	0	0.896634	0.087801	0.300652	0	0	0.702408	0	0	0.0425702	0.0558734	0	0.0159638	0	0.364507	0	0.0851403	0.415059
		S113-12Wk_S169	S113	12Wk	PS113_12Wk	Prebiotic_12Wk	46.6714	2.21997	17.0414	2.75088	2.62076	1.11389	0.585572	0.752134	1.59015	0.192588	0.49188	0.0728711	0.49188	0.13273	0.463252	0.244639	0	0.255049	1.38715	0.213408	0.827608	0.411201	0	0.18478	0.377368	0	0.504893	0.197793	0.275869	0	0	0.473662	0.314907	0	0	0.0806787	0.32792	0.0182178	0.229024	0.195191	0	0	0.189985
		S001-2Wk_S74	S001	2Wk	PS001_2Wk	Prebiotic_2Wk	0	5.30213	5.44409	2.68774	3.9346	3.40463	0.461364	1.5923	1.41248	0.29338	1.32021	2.11991	0.331236	0.0165618	1.27999	0.944021	0.0899068	0.458998	0.728718	0.565466	0.302844	0.309942	0	0.681399	0.160886	0	0.603322	0.849382	0.397483	0	0	0	0.0118298	0	0	0.319406	0.794965	0	0	0.17035	0.73345	0.0686131	0.132494
		S010-2Wk_S79	S010	2Wk	PS010_2Wk	Prebiotic_2Wk	0	3.6756	3.60249	1.59578	1.31343	1.91343	0.94537	0.274788	0.781506	0.105881	1.39158	0.0352938	0.0201679	0.0151259	1.54789	0.501676	0.272267	0.282351	1.03613	0.602516	0	0.385711	0	0.0277309	0.118486	0	0.231931	0.373106	0.184032	0	0.0857136	0.196637	0	0	0	0.151259	0.0857136	0.0453778	1.05125	0.0428568	0.0655457	0.0100839	0
		S011-2Wk_S80	S011	2Wk	PS011_2Wk	Prebiotic_2Wk	0.118768	13.6691	6.62132	0.771992	1.09051	0.448079	4.27835	0.215942	0.0188949	0.388695	2.18101	0	0.55875	10.3409	0.156558	1.65465	0.332011	0.453478	0.628931	0.134964	0	0.0647826	1.09591	0.286123	0	0	0	0.0188949	0.0350906	1.70864	0.0377898	0.610036	15.9635	0.00809782	0	0.0485869	0	1.64386	0.0809782	0	0	0	0
		S013-2Wk_S81	S013	2Wk	PS013_2Wk	Prebiotic_2Wk	0.0220087	5.8812	4.12785	2.73641	9.48084	1.92209	0.229868	1.68978	1.49414	0.09048	3.27195	0	0	0.0684714	1.66288	0.555107	0.736067	0.310567	0.515981	0.288558	0	0.48419	0	0.325239	0	0	0.875455	0	0.374147	0	0	0.078253	0.0831438	0	0.0220087	0.0244541	0	0.0171178	0	0	0	0.0464627	0.0220087
		S014-2Wk_S82	S014	2Wk	PS014_2Wk	Prebiotic_2Wk	0	4.63191	2.48844	7.26064	1.00044	5.21837	1.33392	0.991238	0.413974	1.04643	1.81689	0	0.183988	10.9726	0.499069	0.614061	0.269083	1.46271	0.209287	1.14073	0.384076	0.269083	0.673858	0.347278	0.296681	0	0	0.0712955	0.114993	0	1.5869	0.545066	0	0	0.108093	0.0551965	0.119592	0.301281	0	0	0.407074	0.650859	0.0137991
		S020-2Wk_S83	S020	2Wk	PS020_2Wk	Prebiotic_2Wk	0	4.343	1.74523	6.4779	3.05592	0	2.09711	2.99924	4.73267	1.73342	2.25061	0	0.155866	0	0.885604	0.828925	0.103911	0.129889	2.0546	0.722653	0	0.0991876	0	0.632911	0.0732099	0	0.595126	0.125165	0.20546	0	0	0.13225	0	0	0.11808	0.696675	0	0.0236161	0	0	0	0.0826563	0.418005
		S022-2Wk_S84	S022	2Wk	PS022_2Wk	Prebiotic_2Wk	0.35163	12.6929	3.9136	1.4088	2.71029	6.09188	1.39967	3.67842	0	0.342497	4.43648	0	0.655311	0	0.646178	1.99105	2.23765	0.262581	0	0.39273	0	0.762627	0	0.0867659	0	1.36085	0.134715	0.235181	0.543429	0	0.468079	0	0.189515	0	0.184948	0	0	0.196365	0.74436	0	0.0547995	0.0525162	0
		S024-2Wk_S85	S024	2Wk	PS024_2Wk	Prebiotic_2Wk	0.618532	2.52467	16.3249	1.51143	4.42599	1.72563	3.09507	1.26594	0.00962696	0.22864	2.65704	0	2.42118	3.1769	1.58123	0	0	0.558363	0.580024	0	0	0.127557	1.65824	0.0385078	0.259928	1.44164	0.0385078	0.288809	0.373045	0	0	0.348977	0.0673887	0	0	0.271961	0	0.11793	0	0	0	0	0.0144404
		S041-2Wk_S93	S041	2Wk	PS041_2Wk	Prebiotic_2Wk	25.5378	1.75944	6.29039	4.41676	1.48696	1.23784	0.568315	1.29233	0.563124	0.0908265	0.31919	0.0155703	3.52407	0.474893	0.467108	0.264694	0.057091	0.0648761	0.604645	0.134942	0	0.451538	0.0830414	4.37265	0.158298	0	0.197223	0.371091	0.155703	0.306215	0	0.0285455	0.059686	0	0	0.0960166	0.134942	0.062281	0	0.464513	0.210199	0.0363306	0.119372
		S043-2Wk_S94	S043	2Wk	PS043_2Wk	Prebiotic_2Wk	0	4.69625	0	3.35344	12.1763	0	0	0	0	0.777921	0	0	0	0.923931	0	0.461966	0	0	0	0.177127	0	0	10.6252	0.392551	0	0.670209	0	0	0.0526593	0	0	0	0	0	0.201063	0	0	0	0	0	0	0	0
		S044-2Wk_S95	S044	2Wk	PS044_2Wk	Prebiotic_2Wk	0	3.84561	11.0246	2.41974	5.84514	1.21813	0	0.538244	0.016525	1.68319	1.16383	0	0	1.09773	7.29226	0.651558	0	0.125118	0.141643	0.0542965	0	0.0684608	0.016525	0.0873466	0	0.29509	0	0	0.0849858	1.29367	0	0	0.16289	0	0.0873466	0	0	0	0	0.0188857	0	0	0
		S047-2Wk_S98	S047	2Wk	PS047_2Wk	Prebiotic_2Wk	0.0155556	8.88444	2.16	0.608889	0.948889	2.24667	4.63111	0.0288889	0.0133333	0.188889	0.397778	18.16	2.34	11.1733	0.0311111	4.01111	0.242222	0.753333	0.62	0.855556	0	2.08444	0.135556	1.13778	0.375556	0.995556	0	0.0288889	0.0844444	0.155556	0.0155556	0.726667	0.577778	0	0	0.00666667	0	0.0377778	0	0.0133333	0	0.00666667	0
		S056-2Wk_S104	S056	2Wk	PS056_2Wk	Prebiotic_2Wk	0	12.6466	7.60499	3.437	4.73257	0.186212	1.06775	0.372425	0.711173	0.326862	1.28566	0.233756	0.0732964	0	1.979	0.336767	0.816165	0.697306	1.8126	0.390254	0.0713154	0.366482	0	0.552694	1.96513	0	1.12322	0.675515	0.598257	0	0	0.138669	0	0	0	0.522979	0	0.0118859	0	0.172345	0.366482	0.0614105	0.259509
		S073-2Wk_S108	S073	2Wk	PS073_2Wk	Prebiotic_2Wk	0	6.36707	4.00956	4.61456	9.37423	2.28607	1.28592	0.77021	0.346036	0.819324	3.8823	0	0.287991	0	0	1.08499	0	0.421941	0.839417	1.5114	0	0	0	0.104927	0.571518	0	0.209854	0.772442	0.71663	0	0	0	0	0	0.102695	0	0	0.413011	0	0	0	0.0759047	0.0178599
		S080-2Wk_S109	S080	2Wk	PS080_2Wk	Prebiotic_2Wk	19.1997	7.09644	0	3.10177	7.79767	0	0	2.89842	0	0.476836	1.15937	0	0.18232	0.638119	0.317891	1.11963	0	0.0280492	0.705904	0.733954	0	1.3674	0	0.133234	0.287504	1.17573	0.932635	0.441775	0.317891	0	0	0	0.0701229	0	0.762003	0	0.250105	0	0	0	0	0.0140246	0.252443
		S081-2Wk_S110	S081	2Wk	PS081_2Wk	Prebiotic_2Wk	38.5802	2.83779	2.84726	1.96371	5.0668	0.876445	1.78842	0.535342	1.56102	0.0592193	1.03752	0.874076	1.0849	4.66648	0.433485	0.656149	1.58234	0.454804	1.03278	0.189502	1.21755	0.781694	0.146864	0.622987	1.24834	0	0.341103	0.111332	0.0781694	0	0	0.25109	0.0142126	0	0	0.0947508	0.272409	0.0450066	0.196608	0.258196	0.198977	0.13502	0.0402691
		S088-2Wk_S114	S088	2Wk	PS088_2Wk	Prebiotic_2Wk	50.3085	2.06081	2.95177	0.614542	3.65763	3.67244	1.73256	0.436843	4.0229	0.256676	0.836665	0	0.145614	1.26857	0	0.565181	0	0.106126	0.0320845	0.143146	0.693519	0.535564	0.340589	0.12587	0	0	0.249272	0.649094	0.355398	0	0.0814453	0	0	1.11555	0	0.123402	0	0.00987216	0	0.486204	0	0	0
		S094-2Wk_S118	S094	2Wk	PS094_2Wk	Prebiotic_2Wk	53.4309	1.92251	3.7829	0.94055	7.17539	0.212955	0.440698	2.12067	0.402248	0.201124	1.23041	0.00591541	1.08252	2.92221	0.931677	0.54126	0	0.272109	0.828157	0.251405	2.42236	0.340136	0.029577	3.8391	0.183378	0.0857734	0.443656	0.215912	0.473233	0	0	0.186335	0	0	0	0	0	0.0266193	1.09731	0	0	0	0.0591541
		S099-2Wk_S121	S099	2Wk	PS099_2Wk	Prebiotic_2Wk	0	7.65751	2.06537	2.90147	3.60966	2.76646	0.577925	1.58693	1.54429	1.43771	0.909522	0	0.0402653	0.0213169	0.812411	0.708195	0.0355282	0.580294	1.31928	0.511606	0.0828991	0.497395	0	1.30507	0.262909	0	0.419233	1.00426	0.980578	0	0.599242	0.821885	0.00710564	0	0.0757935	0.0994789	0	0.111322	0.0876362	0	0	0	0
		S102-2Wk_S123	S102	2Wk	PS102_2Wk	Prebiotic_2Wk	0	2.83426	16.2402	1.54596	7.48488	0.0510217	0	1.95413	1.18881	0.2347	1.25258	0	0.0255109	0	1.33422	0	0	0.229598	0.295926	0.224496	0	0.418378	0	0.0331641	0.25766	0	0	0	0.209189	0	0.224496	0	0	0	0.237251	0	0	0.0255109	0	0.107146	0	0	0
		S106-2Wk_S126	S106	2Wk	PS106_2Wk	Prebiotic_2Wk	26.7232	3.60152	13.0252	3.01053	1.26975	0.143359	0.822118	0.485664	3.65418	1.95436	1.35459	7.89643	0.453482	0.0614394	0.433002	0.672908	0.0819193	0.61732	0.377414	0.517847	0	0.710942	0	0.0321826	0.157987	0	0.655354	0.146284	0.383265	0	0	0.21065	0	0	0.0702165	0.0409596	0	0.114102	0.544178	0.260386	0	0.0263312	0.511995
		S108-2Wk_S128	S108	2Wk	PS108_2Wk	Prebiotic_2Wk	58.2187	2.15665	2.6009	1.69355	0.126545	0.4631	0.0511564	0.530411	4.12213	0.993511	0.315016	0	0.0296169	0	0.818502	0.382327	0	0.33117	0.0834657	0.549258	0	0.630032	0	0.134622	0.048464	0	0.748499	0	0.0834657	0.00807733	0	0.441561	0	0	0	0	0	0	0	0.0269244	0	0	0.175009
		S113-2Wk_S132	S113	2Wk	PS113_2Wk	Prebiotic_2Wk	43.7039	2.52345	3.84644	4.08403	3.09116	0.815306	1.6056	0.915343	0.947855	0.155058	1.58309	0.895336	0.205077	0.0925347	0.665249	0.48018	0.277604	0.527698	2.53845	0.430161	2.45842	0.565212	0	0.247593	0.66775	0	0.257597	0.305114	0.490184	0	0	0.432662	0.472677	0	0	0.112542	0.497687	0.0225084	0.272602	0.21258	0	0	0.115043
		S001-BL_S1	S001	BL	PS001_BL	Prebiotic_BL	0.00395804	11.6465	4.95547	3.41183	2.06808	4.7734	1.27449	0.641203	1.17158	0.999406	0.734217	3.86107	0.233525	0.0593707	0.841085	1.42885	0.122699	0.985553	1.16367	1.09044	0.613497	0.455175	0	0.257273	0.154364	0	0.653077	0.835147	0.300811	0	0	0	0	0	0.0336434	0.504651	0.827231	0	0	0.14249	1.19335	0.0653077	0.0930141
		S010-BL_S6	S010	BL	PS010_BL	Prebiotic_BL	0	4.91626	1.61353	2.01027	4.23526	3.55426	0.568519	2.25771	1.05933	0.523528	1.43357	0	0.0224953	0.0490808	1.92846	0.777112	0	0.725986	0.429457	0.208593	0	0.897769	0	0.065441	0.31698	0	0.249494	0	0.310845	0	0.30471	0.742346	0.100207	0	0.137017	0.0368106	0	0.0327205	0.235179	0.149287	0	0.0695311	0
		S011-BL_S7	S011	BL	PS011_BL	Prebiotic_BL	0.0396021	25.9906	7.88315	1.6959	0.225965	3.6597	6.01952	0.461248	0.0465907	0.50085	3.18215	0	0.188692	1.13914	0.107159	3.41277	0.293522	2.26664	0.270226	0.379714	0	0.405339	0.0582384	2.96783	0	0	0	0	0.156079	0.45426	0.321476	1.05528	0.0722156	0	0	0.095511	0	0.0372726	0	0	0	0	0
		S013-BL_S9	S013	BL	PS013_BL	Prebiotic_BL	0	7.38984	14.2545	2.88947	1.67178	2.46582	0.593622	2.31361	0.735686	0.0811791	2.32629	0	0	0.512443	3.30044	0.476927	0.867602	0.306959	0.715391	0.781349	0	0.710317	0	1.02742	0	0	0.88536	0	0.41858	0	0	0	0.527664	0	0	0.0279053	0	0.0152211	0.177579	0	0	0.104011	0.0228316
		S014-BL_S10	S014	BL	PS014_BL	Prebiotic_BL	0	5.65011	3.46586	5.13333	2.33124	7.81139	1.98213	0.643102	0.560417	1.11165	0.613243	0	0.401938	2.51039	0.507591	0.512184	0.560417	1.99591	0.163072	0.55123	0.0895749	0.684444	1.37578	0.133214	0.406532	0	0	0.124027	0.142401	0	2.99961	0.424906	0	0	0.248053	0.280209	0.172259	0.399642	0	0	0.339925	0.385861	0.055123
		S020-BL_S13	S020	BL	PS020_BL	Prebiotic_BL	0	7.98966	0.716537	4.97266	3.26213	0.0915874	1.23643	1.61355	4.83258	1.79942	1.62702	0	0.177787	0	0.304394	1.70784	0.0727312	0.142769	0.880856	0.242437	0	0.0350187	0	0.45255	0.0754249	0	0.304394	0.188562	0.142769	0	0	0.0134687	0	0	0	0.439081	0	0.0242437	0	0	0	0.032325	0.638418
		S022-BL_S14	S022	BL	PS022_BL	Prebiotic_BL	2.36641	10.8009	1.44931	2.77507	2.7133	4.70907	1.33527	0.838699	0	0.463304	1.63463	0.249471	0.273231	0	0.679512	1.04303	5.7521	0.905225	0.140179	0.277982	0	0.508446	0	0.175818	0	0.98363	0.0807812	0.0142555	0.22096	0	0.41341	0	0.0403906	0	0.277982	0	0	0.147307	0.696144	0	0.277982	0.0237592	0
		S024-BL_S15	S024	BL	PS024_BL	Prebiotic_BL	2.80806	3.16593	2.36431	3.57629	1.53167	3.98903	1.24061	2.7174	0	0.186091	1.48157	0	1.87284	0.455684	5.02923	0	0	1.73923	0.620303	0.0501014	0	0.0811165	0.450913	0.147918	0.188477	1.59847	0.331624	0	0.159847	0	0.0858881	0.465227	2.13527	0	0.0167005	0.114517	0	0.116903	0	0	0	0	0
		S041-BL_S26	S041	BL	PS041_BL	Prebiotic_BL	33.518	2.91154	4.28583	3.28091	0.953312	1.42861	0.719737	2.05057	0.53505	0.116788	0.374806	0.0190119	2.18909	0.152095	0.801217	0.344931	0.0353079	0.124935	0.233575	0.353079	0	0.570358	0.146663	4.56286	0.298759	0	0.0841957	0.249871	0.152095	0.488878	0	0.0678997	0.882696	0	0.211847	0.0787637	0.0570358	0.0706157	0	0.206415	0.0516038	0.0407398	0.0543198
		S043-BL_S27	S043	BL	PS043_BL	Prebiotic_BL	0	8.39551	0	3.69216	3.65117	0	0	0	0	1.06037	0	0	0	0.579377	0	1.63701	0	0	0	0.147577	0	0	3.03627	3.85614	0	0.420869	0	0	0.593042	0	0	0	0	0	0.251428	0	0	0	0	0	0	0	0
		S044-BL_S28	S044	BL	PS044_BL	Prebiotic_BL	0	14.9687	1.20738	4.53918	0.971655	0.281723	0	0.385212	1.04927	2.70224	0.721555	0	0	0.465705	0.189732	1.20738	0	0.204105	0.0459955	0.0143736	0	0.287472	0	0.140861	0	0.0229978	0	0	0.129362	0.87679	0.123613	0	0	0	0.235727	0	0	0	0	0.0229978	0	0	0
		S047-BL_S30	S047	BL	PS047_BL	Prebiotic_BL	0.494809	7.25338	2.47404	1.36716	0.835169	0.823728	1.77616	0.755084	0.886652	0.248834	0.443326	0.205932	4.26737	4.34459	0.185911	1.22987	0.772245	1.12691	0.746503	0.160169	0	1.18411	1.16695	0.214512	0.0743643	1.13835	0.017161	0	1.14407	1.82193	0.0228813	0.280296	0.251695	0.16875	0.0657838	0.157309	0.125847	0.323199	0	0.17161	0	0.220233	0.0200212
		S056-BL_S37	S056	BL	PS056_BL	Prebiotic_BL	0	15.0168	6.44703	6.18469	2.00035	0.408815	0.583709	1.02313	0.682086	0.454724	1.46692	0.301692	0.0983779	0	0.929124	0.397884	0.658039	2.09654	2.76551	0.142101	0.22299	0.590267	0	0.0590267	2.59936	0	0.957544	1.60684	0.780464	0	0	0.14866	0.216431	0	0	1.3598	0.0415373	0.0612129	0	0.139915	2.40698	0.146474	0.282017
		S062-BL_S40	S062	BL	PS062_BL	Prebiotic_BL	23.6269	7.5697	10.5483	2.38383	1.23838	3.66171	0.994424	2.6487	0	0.241636	0.722584	0	0.10223	0.813197	1.5869	1.03392	0.936338	0.0209108	0.576208	0.404275	0	0.45539	0	0.116171	0.253253	0.483271	1.5869	0.164963	0.44842	0.197491	0.246283	0.70632	0	1.92612	0.0418216	0	0.106877	0	0	0	0	0.162639	0.0255576
		S073-BL_S44	S073	BL	PS073_BL	Prebiotic_BL	0	11.7739	5.12937	4.33657	8.57318	3.78001	1.72418	1.35617	0.363463	3.68461	0.747371	0	0	0	0	0.883669	0	0.515663	0.140842	1.17217	0	0	0	0.0795075	0.738284	0	0.220349	3.29843	0.860953	0	0	0	0	0	0.109039	0	0	0.352105	0	0	0	0.0749642	0
		S080-BL_S46	S080	BL	PS080_BL	Prebiotic_BL	0.489118	10.4889	0	3.20891	4.44653	0	0	2.54934	0	0.792965	0.528643	0	0.229737	0.261851	0	1.996	0.00741088	0	0.0864603	0.392777	0	0.699093	0	0.16551	0.306317	0	0.570638	0.699093	0.479237	0	0.209975	0	0	0	0.256911	0	0.298906	0	0	0	0	0	0.0444653
		S081-BL_S47	S081	BL	PS081_BL	Prebiotic_BL	35.7839	5.99995	1.86653	3.41332	1.96532	2.35267	2.1395	1.79115	0.941066	0.101386	1.05025	0.135181	0.735696	0.179375	0.740895	0.535524	1.30501	1.48179	2.70362	0.0753893	1.71576	1.05545	0.0805886	0.470533	2.16029	0	0.330153	0.327553	0.20797	0	0	0.478332	0.226168	0	0	0.127382	0.0805886	0.0467934	0.605714	0.293758	0.340552	0.220969	0.049393
		S088-BL_S51	S088	BL	PS088_BL	Prebiotic_BL	17.4363	1.79255	5.86484	1.38658	6.10635	1.87167	2.04863	0.266489	5.24858	0.701616	0.626666	0	0.347685	0.0124917	0	0.991006	0	0.487175	0.0249833	0.13949	1.3033	0.520486	0.335193	0.122835	0	0	0.376832	2.03406	0.306046	0	0.345603	0	0	1.21169	0	0.260243	0	0.0811959	0	1.05138	0	0	0
		S094-BL_S56	S094	BL	PS094_BL	Prebiotic_BL	14.1954	5.01549	1.47697	3.92068	4.35034	0.237554	1.24148	0.382152	1.38195	0.280934	0.813881	0.627969	7.83929	3.805	0.398678	1.06176	0	0.805619	0.231357	0.4937	0	0.95848	1.01425	3.27412	0.235489	1.3427	0.33051	0.365627	0.349101	0	0	0.19624	0.00619707	0	0	0	0	0.194175	0.0578393	0.285065	0	0.0454452	0.101219
		S099-BL_S60	S099	BL	PS099_BL	Prebiotic_BL	0	7.68193	3.45479	3.43272	4.25902	1.66487	1.36818	1.1328	0.75765	1.49323	1.0151	0.0662024	0.257454	0.0343272	0.519812	0.42909	0.816497	0.470773	2.70449	0.15202	0.578658	0.387407	0	0.975873	0.384955	0	0.333464	0.345724	0.536975	0	0.924382	0.573754	0	0	0.0245194	0.377599	0	0.409474	0.490388	0	0	0.0122597	0.0196155
		S102-BL_S62	S102	BL	PS102_BL	Prebiotic_BL	0	2.20701	0.623615	4.23376	1.85136	0	0	0.494507	2.71613	0.511559	0	0	0.10962	0	0	0	0	0.1827	0	0.0487199	0	0.297191	0	0.0341039	0.0974398	0	0	0	0.129108	0	1.5225	0	0	0	0.377579	0	0	0.404375	0	0.496943	0	0	0
		S106-BL_S66	S106	BL	PS106_BL	Prebiotic_BL	47.0445	2.1824	3.92882	2.45615	1.89851	0	0.197709	0.276285	3.65761	1.73882	0.296563	5.07706	0.205313	0.0177431	0.390348	0.390348	0.0177431	0.367535	0.458785	0.124202	0	0.291493	0	0.111528	0.121667	0	0.319375	0	0.250938	0	0	0.311771	0.00506945	0	0.0101389	0.0253473	0	0.0811112	0.0785765	0.256007	0	0.0405556	0.349792
		S108-BL_S68	S108	BL	PS108_BL	Prebiotic_BL	62.5679	1.30338	3.74124	1.65527	0.605242	1.60741	0.118233	0.0872674	4.67021	0.0985277	0.168905	0	0	0	0.90927	0.19424	0	0.261802	0.239282	0.329364	0	1.16826	0.0422262	0.450412	0.0760071	0	1.01061	0	0.0647468	0.199871	0	0.115418	0	0	0	0	0	0	0	0.140754	0	0	0.230836
		S113-BL_S72	S113	BL	PS113_BL	Prebiotic_BL	27.0732	2.12095	11.1971	5.76335	1.39008	3.4561	1.14885	1.64326	1.51667	0.398873	0.257954	1.12019	0.508742	0.0429923	1.18468	0.336773	0.0549346	0.48008	1.37814	0.121811	0.444253	0.893284	0	0.0358269	0.702207	0	0.327219	0.100315	0.360657	0	0	0.21735	0	0	0	0.112258	0.979268	0.195854	0.222127	0.432311	0	0	0.561288
		S007-12Wk_S135	S007	12Wk	PS007_12Wk	Placebo_12Wk	0	1.83495	8.52242	8.06955	3.22641	4.58033	2.28313	2.5342	0	3.54788	0	0	0.0750874	0.0281578	1.87249	0.154868	0	1.54398	0	0.119671	0	0.931553	0	0.0234648	0.068048	1.88657	0	0	0.0821269	0	0.197104	0	0	0	0.0657015	0	0	0	0	0	0	0.0234648	0
		S008-12Wk_S136	S008	12Wk	PS008_12Wk	Placebo_12Wk	0	4.04031	3.12654	2.18459	0.944305	1.32719	3.67386	1.92619	1.0688	0.721148	0.364098	0	0.347655	0.71645	1.51277	0.0822156	0.436917	0.986587	0	0.608395	0.0587254	0.185572	0.0375843	0.0399333	0.305372	0	0.530878	0.674168	0.622489	0.0587254	0	0	0	0	0.0869136	0.178525	0	0	0	0.0469803	0	0	0
		S017-12Wk_S138	S017	12Wk	PS017_12Wk	Placebo_12Wk	0	1.96139	2.0969	2.2134	4.78341	1.89482	0.209215	0.106985	2.44163	0.677571	0.508773	0	0.199705	0.0237744	2.22766	0.565831	0.294803	0.0974752	0.240122	0.568209	1.6761	0.0380391	0	0.130759	0.0523037	0	0.211592	1.76169	0.20446	0	0.0737007	0	0.0451714	0	0	0.0618135	0.0903428	0	0	0.0689458	0	0.0237744	0
		S028-12Wk_S142	S028	12Wk	PS028_12Wk	Placebo_12Wk	0.735799	3.04203	4.05238	1.90813	2.76474	0.120803	0.686379	0.312989	0	0.458501	0.711089	3.38797	0.993877	0.678143	0.724817	0.170222	0.719326	1.45238	0.107075	1.75439	11.2704	0.922494	0	0.266315	0.299261	1.15312	0	0.540867	0.0466738	0	0	0.779727	0.0384373	0	0	0.208659	0.0219641	0.10433	0	0.304752	0	0.21415	0.0411828
		S032-12Wk_S143	S032	12Wk	PS032_12Wk	Placebo_12Wk	1.2025	1.68567	1.66124	2.13084	2.94788	4.29425	2.99946	1.10478	0.358306	0.781759	0.266015	0	0	1.19707	0	0.127579	0	5.47503	0.114007	4.68512	0	0.415309	3.33876	1.12106	0	0	0	0	0.0787188	1.8241	10.8659	0.309446	0	0.0760043	0.730185	0	0	0.732899	0	0.225299	0	0	0
		S033-12Wk_S144	S033	12Wk	PS033_12Wk	Placebo_12Wk	22.9011	2.92144	10.7663	1.66787	3.18873	1.74538	1.3204	0.374201	2.29065	0.620105	0.36351	0.0347473	0.192446	0.0294015	1.1333	0.478443	0.253922	0.277978	0.253922	0.0694946	0	0.449042	3.33574	0.0775132	0.155026	0.0641488	0.104242	0.0267287	0.197792	1.13597	0	0	0	0	0.0588031	0.0481116	0.101569	0.163045	0	0.280651	0	0.0187101	0.0694946
		S035-12Wk_S145	S035	12Wk	PS035_12Wk	Placebo_12Wk	0	3.7257	3.92365	0.856411	6.22408	6.00738	0.702215	0.329228	0	0.0791815	1.39193	2.81719	0.0562605	0.0791815	0.881415	0.589694	0.602196	0	0.245879	0.452168	0	0.097935	0	0.0770978	0.0708466	0.220875	0.927257	0.452168	0.13961	0	0	0.256298	0.022921	0	0.0916839	0.156279	0	0	0.537601	0	0.170865	0.0854327	0
		S038-12Wk_S146	S038	12Wk	PS038_12Wk	Placebo_12Wk	0	5.17325	12.8294	1.83519	5.0907	1.11974	1.47747	1.72724	0	0.414876	0.42546	0	0.0613848	0.347141	1.41397	1.2277	3.41215	1.09434	1.77169	0.124886	0	0.86997	0	0.262473	0.505895	0.0762018	0	0.224372	0.0910188	0	0	0.414876	0.0254006	0	0.0762018	0.0317507	0.461444	0	0.156637	0	0.218022	0.0910188	0.133353
		S039-12Wk_S147	S039	12Wk	PS039_12Wk	Placebo_12Wk	0	5.54958	18.5814	12.4083	0.914976	2.00196	0.243675	0.0310566	1.67467	1.00815	1.01054	0	0.0477795	0.0788361	0.965145	0.415681	0.0215008	0.203063	0.305788	0.637856	0	0.370291	0	0.0167228	0.236508	0	0.308177	0	0.415681	0	0.0382236	0.317733	0	0	0	0.205452	0.248453	0	0.387014	0	0	0.0262787	0.193507
		S051-12Wk_S151	S051	12Wk	PS051_12Wk	Placebo_12Wk	25.6117	3.31533	0.693782	5.2272	3.15115	3.58189	1.13335	0.639057	0	0.564912	0.314232	1.44935	1.91187	1.51467	0.040603	1.12806	1.1157	1.19691	0.774989	0.148289	0	0.543728	1.07157	0.0264802	0.335416	1.19514	0.107686	0.0194188	0.181831	1.35226	0.0388377	0.579035	0.0123574	1.1669	0.0370723	0.0423684	0	0.15182	0	0.368958	0	0.123574	0
		S053-12Wk_S152	S053	12Wk	PS053_12Wk	Placebo_12Wk	0.39916	1.63448	11.0081	2.73358	2.94357	0.643196	0.0170258	0.752918	0.433212	0.397268	0.365108	0	3.09491	0	3.39381	0.32349	0.512665	0.0378351	0.480505	0.297005	0	0.245928	0.0681031	0.0245928	0.0567526	0	0.499423	0	0.38781	0	0	0	0	0	0.0832372	0.24782	0	0.0113505	0.465371	0	0.015134	0.0170258	0.0208093
		S055-12Wk_S153	S055	12Wk	PS055_12Wk	Placebo_12Wk	0.0313817	4.0191	15.6976	8.14803	2.70555	0.70833	2.13844	1.60719	1.60047	0.750919	0.89662	0	0.226396	0	0.652291	1.14991	0	0.0537972	0	0.338474	0.132251	0.414687	0	0.0739711	0.0381063	0	0.54918	0.0425894	0.495382	0	0.656774	0	0.0201739	0	0	0.401237	0	0	0	0	0	0.0650049	0
		S066-12Wk_S156	S066	12Wk	PS066_12Wk	Placebo_12Wk	0	9.22258	5.3099	3.58255	3.91035	0.244107	0.99735	1.13219	0.0162738	0.272004	0	0	0.167387	0.241782	0	0.695123	10.464	0	1.49254	0.98805	0.0092993	0.351048	0.109267	0.0860185	0.446366	1.01362	0.351048	1.46696	0.383596	0	0	0	0.120891	0	0.0418468	0	0.739294	0.0488213	0.355698	0	0	0.0325475	0
		S082-12Wk_S159	S082	12Wk	PS082_12Wk	Placebo_12Wk	0	3.82061	3.64889	1.60416	1.51378	1.77361	0.343425	0.555807	4.67465	0.849526	0.449616	0	0.106191	0	0	1.05965	0.756891	0	1.97695	0.680072	0	1.50474	0	0.151378	0.171713	0	0.119747	0	0.112969	0	0	0.625847	0.00903751	0	0.0610032	0.10845	0	0.0813376	0.284681	0.298238	0	0	0.0271125
		S087-12Wk_S161	S087	12Wk	PS087_12Wk	Placebo_12Wk	0	5.75524	0	4.15385	4.69231	2.77156	0.109557	1.09091	1.94172	0.501166	0	0.398601	2.07925	0	0.561772	0.895105	0.228438	1.26107	3.28904	2.40326	0	0	0	0.568765	0.547786	0	0	0	0.037296	0	0.177156	0	0	0	0.16317	0.228438	0	0.020979	0.121212	0.156177	0.013986	0	0
		S093-12Wk_S162	S093	12Wk	PS093_12Wk	Placebo_12Wk	0.077802	1.98728	2.87645	0.878051	2.52523	0.838039	0.180056	0.477926	0	0.295648	0.95363	0.0889166	0.377895	0.464589	0.657982	0.113369	0.775797	0.313431	0.191171	0.204508	2.11844	0.433468	0.609078	0.580181	2.40075	0.44236	0	0.444583	0.0177833	0	0.0177833	0.0133375	1.26262	0	0	0.0844707	0.0133375	0.480149	0	0.0866936	0	0	0
		S103-12Wk_S165	S103	12Wk	PS103_12Wk	Placebo_12Wk	0.414684	5.72853	6.72785	2.84387	2.80761	0.0974394	0.1201	1.4276	3.41491	1.00385	1.36868	0	4.11511	0	0	0.493995	0.0951734	0.981192	0.883753	0.0997054	0.183549	0.466803	0	0.072513	0.364831	0	0	0	0.210741	0	0	0	0.133696	0	0	0.373895	0	0.0181283	0	0.0430546	0	0.0475867	0.0203943
		S110-12Wk_S167	S110	12Wk	PS110_12Wk	Placebo_12Wk	0.00908822	3.68527	5.11213	1.84264	1.37914	1.31098	1.18147	0.286279	0	1.48138	0.345353	0	0	0	0.804308	0.538477	0	0.824756	0.122691	0.611183	0	0.636176	0	0.0227206	0.106787	1.52682	1.7722	0	0.193125	0	0	0.622543	0.0181764	0	0.145412	0	0.263558	0	0	0	0	0.0227206	0.415786
		S112-12Wk_S168	S112	12Wk	PS112_12Wk	Placebo_12Wk	9.74359	5.76633	17.5102	1.93294	1.31802	1.41548	1.63592	1.14166	0.0696136	0.146189	0.529064	0	0.368952	0.830723	0.194918	0.726302	5.47859	2.42023	0.930502	0.591716	0.503539	1.17879	0	0.222764	1.10686	1.81228	0	0	0.222764	0	0	0.132266	0	0	0	0.0974591	0	0	0.0185636	0	0	0	0.208841
		S117-12Wk_S170	S117	12Wk	PS117_12Wk	Placebo_12Wk	2.80986	2.66619	1.7047	3.79345	0.798475	6.24965	1.5334	1.26817	0.792949	0.87031	0.524949	0.0193402	1.82903	0.444825	1.77377	0.464165	1.072	0.223794	0.455877	0.151959	1.8539	0.541526	0	0.342598	1.28474	0.450351	0.212742	0.099464	0.204454	2.33188	0	0.0939382	0.140907	0	0	0.154722	0.0524949	0.0303918	0.422722	0.118804	0.268	0.113278	0
		S002-2Wk_S75	S002	2Wk	PS002_2Wk	Placebo_2Wk	0	16.8592	0.322183	1.52282	2.57243	0	0	0.125853	0	2.43399	1.73173	0	0	1.15029	0.148506	1.42213	0	0.71736	0	2.64794	0	0.88852	1.51023	4.86798	0	0.624229	0	0	0.0176194	0.0553752	0.432933	0.654434	0	0	2.72093	0	0	0	0	0	0	0	0.0151023
		S007-2Wk_S76	S007	2Wk	PS007_2Wk	Placebo_2Wk	0	4.78747	3.58114	6.7791	3.07732	2.85735	2.94013	1.75273	0	0.428129	0	0	0.0544031	0.231805	1.256	1.48071	0	0.638645	0	0.215247	0	0.910661	0	0.0638645	0.0307496	0.716702	0	0	0.411571	0	0.222343	0	1.97034	0	0.0567685	0	0	0.0260189	0	0	0	0.0141921	0
		S008-2Wk_S77	S008	2Wk	PS008_2Wk	Placebo_2Wk	0	5.06474	15.5819	1.35092	1.8435	2.35314	0.731547	1.58746	0.865664	0.534029	0.455997	0	1.43139	1.91421	0.907118	0.107294	2.82865	0.946134	0	0.999781	0.43649	0.490136	0.234095	0.251164	0.970519	0	0.555976	0.538906	0.565729	0.321881	0	0	0.0658392	0	0.138994	0.285303	0	0.00731547	0	0.0829086	0	0	0
		S009-2Wk_S78	S009	2Wk	PS009_2Wk	Placebo_2Wk	0	5.49879	0	9.77383	3.1906	0	2.11081	1.95987	0	0.401728	1.59994	0	0.255434	0.0325098	5.07384	0.0882408	0	0.29491	0	0.85222	0	0.113784	0	0.0348319	0	0.810422	1.23537	0	0.111462	0	0.0232213	0	0	0	0.392439	0	0	0	0	0	0	0	0
		S028-2Wk_S86	S028	2Wk	PS028_2Wk	Placebo_2Wk	2.44142	3.28312	8.68962	2.64945	1.31277	0.337159	2.52989	0.43759	0.0095648	0.502152	0.820182	2.85988	1.02343	1.78384	0.674319	0.822573	0.968436	0.449546	0.686275	1.67384	4.57198	0.595409	0	0.0645624	0.411286	1.86992	0	0.973219	0.554758	0	0	0.243902	0.0382592	0	0	0.549976	0	0.0334768	0	0.224773	0.0741272	0.303682	0.0789096
		S029-2Wk_S87	S029	2Wk	PS029_2Wk	Placebo_2Wk	0	1.34016	2.52203	2.15533	2.51939	0	0	0	0	15.0214	0.493326	0	0	0	0	0.102886	0	0	0.0184667	0.0105524	0	0.0184667	0	0	0.0131905	0.371973	0	0	0.0738669	0	0	0.0474859	0	0	0.129267	0	0	0	0	0	0	0	0
		S032-2Wk_S88	S032	2Wk	PS032_2Wk	Placebo_2Wk	13.893	2.21215	8.7626	2.01933	2.05321	31.6814	1.97243	1.57899	1.09695	1.52167	0.143308	0	0.198025	0.81555	0	0.0911957	0	1.21681	0.200631	0.612314	0	0.760833	1.9594	0.627948	0	0	0	0	0.15373	1.14907	0.13028	0.375205	0	0.568019	0.429923	0	0	0.263165	0	0.203236	0	0	0
		S033-2Wk_S89	S033	2Wk	PS033_2Wk	Placebo_2Wk	41.897	1.67762	19.1324	2.61143	0.982681	0.781801	1.62875	1.03697	0.947391	0.257886	0.594495	0.0895814	1.0044	0.380042	0.268744	0.380042	2.32369	0.219882	0.268744	0.0895814	0	0.404474	1.09126	0.0271459	0.187307	0.659645	0.480482	0.0488626	0.111298	0.616212	0	0	0.0760085	0	0.0271459	0.116727	0.336609	0.0705793	0.187307	0.222596	0	0	0.103154
		S035-2Wk_S90	S035	2Wk	PS035_2Wk	Placebo_2Wk	0	2.09733	4.28535	1.77706	2.78888	1.18471	0.357112	1.26973	0	0.121872	0.337273	0.320268	0.0226738	0.025508	4.44123	0.269251	0.266417	0.0906952	0.291925	0.0793583	0	0.0538503	0	0.0198396	0.0510161	0.212567	0.688717	0.552674	0.0935295	0	0	0.170054	0	0	0.175722	0.0793583	0	0	0.416631	0	0.0510161	0.0198396	0
		S039-2Wk_S91	S039	2Wk	PS039_2Wk	Placebo_2Wk	0	3.41626	21.3989	5.94346	1.6455	2.15144	0.235774	0.115431	1.5399	0.41506	1.39254	0	0	0.0245598	3.15593	0.314365	0.0859592	0.167006	0.586978	0.606626	0	0.365941	0	0.0908711	0.147359	0	0.324189	0	0.16455	0	0.0957831	0.147359	0.0466636	0	0	0.432252	0.25051	0.0147359	0.115431	0.0196478	0	0.0638554	0.0466636
		S046-2Wk_S97	S046	2Wk	PS046_2Wk	Placebo_2Wk	0	0.827022	14.3526	1.25319	1.81649	0.215194	4.08447	0.132914	0	0.276377	0.126585	3.9389	1.75531	1.13505	0.445157	0	0.478913	0.194097	0.124475	0.0358657	2.04435	0.109707	2.71736	0.033756	0.548535	0.377645	0.0105487	0.194097	0.0147682	1.35868	0	0	0	0	0	0.0886095	0.105487	0.0126585	0	0	0.120256	0.016878	0
		S048-2Wk_S99	S048	2Wk	PS048_2Wk	Placebo_2Wk	0	7.93193	0	1.87819	0	0	0	0	0	6.03312	0	3.62583	0.0618429	0.563458	0.0710048	0	0	0.135138	0	0.643624	0	0	0	0.499324	0	0.0984906	0	0	0.233629	0	0	0	0	0	1.00552	0	0	0	0	0	0	0	0
		S050-2Wk_S100	S050	2Wk	PS050_2Wk	Placebo_2Wk	0	3.73098	7.79063	5.31751	2.22966	1.76101	0.819639	0.174478	0	0.47677	1.44451	0	0.00811524	0.407791	1.05092	0.791236	0	0.302293	0.107527	0.833841	0	0.493001	0.344898	0.959627	0.223169	0.64719	1.43234	0.564009	0.1197	0	0.146074	0	0	1.61899	0.0162305	0	0.592412	0	0	0	0	0.0142017	0.0365186
		S051-2Wk_S101	S051	2Wk	PS051_2Wk	Placebo_2Wk	1.98579	5.48547	0.529671	3.55939	2.34018	2.96231	4.42227	0.177199	0	1.3444	0.498854	0.342842	2.319	5.09833	0.450702	0.33899	10.8284	0.986152	0.346694	0.0442998	0	0.597084	2.00312	0.0635605	0.462259	0.718427	0	0	0.248464	1.71806	0	0.306246	0	0.296616	0.0385215	0.0577823	0	0.190682	0	0.223425	0	0.0905256	0
		S053-2Wk_S102	S053	2Wk	PS053_2Wk	Placebo_2Wk	0.506474	1.42406	2.18483	2.50058	2.59594	4.39085	0.0593359	3.81445	1.14433	0.175888	0.837059	0.620907	1.22698	0	0.620907	0.243701	0.0656933	0.817987	0.0381445	0.0572167	0	1.20579	0.659052	0.046621	0.0508593	0	0	0	0.0593359	0	0.0529784	0	0.559452	0	0.527665	0.101719	0	0.0105957	0.243701	0.192842	0.0211914	0.173769	0.0296679
		S055-2Wk_S103	S055	2Wk	PS055_2Wk	Placebo_2Wk	0	5.36223	9.47085	4.78651	4.40925	3.54666	0.878313	5.40939	2.73122	1.59354	0.583577	0	0.418525	0	0.188631	1.28898	0	0.10414	3.02203	0.579647	0	0.459788	0	0.102175	0.121824	0	1.42456	2.5642	1.04533	0	0.53642	0	0.0373332	0	0.141473	0.654314	0	0	0	0	0.770243	0.172912	0
		S065-2Wk_S106	S065	2Wk	PS065_2Wk	Placebo_2Wk	0	3.32868	2.21985	5.30406	3.14533	0	0	3.13005	0	0.506395	1.75492	0	0	0	0	0	0	0.626446	0.150609	0.663553	0	0	0	0.0109137	0	0	0	0	0.174619	0	0.748679	0.471472	0	2.94233	0.113502	0	0	0	0	0	0	0	0.0283756
		S066-2Wk_S107	S066	2Wk	PS066_2Wk	Placebo_2Wk	0	17.9482	14.8338	2.35801	2.97542	2.33978	1.58567	0.293897	0.0455654	0.389584	0	0	0.0478436	1.06623	0	3.14173	0.214157	0	1.64491	5.52708	0.0227827	2.04816	0.107079	0.0432871	0.316679	0.27567	0	0.471601	0.380471	0	0	0	0.419201	0	0	0	0.127583	0.0273392	0.109357	0	0	0	0
		S082-2Wk_S111	S082	2Wk	PS082_2Wk	Placebo_2Wk	0	6.15438	4.23059	3.01153	1.41603	6.98606	0.415837	0.422403	2.89991	2.80799	2.19518	0	0.28452	0	0.0919218	1.6918	0.15758	0	0.960802	0.704734	0	1.55829	0	1.51014	0.604058	0	0.310783	0	0.251691	0	0	1.55173	0.028452	0	0.0700357	0.494627	0	0.0897332	0.129128	0.155392	0	0	0.249502
		S087-2Wk_S113	S087	2Wk	PS087_2Wk	Placebo_2Wk	0.122602	4.32375	0	5.17379	1.61425	2.17822	0.392325	2.38869	4.91428	1.43444	0	0.0613008	10.744	0	0.0694742	1.53865	0.288114	1.19128	0.120558	3.15903	1.89419	0	0	0.629355	0	0	0	0	0.100125	0	0.284027	0	0.0960379	0	0.0939946	0.0347371	0	0.079691	0.0837778	0.128732	0.0490406	0.163469	0
		S090-2Wk_S115	S090	2Wk	PS090_2Wk	Placebo_2Wk	0	8.12761	1.39197	1.46204	1.46437	9.41448	2.00621	1.10937	1.4597	1.09769	0	0	0.105098	0.0864143	0.378354	1.63019	0	0.913189	0	0.0420394	0	0	0.350328	0.0794077	0	0	0	0	0.373683	0	0.102763	0	0.0420394	0	1.10237	0	0	0	0	0	0	0	0
		S091-2Wk_S116	S091	2Wk	PS091_2Wk	Placebo_2Wk	0	3.4475	0.244488	2.9832	3.1604	0.695332	0	0	2.566	1.70244	0	0	0	0.0246731	0	0.605612	0	0	0	1.26954	0	0.538322	0	0.121122	0	0	2.13983	0	0.219815	0.011215	0.381311	0	0	0	0.0650472	0	0	0	0	0	0	0.00672902	0
		S093-2Wk_S117	S093	2Wk	PS093_2Wk	Placebo_2Wk	0.0691995	2.91977	2.43761	1.3572	2.66083	1.04915	0.350462	0.220992	0	0.524577	1.5715	0	1.27461	0.993348	0	0.111612	1.13398	0.870575	0.0937542	0.506719	0.779053	1.12282	0.729943	0.176347	5.85964	0.176347	0	0.761195	0	0	0.00669673	0.0580383	1.18755	0	0	0.0245547	0.0178579	1.1496	0	0.102683	0	0	0
		S096-2Wk_S119	S096	2Wk	PS096_2Wk	Placebo_2Wk	0	5.65014	0.597089	4.99877	1.33975	0	0	1.41623	0	1.51493	0.108562	0	0	0.0246731	2.14162	0.177646	0	0	1.54947	0.22946	0.0986923	0.414508	0	0.0789539	0.106094	0.0468789	0.666173	0	0.207254	0	1.32741	0.268937	0	0	0.0518135	0	0	0.0394769	0.239329	0	0	0	0.0370096
		S100-2Wk_S122	S100	2Wk	PS100_2Wk	Placebo_2Wk	54.457	3.63657	2.73574	1.57437	1.66861	0.920228	2.11486	0.534952	2.47242	0.205111	0.917457	0	0.180165	0.329841	0.230057	0.701258	0.684628	0.174622	0.643051	0.174622	0	0.728976	0.576529	0.12473	1.79888	0.451799	0.241144	0	1.47458	0.723433	0	0	0.490604	0.144132	0	0	0.110871	0.0886967	0	0.210655	0	0.338156	0
		S103-2Wk_S124	S103	2Wk	PS103_2Wk	Placebo_2Wk	0.071048	5.62167	3.49023	2.44227	1.94716	0.0377442	0.053286	0.404085	3.246	1.19005	0.865897	0	4.54707	0	0	0.566163	0.0910302	0.761545	0.168739	0.0222025	0	0.330817	0	0	0.275311	0	0.0377442	0	0.523979	0	0	0	0	0	0	0.281972	0	0.0133215	0.763766	0.079929	0	0.137655	0
		S105-2Wk_S125	S105	2Wk	PS105_2Wk	Placebo_2Wk	0	3.96398	2.40864	5.98497	3.0894	2.52919	0.756394	0	1.11568	1.26932	1.60734	0	0.394743	0.846216	0.425472	0.914764	0.141824	0.619297	0.0330922	0.345105	0	0.505838	0	0.293103	0.434926	0	0.394743	0	0.224554	0	0	0.368742	0.224554	0	0.125278	0	0	0	0	0	0.137096	0.888763	0.0283648
		S110-2Wk_S130	S110	2Wk	PS110_2Wk	Placebo_2Wk	0.0564481	4.43769	5.82935	3.38254	2.06687	3.55623	1.94095	0.425532	0	2.42076	0.820669	0	3.66696	0	0.820669	0.790274	0	1.12462	0.0673035	1.30699	0	1.05732	0	0.112896	0.151976	0.138949	0.392966	0	0.26053	0	0.0738168	0.890143	0.238819	0	0.193226	0	0.125923	0.104212	0	0	0.490664	0.314807	0.32132
		S112-2Wk_S131	S112	2Wk	PS112_2Wk	Placebo_2Wk	19.7569	7.55849	8.36972	2.9209	4.42157	1.47079	2.64053	0.822724	0.0896263	0.271177	1.69141	0	0.213724	0.797445	0.415958	1.41564	2.73935	1.25936	1.71439	0.873282	0.330928	1.36278	0	0.443535	1.53514	1.03415	0.257388	0.0850301	0.232109	0	0	0.79055	0.0137887	0	0	0.126396	0	0	0.229811	0	0	0.0436641	0.347015
		S117-2Wk_S133	S117	2Wk	PS117_2Wk	Placebo_2Wk	0.0917305	1.58464	2.71752	1.41494	1.25441	0.334816	4.28611	0.311884	0.259139	0.263725	0.277485	0.74531	3.32982	0.495345	0.54121	0.240793	0.887493	0.130716	0.545796	0.188048	11.6245	0.726964	0	0.488465	0.933358	0.426547	0.0412787	0.0665046	0.110077	0.784296	0.00917305	0.0596248	1.15122	0	0	0.11237	0	0	0.282071	0.275191	0.343989	0.233913	0.0137596
		S002-BL_S2	S002	BL	PS002_BL	Placebo_BL	0	10.445	0.165862	2.20145	6.21661	0	0	0	0	2.67319	0.0323109	0	0	0.144322	0.142168	0.221868	0	0.523436	0	4.76047	0	0.0581596	0.768999	0.631139	0	0.0409271	0	0	0.0236946	0.165862	0.318801	0.555747	0	0	2.8412	0	0	0	0	0	0	0	0
		S007-BL_S3	S007	BL	PS007_BL	Placebo_BL	0	5.99482	7.61504	6.88918	4.43508	3.14107	1.66343	2.11925	0	1.32858	0	0	0.0561676	0.0691294	0.460143	1.96803	0	0.982934	0	0.4407	0	1.31778	0	0.235472	0.140419	0.773385	0	0	0.153381	0	0.533593	0	0.0151221	0	0.0388853	0	0	0	0	0	0	0	0
		S008-BL_S4	S008	BL	PS008_BL	Placebo_BL	0	6.25203	5.83552	1.68341	1.29076	3.0284	3.25618	2.80712	0.980541	0.620431	0.501117	0	1.95674	0.65731	1.98061	0.0867735	0.733236	1.10202	0	0.830857	0.353602	0.49244	0.0846042	1.07599	2.71601	0	0.383973	2.04135	0.529319	0.234289	0	0	0.013016	0	0.299369	0.379634	0	0	0	0.0564028	0	0	0
		S009-BL_S5	S009	BL	PS009_BL	Placebo_BL	0	8.79351	0	5.39961	3.21243	0	1.12423	0.0235688	0	1.30571	1.14544	0	0	0.21919	0.207405	0.0471376	0	0.492588	0	0.438379	0	0	0.00471376	0.0801339	0	0.292253	0.273398	0	0.0518513	0	0.285182	0	0	0	0.688209	0	0	0	0	0	0	0	0
		S017-BL_S12	S017	BL	PS017_BL	Placebo_BL	0	7.32168	15.9565	3.64903	5.02834	0.207841	1.27539	2.3949	1.63675	0.408597	1.5777	0	0.217289	0.0519603	2.01701	0.871516	0	0.552669	0.184223	0.788852	1.15966	0.148795	0	0.0212565	0.25744	0	0.358999	0.611715	0.479452	0	0.278696	0.0944733	0.0637695	0	0.0448748	0.276334	1.03448	0.0661313	0	0.0070855	0.056684	0.0755786	0.0212565
		S028-BL_S17	S028	BL	PS028_BL	Placebo_BL	1.34416	5.6906	11.3886	2.757	2.45039	0.880571	1.76359	0.421889	0	0.309058	0.694155	0.630381	0.927175	2.31303	1.5551	2.11435	1.02038	0.51755	0.576418	2.17077	3.77493	0.564154	0	0.446418	0.377738	2.25662	0.0735853	1.26567	0.414531	0	0	0.316417	0.125095	0	0	0.559248	0.0686796	0.0392455	0	0.407172	0.48321	0.434153	0.0392455
		S029-BL_S18	S029	BL	PS029_BL	Placebo_BL	0	5.65097	0.639127	5.26848	5.76202	0	0	0	0	4.56273	1.32761	0	0.0172737	0.00493535	0	0.574968	0	0.959925	0.229494	0.0172737	0	0.182608	0	0.0518211	0.39236	0.229494	0	0	0.439246	0.00493535	0	0.397295	0.0394828	0	0.71069	0	0	0	0	0	0	0	0
		S032-BL_S20	S032	BL	PS032_BL	Placebo_BL	1.78281	3.05985	1.04131	1.63177	5.0761	1.84689	3.05527	1.12141	0.826181	0.782698	1.10997	0	0	5.84049	0	0.611054	0	4.96395	0.176222	1.72331	0	2.38242	4.26136	0.588168	0	0	0	0	0.377618	1.89724	2.08262	2.67536	0	1.16489	1.15803	0	0	0.917725	0	0.242591	0	0	0
		S033-BL_S21	S033	BL	PS033_BL	Placebo_BL	43.7321	3.8382	10.3141	6.01758	1.03365	4.71743	0.939002	1.61897	1.25034	0.470746	1.01123	0.151934	0.124536	0.662532	0.665023	0.799522	0.371118	0.161897	0.259035	0.286433	0	0.722309	0.804503	0.0199258	0.353683	0.246581	0.849336	0.151934	0.293905	0.4832	0	0	0	0	0	0.164388	0.754689	0.0423423	0.224165	0.179332	0	0.0323794	0.249072
		S035-BL_S22	S035	BL	PS035_BL	Placebo_BL	0	6.89517	0.72462	1.84038	3.80613	2.42208	0.393651	0.624326	0	0.105308	0.636863	0.120352	0.0927714	0.117845	1.01296	1.18346	0.0802347	0.611789	0.0175513	0.373593	0	0.160469	0	0.140411	0.0777274	0.398666	0.661936	0.240704	0.250733	0	0	0.243211	0	0	0.348519	0.137903	0	0	0.3761	0	0.0501467	0.100293	0
		S038-BL_S24	S038	BL	PS038_BL	Placebo_BL	0.0112052	5.42782	13.7264	1.28412	3.63946	4.21765	1.83094	0.419076	0	0.616288	1.01744	0	0.477343	0.627493	3.01197	0.68576	3.77168	0.871767	0.156873	0.575949	0	1.05105	0	0.0672314	0.423558	0.392183	0.0313747	1.27516	0.129981	0	0	0.439245	0.313747	0	0.0784366	0.100847	0.445968	0	0.136704	0	0.302541	0.746269	0.0336157
		S039-BL_S25	S039	BL	PS039_BL	Placebo_BL	0	7.48349	16.0077	6.35447	1.13148	3.62271	0.245441	0.39516	0.824682	0.667599	1.83099	0	0	0.279803	1.21739	0.468792	0.532607	0.154628	0.571877	0.640601	0	0.375525	0	0.574332	0.169354	0	0.360798	0	0.343617	0	0.0883587	0.22826	0	0	0.0196353	0.566969	0.579241	0.00981764	1.61255	0.0466338	0	0.0883587	0.0908131
		S046-BL_S29	S046	BL	PS046_BL	Placebo_BL	0.0176211	0.255507	1.75918	0.152717	1.02496	0.105727	1.53304	0	0	0.469897	0.061674	16.3436	0.234949	0.9163	0	0	0.0910426	0.293686	0	0	0.299559	0.0704846	0.637298	0.0146843	1.29809	0.26138	0	0.0381791	0.0381791	0.132159	0	0	0	0	0	0.0499266	0	0	0	0	0.0234949	0	0.0117474
		S048-BL_S31	S048	BL	PS048_BL	Placebo_BL	0.0852975	5.98504	0	3.13042	0	0	0.264422	0	0	0.835916	0	1.1572	0.193341	1.50408	0.0398055	0	0.0142163	2.93424	0	0.181968	0	0	0	0.0625515	0	0.022746	0	0	0.0255893	0	0.0938273	0	0	0	1.18279	0	0	0	0	0	0	0	0
		S050-BL_S32	S050	BL	PS050_BL	Placebo_BL	0.056305	14.8285	3.08101	2.82877	4.13955	6.95255	0.326569	0.414405	0	0.346839	3.65307	0	0.0945925	2.13283	0.817549	1.68915	0	0.943672	0.105853	1.13511	0	1.40537	2.06977	6.3467	1.29952	0.362604	0.427918	0.328821	0.333326	0	0.380622	0	0	0.249994	0.0833315	0	2.29499	0	0	0	0	0.39864	0
		S051-BL_S33	S051	BL	PS051_BL	Placebo_BL	51.9021	3.01832	0.658306	2.75031	0.757182	2.35481	1.01998	0.223772	0	0.710346	0.330454	0.101478	0.106682	0.58545	0.033826	0.257598	0.733764	0.809221	0.210762	0.054642	0	0.307036	1.28279	0.06505	0.525604	0.59846	0.153518	0	0.166528	2.38603	0	0.45535	0	9.59357	0.036428	0.033826	0	0.158722	0	0.137906	0	0.11709	0
		S053-BL_S35	S053	BL	PS053_BL	Placebo_BL	0.208329	1.67084	6.17832	2.66198	4.15816	0.197807	0.391406	0.328276	0.770186	0.414554	0.871194	1.65821	6.05627	0	0.298815	0.795438	3.88039	0.462953	0.132573	0.0294607	0	0.271459	0.949054	0.025252	0.0841733	0	0.0652343	0.0231477	0.180973	0	0.069443	0	0.138886	0	0	0.025252	0	0.037878	0.0273563	0.193599	0	0	0.0547127
		S055-BL_S36	S055	BL	PS055_BL	Placebo_BL	0	12.4032	6.62759	5.63115	6.82646	2.59158	5.85095	2.75277	2.10802	1.08018	3.25099	0	0.328658	0	0.23655	1.15972	0	0	2.94118	0.776638	0.491941	1.06552	0	0.334938	0.0669876	0	1.05715	1.03831	0.196776	0	0.619636	0	0	0	0.131882	1.28323	0	0	0	0	0.471007	0.113042	0
		S065-BL_S41	S065	BL	PS065_BL	Placebo_BL	0	3.23655	3.97821	6.42447	2.1885	0	0	5.34481	0	0.0510651	3.18792	0	0	0	0	0	0	1.45414	0.0899718	1.05534	0	0	0	1.32283	0	0	0	0	0.194534	0	1.121	1.55627	0.104562	10.8088	0.984826	0	0	0	0	0	0	0	0.0389067
		S066-BL_S42	S066	BL	PS066_BL	Placebo_BL	0.00958199	11.2588	11.0935	3.2986	1.31513	0.792909	0.814469	0.795305	0.0670739	0.316206	0	0	0.141334	0.371302	0	1.20493	6.85591	0.019164	0.426398	1.19296	0	0.862379	0.280273	0.033537	0.687507	0.790514	0.261109	0.70188	0.536591	0	0	0	0	0	0.0766559	0	1.17619	0.0215595	0.126961	0	0	0.0119775	0.0119775
		S087-BL_S50	S087	BL	PS087_BL	Placebo_BL	0.0448857	4.0864	0	7.78139	5.59635	3.33232	0.788193	0.696626	3.59086	1.86904	0	0.0610446	4.27312	0	0.193906	0.581719	0.175952	1.45609	1.17242	0.278291	0.834874	0	0	0.0897714	0	0	0	0	0.122089	0	0.50272	0	0.520674	0	0.0323177	0	0	0.0179543	0	0.0933623	1.01442	0.037704	0
		S090-BL_S52	S090	BL	PS090_BL	Placebo_BL	0	5.02066	2.4165	0.512399	1.42755	8.18362	2.4903	3.77657	0.750675	0.248819	0	0	0.0738023	0.1708	0.533485	0.660003	0	0.120192	0	0.0358468	0	0	0.234059	0.0147605	0	0	0	0	0.797065	0	0.0168691	0	0.957321	0	0.204538	0	0	0	0	0	0	0	0
		S091-BL_S53	S091	BL	PS091_BL	Placebo_BL	0	2.58647	0.117007	4.46885	2.22108	0.763625	0	0	1.73458	1.63605	0	0	0	0.0390024	0	0.582983	0	0.158062	0	0.375654	0	0.20117	0	0.11906	0	0	0.426973	0	0.0738992	0	0.289439	0	0	0	0.117007	0	0	0	0	0	0	0.0369496	0
		S093-BL_S55	S093	BL	PS093_BL	Placebo_BL	0.094626	2.64953	0.467216	1.1986	2.11331	1.56527	0.327248	0.35879	0	0.772779	2.90384	1.70721	1.7013	0.553957	0	0.177424	0.611126	0.260222	0.136025	0.134054	4.09652	1.4943	0.0118283	0.295706	0.693924	0.22868	0	0.484958	0	0.00985688	0.00394275	1.102	0.35879	0	0.0335134	0.0236565	0	0.766865	0	0.0985688	0	0	0.00394275
		S096-BL_S57	S096	BL	PS096_BL	Placebo_BL	0	4.98064	2.10561	7.36067	1.94147	0	0	7.43248	0	1.63628	0.210305	0	0.0359057	0.0615527	2.75961	0.179529	0	0	4.29073	0.320587	0.335975	0.274422	0	0.0974584	0.130799	0.661691	1.45162	0	0.228258	0	0.58988	0.238517	0.143623	0	0.0282116	0	0	0.0359057	0	0	0.0666821	0	0
		S100-BL_S61	S100	BL	PS100_BL	Placebo_BL	49.2619	2.67084	0.96045	1.48409	1.38147	0.44207	2.50507	0.363129	1.76302	0.389443	0.881509	0	0.186827	0.247349	0.263137	0.236823	0.205247	0.278925	1.72881	0.118412	0	0.489435	0.881509	0.0315765	0.631529	1.59987	0.352604	0	0.160514	0.810462	0	0	0.315765	0.265768	0.021051	0	0.0657843	0.226298	0	0.242086	0	0.021051	0
		S103-BL_S63	S103	BL	PS103_BL	Placebo_BL	0.28766	5.52701	4.77467	0.919529	2.3062	0	0.0245863	0.567944	4.67386	0.154894	0.137683	0	2.25457	0	0	0.420426	0.0786763	1.52681	0.10818	0.0442554	0	0.430261	0	0.0590072	0.565486	0	0	0	0	0	0	0	0	0	0	0.206525	0	0.0417968	0.0590072	0.115556	0	0.0344209	0.0172104
		S105-BL_S65	S105	BL	PS105_BL	Placebo_BL	0	2.37651	4.9612	6.58069	1.39779	3.37145	0.608322	0.0865169	0.475843	0.470436	1.51945	0.0162219	0.186552	0.359586	1.41942	0.373104	0.456917	0.329846	0.0432584	0.216292	0	0.524509	0	0.105442	0.486657	0	0.619136	0	0.270365	0	0	0.246032	0.0459621	0	0.159516	0	0	0.0243329	0	0	0.25144	0.305513	0
		S110-BL_S70	S110	BL	PS110_BL	Placebo_BL	0	4.10295	1.24324	4.88573	2.92514	1.78126	0.656763	1.12207	0	1.83942	0.353828	0	4.92693	0	0.15995	0.656763	0	5.3777	0.0242348	1.2287	0	1.96786	0	0.0702809	0.239924	0	0.126021	0	0.242348	0	0.0290817	0.552553	0.0121174	0	0.0872452	0	0.332017	0.424109	0	0	0.0218113	0.414415	0.416838
		S112-BL_S71	S112	BL	PS112_BL	Placebo_BL	20.8017	7.87599	4.54925	3.24333	3.51262	2.83583	1.03186	1.63716	0.0309797	0.443248	1.03424	0	0.100088	1.10812	0.610061	1.11527	1.27017	0.81977	2.09232	0.61721	0.135834	1.07952	0	0.87458	1.1534	0.660105	0.319329	0.0190644	0.145366	0	0	0.39082	0	0	0	0.0953221	0	0	0.274051	0	0	0.0333627	0.438482
		S117-BL_S73	S117	BL	PS117_BL	Placebo_BL	0.37392	3.23749	2.35475	2.01396	1.43652	1.07443	2.65057	0.17986	1.09336	0.241392	0.48515	0.691042	3.25169	3.54278	0.430718	0.326589	1.20932	0.610579	0.137262	0.317122	6.56254	0.906402	0	1.85304	0.766773	0.338421	0	0.0189327	0.241392	0.759673	0.0189327	0.120696	0.326589	0	0	0.085197	0.0165661	0.0780973	0.255591	0.210626	0.146728	0.359721	0
[truncated: 43 more columns]

## Sheet: Figure 6F_Gram -
Related to Figure 6F. Placebo and Prebiotic Total Gram Negative-Producing Taxa Percent Relative Abundances Across Time.
Color Codes	Row 1	Sequence Code	Subject	Time	Subject_Time	Treatment_Time	d__Bacteria;p__Bacteroidota;c__Bacteroidia;o__Bacteroidales;f__Bacteroidaceae;g__Bacteroides	d__Bacteria;p__Bacteroidota;c__Bacteroidia;o__Bacteroidales;f__Rikenellaceae;g__Alistipes	d__Bacteria;p__Proteobacteria;c__Gammaproteobacteria;o__Enterobacterales;f__Enterobacteriaceae;__	d__Bacteria;p__Proteobacteria;c__Gammaproteobacteria;o__Burkholderiales;f__Sutterellaceae;g__Sutterella	d__Bacteria;p__Proteobacteria;c__Gammaproteobacteria;o__Enterobacterales;f__Enterobacteriaceae;g__Escherichia-Shigella	d__Bacteria;p__Bacteroidota;c__Bacteroidia;o__Bacteroidales;f__Marinifilaceae;g__Odoribacter	d__Bacteria;p__Proteobacteria;c__Gammaproteobacteria;o__Burkholderiales;f__Sutterellaceae;g__Parasutterella	d__Bacteria;p__Proteobacteria;c__Alphaproteobacteria;o__Rhodospirillales;f__uncultured;g__uncultured	d__Bacteria;p__Bacteroidota;c__Bacteroidia;o__Bacteroidales;f__Prevotellaceae;g__Paraprevotella	d__Bacteria;p__Bacteroidota;c__Bacteroidia;o__Bacteroidales;f__Prevotellaceae;g__Alloprevotella	d__Bacteria;p__Bacteroidota;c__Bacteroidia;o__Bacteroidales;f__Barnesiellaceae;g__Barnesiella	d__Bacteria;p__Bacteroidota;c__Bacteroidia;o__Bacteroidales;f__Muribaculaceae;g__Muribaculaceae	d__Bacteria;p__Firmicutes;c__Clostridia;o__Oscillospirales;f__Oscillospiraceae;g__Oscillibacter	d__Bacteria;p__Desulfobacterota;c__Desulfovibrionia;o__Desulfovibrionales;f__Desulfovibrionaceae;g__Bilophila	d__Bacteria;p__Firmicutes;c__Clostridia;o__Oscillospirales;f__Oscillospiraceae;g__Colidextribacter	d__Bacteria;p__Cyanobacteria;c__Vampirivibrionia;o__Gastranaerophilales;f__Gastranaerophilales;g__Gastranaerophilales	d__Bacteria;p__Firmicutes;c__Clostridia;o__Clostridia_vadinBB60_group;f__Clostridia_vadinBB60_group;g__Clostridia_vadinBB60_group	d__Archaea;p__Euryarchaeota;c__Methanobacteria;o__Methanobacteriales;f__Methanobacteriaceae;g__Methanobrevibacter	d__Bacteria;p__Desulfobacterota;c__Desulfovibrionia;o__Desulfovibrionales;f__Desulfovibrionaceae;g__Desulfovibrio	d__Bacteria;p__Bacteroidota;c__Bacteroidia;o__Bacteroidales;f__Prevotellaceae;g__Prevotellaceae_NK3B31_group	d__Bacteria;p__Proteobacteria;c__Gammaproteobacteria;o__Enterobacterales;__;__	d__Bacteria;p__Fusobacteriota;c__Fusobacteriia;o__Fusobacteriales;f__Fusobacteriaceae;g__Fusobacterium	d__Bacteria;p__Firmicutes;c__Clostridia;o__Peptostreptococcales-Tissierellales;f__Peptostreptococcaceae;g__Intestinibacter	d__Bacteria;p__Proteobacteria;c__Gammaproteobacteria;o__Pasteurellales;f__Pasteurellaceae;__	d__Bacteria;p__Firmicutes;c__Clostridia;o__Oscillospirales;f__Oscillospiraceae;g__Intestinimonas	d__Bacteria;p__Bacteroidota;c__Bacteroidia;o__Bacteroidales;f__Barnesiellaceae;g__Coprobacter	d__Bacteria;p__Proteobacteria;c__Gammaproteobacteria;o__Enterobacterales;f__Yersiniaceae;__	d__Bacteria;p__Proteobacteria;c__Alphaproteobacteria;__;__;__	d__Bacteria;p__Bacteroidota;c__Bacteroidia;o__Bacteroidales;__;__	d__Bacteria;p__Verrucomicrobiota;c__Lentisphaeria;o__Victivallales;f__Victivallaceae;g__Victivallaceae	d__Bacteria;p__Proteobacteria;c__Gammaproteobacteria;o__Burkholderiales;f__Oxalobacteraceae;__	d__Bacteria;p__Proteobacteria;c__Gammaproteobacteria;o__Enterobacterales;f__Hafniaceae;g__Hafnia-Obesumbacterium	d__Bacteria;p__Proteobacteria;c__Gammaproteobacteria;o__Aeromonadales;f__Succinivibrionaceae;g__Succinivibrio	d__Bacteria;p__Bacteroidota;c__Bacteroidia;o__Bacteroidales;f__Barnesiellaceae;g__uncultured	d__Archaea;p__Thermoplasmatota;c__Thermoplasmata;o__Methanomassiliicoccales;f__Methanomethylophilaceae;g__Candidatus_Methanogranum	d__Bacteria;p__Bacteroidota;c__Bacteroidia;o__Bacteroidales;f__Rikenellaceae;g__Rikenellaceae_RC9_gut_group	d__Bacteria;p__Desulfobacterota;c__Desulfovibrionia;o__Desulfovibrionales;f__Desulfovibrionaceae;g__uncultured	d__Bacteria;p__Desulfobacterota;c__Desulfovibrionia;o__Desulfovibrionales;f__Desulfovibrionaceae;g__Mailhella	d__Bacteria;p__Proteobacteria;c__Gammaproteobacteria;o__Enterobacterales;f__Morganellaceae;g__Morganella	d__Bacteria;p__Proteobacteria;c__Gammaproteobacteria;o__Pseudomonadales;f__Pseudomonadaceae;g__Pseudomonas	d__Bacteria;p__Proteobacteria;c__Gammaproteobacteria;o__Aeromonadales;f__Succinivibrionaceae;g__Succinatimonas	d__Bacteria;p__Proteobacteria;c__Gammaproteobacteria;o__Burkholderiales;f__Oxalobacteraceae;g__Oxalobacter	d__Bacteria;p__Bacteroidota;c__Bacteroidia;o__Bacteroidales;f__Rikenellaceae;g__Rikenella
Red	Gram-Negative Bacteria	S001-12Wk_S134	S001	12Wk	PS001_12Wk	Prebiotic_12Wk	22.8245	1.13148	0	0.816765	0	0.227295	0.0899191	0.157358	0	0	0.329703	2.76751	0.029973	0.0249775	0.332201	1.88081	0.931662	0	0.0849236	0	0	0	0	0.029973	0.0799281	0.0049955	0	0	0	0	0	0	0	0	0	0	0	0	0	0	0	0.00749326	0
		S014-12Wk_S137	S014	12Wk	PS014_12Wk	Prebiotic_12Wk	13.7527	0.797674	0	1.02592	0	0.345979	0	0	0	0	0	0	1.01151	0.170587	0.478124	0	0.0696764	1.50405	0	0	0	0	0	0	0	0	0	0	0	0	0	0	0	0	0	0	0.0192211	0	0	0	0	0	0
		S020-12Wk_S139	S020	12Wk	PS020_12Wk	Prebiotic_12Wk	36.907	9.47599	0	0	0.0364742	0.340426	3.15137	0.342857	0	0	0	0	0.0972644	1.20122	0.233435	0.916717	0	0	0	0	0	0	0	0.0899696	0.0705167	0.13617	0	0	0.0340426	0	0	0	0	0	0	0	0	0	0	0	0	0	0
		S022-12Wk_S140	S022	12Wk	PS022_12Wk	Prebiotic_12Wk	32.7453	3.12714	0.521733	0	0.0326083	12.9259	0.355431	0	0	0	0	0	0.580428	0.590211	0.968468	0.0097825	0.058695	0	0	0	0.120651	0	0	0	0.097825	0	0	0	0	0	0.03913	0	0	0	0	0	0	0	0	0	0	0	0
		S024-12Wk_S141	S024	12Wk	PS024_12Wk	Prebiotic_12Wk	31.784	0.443438	0.357302	0.443438	0.0893256	0.0669942	0	0	0.494481	0	0	0	0.0893256	0.0669942	0.0893256	0	0	0.015951	0	0	0	0	0.105277	0.239265	0	0	0	0	0	0	0	0	0	0	0	0	0	0	0	0	0	0	0
Look at Column BB for Total Gram Negative % Relative Abundances used for Data Analysis of Repeated Measures ANOVA		S041-12Wk_S148	S041	12Wk	PS041_12Wk	Prebiotic_12Wk	24.592	3.71718	10.0117	0.515004	12.9918	0.428025	0	0	0.228891	0	0	0.542471	0.0869784	0.288402	0.0526448	0	0.203713	0.0366225	0.31358	0	0.357069	0	0	0.0183112	0	0.201424	0	0	0	0	0	0	0	0	0	0	0	0	0	0	0	0	0
		S043-12Wk_S149	S043	12Wk	PS043_12Wk	Prebiotic_12Wk	60.6975	0.0852733	0	5.39993	0.0682186	0.117251	0.12791	0	0	0	0	0	0	0	0.0831415	0	0	0	0	0	0	0	0.0191865	0	0	0	0	0	0	0	0	0	0	0	0	0	0	0	0	0	0	0	0
		S044-12Wk_S150	S044	12Wk	PS044_12Wk	Prebiotic_12Wk	52.6798	0.374325	0	5.13633	0	0.129738	0.0723127	0	0	0	0	0	0.0425369	0.159513	0	0	0	0	0	0	0	0	0	0.027649	0	0	0	0	0	0	0	0	0	0	0	0	0	0	0	0	0	0	0
		S056-12Wk_S154	S056	12Wk	PS056_12Wk	Prebiotic_12Wk	10.2359	1.52209	0	0	0	0.423624	1.15512	0.714251	0	0	2.73632	4.18206	0.0886656	0.317718	0.45318	1.14773	0.689621	0.0443328	0.0147776	1.04675	0	0	0	0	0.0467957	0.0960544	0	0	0	0	0.0123147	0	0	0	0	0.0221664	0.0270923	0	0	0	0	0	0
		S062-12Wk_S155	S062	12Wk	PS062_12Wk	Prebiotic_12Wk	16.7868	0.547639	0	3.75524	0	0.346465	0	0	0	0	0	0	0.27382	0.368818	0.0391171	0.106175	0.0139704	0	0	0	0	0	0.00838223	0	0	0	0	0	0	0	0	0	0	0	0	0	0	0	0	0	0	0	0
		S073-12Wk_S157	S073	12Wk	PS073_12Wk	Prebiotic_12Wk	50.0345	0.525652	0	0	0	0	0	0	0	0	0	0	0.0570844	0.630307	0.354399	0	0	0	0	0	0	0	0.0713555	0	0	0	0	0	0	0	0	0	0	0	0	0	0	0	0	0	0	0	0
		S081-12Wk_S158	S081	12Wk	PS081_12Wk	Prebiotic_12Wk	4.31893	1.1383	0	1.01607	0.0101862	0.0840358	0.00509308	0	0.934579	0	0.407446	0	0.155339	0.0942219	0.0942219	0	0.0178258	0.0534773	0	0	0	0	0.0687565	0.0229188	0	0.0152792	0	0	0	0	0	0	0	0.0381981	0	0	0	0	0	0	0	0	0
		S094-12Wk_S163	S094	12Wk	PS094_12Wk	Prebiotic_12Wk	6.71449	0.87035	0	2.49567	0.110361	0.137952	0.137952	0	0.453987	0	0	0	0.0576889	0.220723	0.0501643	0	0.0100329	0	0.07023	0	0	0	0	0.0225739	0	0	0	0	0	0.00752464	0.0100329	0	0	0	0	0	0	0	0	0	0	0	0
		S099-12Wk_S164	S099	12Wk	PS099_12Wk	Prebiotic_12Wk	53.772	1.43562	0	0.535997	0.0802815	0.899625	2.43442	0.918514	0	0	0	0	0.250289	0.474605	0.205426	0	0	0	0	0	0	0	0	0	0	0	0	0	0	0	0	0	0	0	0	0	0	0	0	0	0	0	0
		S106-12Wk_S166	S106	12Wk	PS106_12Wk	Prebiotic_12Wk	21.1388	2.41852	0	0	0.130371	0.268724	1.8252	0.226154	0.561394	0	0	0	0.228815	0.284688	0.0638553	0	0.00798191	0.0212851	0	0	0	0	0	0.0239457	0	0.122389	0	0	0	0	0.029267	0	0	0	0	0	0.0212851	0	0	0	0	0	0
		S113-12Wk_S169	S113	12Wk	PS113_12Wk	Prebiotic_12Wk	1.79055	0.16396	0	2.90704	0	0.15355	0.0182178	0.0988965	0	5.80106	0	0.301895	0.0806787	0.00780762	0.283677	0	0.0312305	0.00780762	0	0	0	0	0	0	0	0	0	0	0	0	0	0	0	0	0	0	0	0	0	0	0	0	0
		S001-2Wk_S74	S001	2Wk	PS001_2Wk	Prebiotic_2Wk	38.2056	1.51422	0	1.08598	0	0.274452	0.130128	0.0544173	0	0	0.612786	1.39829	0.0118298	0.0425874	0.32887	0.0899068	1.05759	0	0.115932	0	0	0	0	0.0165618	0.0260256	0.0070979	0	0	0	0	0	0	0	0	0	0	0	0	0	0	0	0.00946387	0
		S010-2Wk_S79	S010	2Wk	PS010_2Wk	Prebiotic_2Wk	42.0249	0.635289	30.4434	0	0.0252099	0.110923	0.748733	0	0	0	0.789069	0	0.0605037	0.126049	0.0529407	0	0.0201679	0	0	0	0	0	0	0	0	0	0	0	0	0	0	0	0	0	0	0	0.0327728	0	0	0	0	0	0
		S011-2Wk_S80	S011	2Wk	PS011_2Wk	Prebiotic_2Wk	4.02192	0.207844	0	0.0647826	0.059384	0.00539855	0	0	0	0.0161956	0	0	0.00539855	0.399493	0.11067	0	0	0	1.849	0	0	0.0134964	0.731503	0	0.0755797	0	0	0	0	0	0	0	0	0	0	0	0	0	0	0	0	0	0
		S013-2Wk_S81	S013	2Wk	PS013_2Wk	Prebiotic_2Wk	56.0022	0.344802	0	0	0	0.234759	2.35248	0	0	0	0	0	0.0855892	0.564889	0.102707	1.79982	0.00978163	0	0	0	0	0	0.0220087	0	0	0	0	0	0	0	0	0	0	0	0	0	0	0	0	0	0	0	0
		S014-2Wk_S82	S014	2Wk	PS014_2Wk	Prebiotic_2Wk	10.7334	1.23042	0	1.70879	0.0505968	0.48067	0	0	0	0	0	0	2.03537	0.356478	1.06943	0	0.119592	2.39185	0	0	0	0	0	0	0.133392	0	0	0	0	0	0	0	0	0	0	0	0.0275983	0	0	0	0	0	0
		S020-2Wk_S83	S020	2Wk	PS020_2Wk	Prebiotic_2Wk	38.95	8.1877	0	0	0	1.96014	1.73106	1.55394	0	0	0	0	0.505384	1.20206	0.153505	1.96486	0.0684867	0	0	0	0	0	0	0	0.110996	0.0991876	0	0	0.11808	0	0	0	0	0	0	0	0.0188929	0	0	0	0	0	0
		S022-2Wk_S84	S022	2Wk	PS022_2Wk	Prebiotic_2Wk	27.1212	1.14622	0	0	0.079916	0.210065	4.26295	0	0	0	0	0	0.545712	0.40643	0.319664	0.0319664	0.00684994	0	0	0	0	0	0.036533	0	0.0844826	0	2.52534	0	0	0	0	1.57092	0	0	0	0	0	0	0	0	0	0	0
		S024-2Wk_S85	S024	2Wk	PS024_2Wk	Prebiotic_2Wk	36.698	1.7858	3.69675	0.88568	0	0.683514	0	0	0.880866	0	0	0	0.226233	0.158845	0.182912	0	0	0.0914561	0	0	0.279182	0	0.0577617	0	0	0	0	0	0	0	0.0433213	0	0	0	0	0	0.0120337	0	0	0	0	0	0
		S041-2Wk_S93	S041	2Wk	PS041_2Wk	Prebiotic_2Wk	13.6992	2.2525	4.75931	0.420397	11.8386	0.28805	0	0	0.342546	0	0	0.513819	0.059686	0.132347	0.0830414	0	0.295835	0.0934216	0.464513	0	0.316595	0	0	0.103802	0	0.103802	0.0415207	0	0	0	0.00778513	0.0519009	0	0	0	0	0	0	0	0	0	0	0
		S043-2Wk_S94	S043	2Wk	PS043_2Wk	Prebiotic_2Wk	59.596	0.023936	0.0430849	4.98827	0.0454785	0	0.110106	0	0	0	0	0	0	0	0.165159	0	0	0	0	0	0	0	0.0263296	0	0	0	0	0	0	0	0	0	0	0	0	0	0	0	0	0	0	0	0
		S044-2Wk_S95	S044	2Wk	PS044_2Wk	Prebiotic_2Wk	48.6992	0.0542965	0	7.02786	0	0.0519358	0.0212465	0	0	0	0	0	0.0306893	0.0495751	0.0306893	0	0	0	0	0	0	0	0	0.0472144	0	0	0	0	0	0	0	0	0	0	0	0	0	0	0	0	0	0	0
		S047-2Wk_S98	S047	2Wk	PS047_2Wk	Prebiotic_2Wk	2.72444	0.437778	0.224444	0.00666667	0.162222	0.00888889	0	0	0	0	0	0	0.00888889	0.204444	0	0	0	7.84889	4.89111	0	0	0	0.0311111	0	0	0.00888889	0	0	0	0	0.0177778	0	0	0	0	0	0	0	0	0	0	0	0
		S056-2Wk_S104	S056	2Wk	PS056_2Wk	Prebiotic_2Wk	23.5063	0.883518	0	0	0	0.309033	1.18067	0.984548	0	0	1.28368	6.01624	0.0614105	0.0653724	0.277338	0.691363	0.0356577	0	0	5.16046	0	0	0	0.0336767	0	0.116878	0	0	0	0	0.00792393	0	0	0	0	0.0158479	0	0	0	0	0	0	0
		S073-2Wk_S108	S073	2Wk	PS073_2Wk	Prebiotic_2Wk	48.1682	1.48014	0	0	0.013395	0	0	0	0	0	0	0	0.0468823	0.973366	0.383989	0	0	0	0	0	0	0	0	0	0.0111625	0	0	0	0	0	0	0	0	0	0	0	0	0	0	0	0	0	0
		S080-2Wk_S109	S080	2Wk	PS080_2Wk	Prebiotic_2Wk	39.9654	0.203357	0	0.944322	0.156608	0	0	0	3.03399	0	0	0	0.25478	0	0.170633	0	0	0	0	0	0	0	0.0373989	0.0257117	0	0	0	0	0	0	0	0	0	0	0	0	0	0	0	0	0	0	0
		S081-2Wk_S110	S081	2Wk	PS081_2Wk	Prebiotic_2Wk	6.31514	1.38573	0	1.36204	0	0.168183	0.030794	0	1.98029	0	0.637199	0	0.206083	0.7509	0.125545	0	0.0355316	0.0852757	0.0402691	0	0	0	0.082907	0.0165814	0	0.0118439	0	0	0	0	0.0331628	0	0	0.0876445	0	0	0	0	0	0	0	0	0
		S088-2Wk_S114	S088	2Wk	PS088_2Wk	Prebiotic_2Wk	8.95158	1.47836	0	1.82388	0	0.128338	0.061701	0	1.20193	4.56587	0	0	0.229528	0.15055	0.0296165	0.0962535	0	0	0	0	0	0.0913174	0	0.0271484	0.103658	0	0	0	0	0	0	0	0	0	0	0	0	0	0	0	0	0	0
		S094-2Wk_S118	S094	2Wk	PS094_2Wk	Prebiotic_2Wk	3.58474	0.201124	0	1.94913	0.0443656	0.0266193	0.0384502	0	0.227743	0	0	0	0.0561964	0.0532387	0	0	0	0	0	0	0	0	0	0.72168	0	0	0	0	0	0	0.00591541	0	0	0	0	0	0	0	0	0	0	0	0
		S099-2Wk_S121	S099	2Wk	PS099_2Wk	Prebiotic_2Wk	52.3449	2.26433	0	0.217906	0.0142113	0.26054	1.15822	2.03458	0	0	0	0	0.215538	0.405021	0.137376	2.66698	0	0	0	0	0	0	0.0236855	0	0	0	0	0	0	0	0	0	0	0	0	0	0	0	0	0	0	0	0
		S102-2Wk_S123	S102	2Wk	PS102_2Wk	Prebiotic_2Wk	39.6413	0.698997	16.4213	0.739815	0	0.178576	0.0229598	0	2.39292	0	0	0	0.0765326	0.089288	0.270415	0	0	0	0	0	0	0	0	0.0178576	0.0280619	0.227047	0	0	0	0	0	0	0	0	0	0	0	0.0331641	0.0994923	0	0	0	0
		S106-2Wk_S126	S106	2Wk	PS106_2Wk	Prebiotic_2Wk	14.6928	1.35752	0	0	0.301346	0.14921	1.811	0.570509	0.44763	0	0	0	0.16969	0.295494	0.0702165	0.0497367	0	0	0	0	0	0	0	0	0	0.111176	0	0	0	0	0.0117028	0	0	0	0	0	0.0117028	0	0	0	0	0	0
		S108-2Wk_S128	S108	2Wk	PS108_2Wk	Prebiotic_2Wk	1.54008	0	0	4.84101	0	0.0296169	0	0	0.0592337	11.3675	0	0	0.0188471	0.0215395	0.048464	0	0	0	0	0	0	1.65854	0.0323093	0	0	0	0	0	0	0	0	0	1.37045	0	0	0.0834657	0	0	0	0	0	0	0
		S113-2Wk_S132	S113	2Wk	PS113_2Wk	Prebiotic_2Wk	3.4713	0.37264	0	1.12542	0.040015	0.175066	0.040015	1.01288	0	4.85682	0.0200075	0.422658	0.152557	0	0.115043	0.0150056	0.120045	0.0500188	0	0	0	0	0	0	0.0225084	0	0	0	0	0	0	0	0	0	0	0	0	0	0	0.0125047	0	0	0
		S001-BL_S1	S001	BL	PS001_BL	Prebiotic_BL	26.7742	1.61884	0	0.862854	0	0.407679	0.126657	0.174154	0	0	0.645161	3.96992	0.0969721	0.0197902	0.296853	1.2547	0.257273	0	0.0989511	0	0	0	0	0.0178112	0.091035	0.0158322	0	0	0	0	0	0	0	0	0	0	0	0	0	0	0	0.0178112	0
		S010-BL_S6	S010	BL	PS010_BL	Prebiotic_BL	57.3979	0.787337	5.67087	0	0.0204503	0.212683	1.22702	0	0	0	0.985705	0	0.137017	0.32925	0.384466	0	0	0	0	0	0	0	0.0122702	0	0	0	0	0	0	0	0	0	0	0	0	0	0.0368106	0	0	0	0	0	0
		S011-BL_S7	S011	BL	PS011_BL	Prebiotic_BL	1.71221	0.198011	0	0.034943	0.111818	0	0	0	0	0	0	0	0	0.184033	0.0559089	0	0	0	0.80136	0	0	0.0372726	0.030284	0	0.0232954	0	0	0	0	0	0	0	0	0	0	0	0	0	0	0	0	0	0
		S013-BL_S9	S013	BL	PS013_BL	Prebiotic_BL	50.4909	0.235927	0	0	0	0.187727	1.90264	0	0	0	0	0	0.0558106	0.18519	0.0938634	0	0	0	0	0	0	0	0.0177579	0.00761054	0	0	0	0	0	0	0	0	0	0	0	0	0	0	0	0.109084	0	0	0
		S014-BL_S10	S014	BL	PS014_BL	Prebiotic_BL	20.6482	1.94768	0	1.01518	0.266428	0.48692	0	0	0	0	0	0	1.56411	0.167666	0.714302	0	0.066607	0.946278	0	0	0	0	0	0	0.0275615	0	0	0	0	0	0	0	0	0	0	0	0.0229679	0	0	0	0	0	0
		S020-BL_S13	S020	BL	PS020_BL	Prebiotic_BL	38.5556	15.3247	0	0	0	1.58123	2.75301	0.985912	0	0	0	0	0.0781187	1.73747	0.134687	0.789268	0.032325	0	0	0	0	0	0	0	0.191256	0.0457937	0	0	0.0781187	0	0	0	0	0	0	0	0.0161625	0	0	0	0	0	0
		S022-BL_S14	S022	BL	PS022_BL	Prebiotic_BL	45.3183	0.966999	0	0	0.142555	2.29514	1.21409	0	0	0	0	0	0.389651	0.375395	0.275606	0.0380147	0.0142555	0	0	0	0	0	0	0	0.0665257	0	0	0	0	0	0	0	0	0	0	0	0	0	0	0	0	0	0
		S024-BL_S15	S024	BL	PS024_BL	Prebiotic_BL	55.5338	0.534415	0.0238578	0.560658	0.021472	0.138375	0	0	0.393654	0	0	0	0.0405583	0.0835023	0.109746	0	0	0	0	0	0	0	0.217106	0.147918	0	0	0.0572587	0	0	0	0	0	0	0	0	0	0	0	0	0	0	0	0
		S041-BL_S26	S041	BL	PS041_BL	Prebiotic_BL	11.5701	1.42318	4.81816	0.241723	11.657	0.133083	0	0	0.157527	0	0	0.429126	0.0624677	0.103208	0.0841957	0	0.12222	0.0678997	0.277031	0	0.225427	0	0	0.176539	0	0.0869116	0	0	0	0	0.00543198	0.0325919	0	0	0	0	0	0	0	0	0	0	0
		S043-BL_S27	S043	BL	PS043_BL	Prebiotic_BL	65.3658	0.172173	0.092919	5.67626	0	0.270558	0.0382608	0	0	0	0	0	0	0	0.0655899	0	0	0	0	0	0	0	0	0	0	0	0	0	0	0	0	0	0	0	0	0	0	0	0	0	0	0	0
		S044-BL_S28	S044	BL	PS044_BL	Prebiotic_BL	61.2632	0.284597	0	4.3092	0	0.123613	0.0459955	0	0	0	0	0	0.10349	0.178233	0.120738	0	0	0	0	0	0	0	0	0	0	0	0	0	0	0	0	0	0	0	0	0	0	0	0	0	0	0	0
		S047-BL_S30	S047	BL	PS047_BL	Prebiotic_BL	39.1643	7.35635	0.0200212	0.380402	0.108686	0.137288	0.0228813	0	0	0	0	0	0.806567	0.288877	0.583474	0	0	0.912393	1.55307	0	0	0	0.0429025	0	0.0143008	0.0972457	0	0	0	0	0.0486228	0	0	0	0	0	0	0	0	0	0	0	0
		S056-BL_S37	S056	BL	PS056_BL	Prebiotic_BL	15.0146	0.730182	0.0590267	0	0	0.233921	1.06685	1.22426	0	0	0.883215	5.17686	0.0393511	0.0590267	0.196756	0.207687	0.0349788	0	0	5.88737	0	0	0	0.013117	0	0.109309	0	0	0	0	0.0240479	0	0	0	0	0	0.00655852	0	0	0	0	0	0
		S062-BL_S40	S062	BL	PS062_BL	Prebiotic_BL	15.6111	2.30948	0	4.50279	0	0.401952	0	0	0	0	0	0	0.469331	0.134758	0.0604089	0.027881	0.027881	0	0	0	0	0	0	0	0.0162639	0	0	0	0	0	0	0	0	0	0	0	0	0	0	0	0	0	0
		S073-BL_S44	S073	BL	PS073_BL	Prebiotic_BL	47.1093	0.395266	0.031803	0	0.0454329	0	0	0	0	0	0	0	0.0113582	0.229436	0.238523	0	0	0	0	0	0	0	0	0	0	0	0	0	0	0	0	0	0	0	0	0	0	0	0	0	0	0	0
		S080-BL_S46	S080	BL	PS080_BL	Prebiotic_BL	63.6546	0.555816	0	0.499	0.0271732	0	0	0	2.23562	0	0	0	0.363133	0	0.0741088	0	0	0	0	0	0	0	0	0	0	0	0	0	0	0	0	0	0	0	0	0	0	0	0	0	0	0	0
		S081-BL_S47	S081	BL	PS081_BL	Prebiotic_BL	7.79109	1.52078	0	1.29202	0.0103985	0.205371	0.00779889	0	1.52078	0	0.733096	0	0.124782	0.540723	0.155978	0	0.0961863	0.114384	0.0181974	0	0	0	0.020797	0	0.0441937	0.00519926	0	0	0	0	0.0441937	0	0	0.0753893	0	0	0.0233967	0	0	0	0	0	0
		S088-BL_S51	S088	BL	PS088_BL	Prebiotic_BL	26.1222	3.12916	0	2.72943	0	0.251915	0.0458028	0	1.22627	6.08761	0	0	0.166556	0.222768	0.0707861	0.174883	0	0	0	0	0	0.649567	0	0.00416389	0.124917	0	0	0	0	0	0	0	0	0	0	0	0	0	0	0	0	0	0
		S094-BL_S56	S094	BL	PS094_BL	Prebiotic_BL	18.6986	3.3774	0	0.948151	0.470977	0.167321	0.289196	0	0.22516	0	0	0	0.295394	0.413138	0.092956	0	0.0185912	0	0.181781	0	0	0	0	0	0.0165255	0	0	0	0	0.749845	0.0144598	0	0	0	0	0	0	0	0	0	0	0	0
		S099-BL_S60	S099	BL	PS099_BL	Prebiotic_BL	37.7575	3.1581	0	0.0711063	0.0367791	0.186348	0.598274	9.45714	0	0	0	0	0.402118	0.487936	0.500196	5.78903	0	0	0	0	0	0	0.00980777	0	0	0	0	0	0	0	0	0	0	0	0	0	0	0	0	0	0	0	0
		S102-BL_S62	S102	BL	PS102_BL	Prebiotic_BL	63.3919	3.63207	9.38589	0.338603	0	0.370271	0.0438479	0	0.365399	0	0	0	0.353219	0.696694	0.540791	0	0	0	0.114492	0	0	0	0	0	0.0219239	0.129108	0	0	0	0.014616	0	0	0	0	0	0	0.00974398	0.019488	0.114492	0	0	0	0
		S106-BL_S66	S106	BL	PS106_BL	Prebiotic_BL	18.3159	1.00629	0	0	0.073507	0.240799	2.46375	0.154618	0.220521	0	0	0	0.0861807	0.357396	0.0202778	0	0	0.00506945	0	0	0	0	0	0.0101389	0	0.116597	0	0	0	0	0.0126736	0	0	0	0	0	0.0126736	0	0	0	0	0	0
		S108-BL_S68	S108	BL	PS108_BL	Prebiotic_BL	3.17259	0.0140754	0	5.91166	0	0.36596	0	0	0.157644	2.16761	0	0.106973	0.19424	0.304028	0.444782	0	0	0	0	0	0	0.481378	0	0	0	0	0	0	0	0	0	0	0.154829	0	0	1.05565	0	0	0	0	0	0	0
		S113-BL_S72	S113	BL	PS113_BL	Prebiotic_BL	10.8006	0.570842	0	3.37012	0	0.2484	0.0597115	0.00716538	0	6.75217	0.026273	0.812076	0.148084	0.0119423	0.29378	0	0.0453807	0.0119423	0.00955384	0	0	0	0	0	0.0382153	0	0	0	0	0	0.00716538	0	0	0	0	0	0	0	0	0	0	0	0
		S007-12Wk_S135	S007	12Wk	PS007_12Wk	Placebo_12Wk	48.842	0.741488	0	0	0	0.241688	3.41178	0	1.48767	0	0	0	0.107938	0	0.0305043	0	0	0	0	0	0	0	0	0.0328507	0	0	0	0	0	0	0	0	0	0	0	0	0	0	0	0	0	0	0
		S008-12Wk_S136	S008	12Wk	PS008_12Wk	Placebo_12Wk	67.0809	0.443964	0	0.934909	0	0.178525	0.284231	0.648329	1.46579	0.00704705	0.0352353	0.00469803	0.150337	0.105706	0.1198	0	0	0	0	0	0	0	0.0164431	0	0.0117451	0	0	0	0	0	0	0	0	0.0164431	0	0	0	0	0	0	0	0	0
		S017-12Wk_S138	S017	12Wk	PS017_12Wk	Placebo_12Wk	27.0553	2.24668	0	0	0	0.254386	1.21012	0.318577	0	0	0	2.19913	0.546812	0.563454	0.335219	4.59322	1.76882	0.665684	1.83539	0	0	0	0	0.0261519	0.313822	0.0546812	0	0	1.5073	0	0.0190195	0	0	0	0	0	0	0	0	0	0	0	0.0190195
		S028-12Wk_S142	S028	12Wk	PS028_12Wk	Placebo_12Wk	11.0699	2.83887	0	0.889548	0.485957	2.44626	0	1.61162	0	0	3.53348	0.0302007	0.178459	0.167477	0.345935	0.21415	6.0978	0.444774	0.167477	0	0	0.0164731	0	0	0.181204	0.0878566	0	0	0	0.142767	0.118057	0	0	0	0.447519	0	0.0137276	0	0	0	0	0	0
		S032-12Wk_S143	S032	12Wk	PS032_12Wk	Placebo_12Wk	29.5467	0.328447	1.51466	1.15092	5.62161	0.420738	0.00814332	0	0	0.209012	0	0.2443	0.464169	0.290445	0.34202	0	0	0	0	0	0	1.49023	0.02443	0	0	0	0	0	0	0	0	0	0.130293	0	0	0	0	0	0	0	0	0	0
		S033-12Wk_S144	S033	12Wk	PS033_12Wk	Placebo_12Wk	31.2378	3.33841	0.179082	0	0	0.245904	1.94852	0	0	0	0.379547	0	0.141662	0.467752	0.168391	0	0.00534574	0.0267287	0	0	0	0	0	0	0	0.0775132	0	0	0	0	0	0	0	0	0	0	0	0	0	0	0	0	0
		S035-12Wk_S145	S035	12Wk	PS035_12Wk	Placebo_12Wk	38.9615	3.10892	21.7187	0	0.0208372	0	1.60863	0	0	0	0	0	0.158363	0.145861	0.0937676	0	0	0	0	0	0	0	0.0854327	0	0	0	0	0	0	0	0	0	0	0	0	0	0	0	0	0	0	0	0
		S038-12Wk_S146	S038	12Wk	PS038_12Wk	Placebo_12Wk	44.1822	2.56334	0	1.20864	0.105836	0	0.218022	0	0	0	0	0	0.150287	0.196855	0.0656182	0	0.0169337	0	0	0	0	0	0.0402176	0	0.074085	0	0	0	0	0	0.014817	0	0	0	0	0	0	0	0	0	0	0	0
		S039-12Wk_S147	S039	12Wk	PS039_12Wk	Placebo_12Wk	46.2027	0.317733	0	0.0286677	0	0.0788361	1.91834	0.704747	0	0	0	0	0.0597243	0.0525574	0.102726	0.329678	0	0	0	0	0	0	0	0.0215008	0	0	0	0	0	0	0	0	0	0	0	0	0	0	0	0	0	0	0
		S051-12Wk_S151	S051	12Wk	PS051_12Wk	Placebo_12Wk	26.9163	3.32945	0	1.55527	0.0388377	0.340712	0.711436	0	0.229495	0	0	0	0.511951	0.0370723	0.134167	0	0	0	0.12534	0	0	0	0.0035307	0	0.0194188	0.0141228	0	0	0	0	0.0176535	0	0	0	0	0	0.00882675	0	0	0	0	0	0
		S053-12Wk_S152	S053	12Wk	PS053_12Wk	Placebo_12Wk	61.2342	0.739676	0	0	0.0605361	0.287547	0	0	2.44225	0	0	0	0.0794537	0	0.0491856	0	0	0	0	0	0	0	0.17215	0	0.00945877	0	0	0	0	0	0	0	0	0	0	0	0	0	0	0	0	0	0
		S055-12Wk_S153	S055	12Wk	PS055_12Wk	Placebo_12Wk	41.3768	0.486416	0	1.99274	0.0089662	0	0	3.83977	1.90756	0	0	0	0.172599	0.203981	0.468484	0	0	0	0	0	0	0	0	0.00672465	0.161392	0.0851789	0	0.143459	0	0	0.0829373	0	0	0	0	0	0	0	0	0	0	0	0
		S066-12Wk_S156	S066	12Wk	PS066_12Wk	Placebo_12Wk	37.0693	3.53838	0	0.781141	0.00697447	0.137165	1.25076	2.92928	2.07607	0	0.425443	0	0.162738	0.26503	0.174362	0.72767	0.0511461	0	0.0488213	0	0	0	0.00464965	0.00697447	0.0232482	0	0	0	0	0	0	0	0	0.295253	0	0	0.0325475	0	0	0	0	0	0
		S082-12Wk_S159	S082	12Wk	PS082_12Wk	Placebo_12Wk	57.0696	2.47628	0	1.33077	0	0.768188	0.160416	0.0338906	0.691369	3.9042	0	1.50249	0.117488	0.21916	0.0384094	0	0	0	0	0	0	0	0	0	0.0158156	0	0	0	0	0	0.0338906	0	0	0	0	0	0	0	0	0	0	0	0
		S087-12Wk_S161	S087	12Wk	PS087_12Wk	Placebo_12Wk	57	1.25874	0	0	0.013986	0.193473	0	0	0	0	0	0	0.715618	0	0.167832	0	0.0512821	0	0	0	0	0	0	0.0745921	0.0606061	0	0	0	0	0	0	0	0	0	0	0	0	0	0	0	0	0	0
		S093-12Wk_S162	S093	12Wk	PS093_12Wk	Placebo_12Wk	33.3971	13.0107	0.113369	0	0.526831	0.522385	0.166719	0	0	0	2.31405	0	0.362335	0.277864	0.460143	0	0.0622416	0	0	0	0	0	0.188948	0	0	0.0133375	0	0	0	0	0.133375	0	0	0	0	0	0.0133375	0	0	0	0	0	0
		S103-12Wk_S165	S103	12Wk	PS103_12Wk	Placebo_12Wk	47.7906	0.781781	0.0294584	0	0	0.113302	0.947201	0	0	0	0	0.339905	0.185815	0.7138	0.602765	0	0.0770451	0.788579	0.215273	0	0	0	0	0	0.0317245	0	0	0.0339905	0	0	0	0	0	0	0	0	0.0317245	0	0	0	0	0	0
		S110-12Wk_S167	S110	12Wk	PS110_12Wk	Placebo_12Wk	70.411	0.458955	0	0.34308	0	0.195397	0	0	0	0	0.627087	0	0.0727058	0	0.218117	0	0	0	0	0	0	0	0	0	0	0	0	0	0	0	0	0	0	0	0	0	0	0	0	0	0	0	0
		S112-12Wk_S168	S112	12Wk	PS112_12Wk	Placebo_12Wk	25.2187	4.30212	0	1.16951	0	0.621882	0.122984	0	0.116023	0	0.0603318	0	0.299339	0.211161	0.245968	0	0.1021	0	0.791275	0	0	0	0	0	0.0185636	0.0835364	0	0	0	0	0	0	0	0	0	0	0	0	0	0	0	0	0
		S117-12Wk_S170	S117	12Wk	PS117_12Wk	Placebo_12Wk	35.1329	2.27386	0.00828867	0	0	0.185114	1.64944	0.342598	3.80726	0	0.204454	0	0.212742	0.174062	0.049732	0	1.06924	0.37299	0	0	0	0	0	0.0524949	0.049732	0.0165773	0	0	0	0	0	0	0	0.149196	0	0	0	0	0	0	0	0	0
		S002-2Wk_S75	S002	2Wk	PS002_2Wk	Placebo_2Wk	53.729	0	0.0151023	0.244154	0	0	0	0	0	0	0	0	0	0	0.047824	0	0	0	0	0	0	0	0	0	0	0	0	0	0	0	0	0	0	0	0	0	0	0	0	0	0	0	0
		S007-2Wk_S76	S007	2Wk	PS007_2Wk	Placebo_2Wk	55.5858	1.10935	0	0	0	0.189228	2.24235	0	1.52329	0	0	0	0.111172	0	0.0449417	0	0	0	0	0	0	0	0.0212882	0	0.0165575	0	0	0	0	0	0	0	0	0	0	0	0	0	0	0	0	0	0
		S008-2Wk_S77	S008	2Wk	PS008_2Wk	Placebo_2Wk	46.4654	0.851033	0	1.41432	0	0.219464	0.12924	0.0390158	2.45556	0	0.0926626	0	0.124363	0.146309	0.158502	0	0	0	0	0	0	0	0	0.0243849	0.0341388	0	0	0	0	0	0	0	0	0.0219464	0	0	0	0	0	0	0	0	0
		S009-2Wk_S78	S009	2Wk	PS009_2Wk	Placebo_2Wk	59.9805	0	0	0	0	0	1.75553	0	0	0	0	0	0.355285	0.134683	0.357607	0	0	0	0	0	0	0	0.0998514	0.0325098	0.0092885	0	0	0	0	0	0	0	0	0	0	0	0	0	0	0	0	0	0
		S028-2Wk_S86	S028	2Wk	PS028_2Wk	Placebo_2Wk	26.4969	2.27403	0	0.461502	0.0502152	2.27403	0.0310856	1.0067	0	0	2.56815	0.13869	0.188905	0.141081	0.272597	0.765184	2.00622	0.363462	0.155428	0	0	0.0071736	0	0	0.023912	0.224773	0	0	0	0.0765184	0.0549976	0	0	0	0.370636	0	0.0143472	0	0	0	0	0	0
		S029-2Wk_S87	S029	2Wk	PS029_2Wk	Placebo_2Wk	72.0651	0	0.203134	1.42458	0.0131905	0	0	0	0	0	0	0	0.0395716	0	0	0	0	0	0	0	0	1.1423	0	0	0	0	0	0	0	0	0	0	0	0	0	0	0	0	0	0	0	0	0
		S032-2Wk_S88	S032	2Wk	PS032_2Wk	Placebo_2Wk	12.4026	0.158941	0	1.65716	0	0.510696	0.013028	0	0	1.01879	0	0.667031	0.15373	0.145913	0.192814	0	0	0	0	0	0	2.43623	0	0	0	0	0.0599286	0	0	0	0	0.11204	0.166758	0	0	0	0	0	0	0	0	0	0
		S033-2Wk_S89	S033	2Wk	PS033_2Wk	Placebo_2Wk	9.9924	1.93822	0.49134	0	0	0.162875	0.944677	0	0	0	0.225311	0	0.116727	0.198165	0.0787231	0	0	0.0787231	0	0	0	0	0.0325751	0	0	0.0352896	0	0	0	0	0	0	0	0	0	0	0	0	0	0	0	0	0
		S035-2Wk_S90	S035	2Wk	PS035_2Wk	Placebo_2Wk	34.8865	1.90743	33.2143	0	0	0	1.07417	0	0	0	0	0	0.121872	0.18139	0.0991979	0	0	0	0	0	4.80118	0	0.0481818	0	0	0	0	0	0	0	0	0	0	0	0	0	0	0	0	0	0	0	0
		S039-2Wk_S91	S039	2Wk	PS039_2Wk	Placebo_2Wk	45.2145	0.267701	0.0540315	0.216126	0	0.112975	1.75848	2.33563	0	0	0	0	0.0564875	0.162094	0.0466636	1.08309	0	0	0	0	0	0	0.0589434	0.844856	0	0	0.0466636	0	0	0	0	0	0	0	0	0	0	0	0	0	0	0	0
		S046-2Wk_S97	S046	2Wk	PS046_2Wk	Placebo_2Wk	51.1256	2.08443	0.0295365	0.301694	0.179329	0	0.0147682	0	0.08439	0	0	0	0.0443047	0.272158	0.0991582	0	0.183548	0.075951	0.160341	0	0	0	0	0.0274267	0.0210975	0	0.042195	0	0	0	0.0105487	0.0232072	0	0	0	0	0	0	0	0	0	0	0
		S048-2Wk_S99	S048	2Wk	PS048_2Wk	Placebo_2Wk	53.9018	15.0599	0	0	0.180948	0	0	0	0	0	0	0	0.387091	0	1.03988	0	0	0	0	0	0	0	0.116814	0	0.0343572	0	0	0	0	0	0	0	0	0	0	0	0	0	0	0	0	0	0
		S050-2Wk_S100	S050	2Wk	PS050_2Wk	Placebo_2Wk	59.647	0.010144	0	3.73301	0.0162305	0	0	0.0730371	0	0	0	0	0.0365186	0	0.10144	0.180564	0	0	0	0	0	0	0.00405762	0.0182593	0	0	0	0	0	0	0.0142017	0	0	0	0	0	0	0	0	0	0	0	0
		S051-2Wk_S101	S051	2Wk	PS051_2Wk	Placebo_2Wk	37.2407	1.63139	0	1.25002	0	0.0789692	0.371733	0	0.315877	0	0	0	1.19995	0.0520041	0.781987	0	0	0	0.0866735	0	0	0	0	0	0.0693388	0	0	0	0	0	0	0	0	0	0	0	0.0173347	0	0	0	0	0	0
		S053-2Wk_S102	S053	2Wk	PS053_2Wk	Placebo_2Wk	26.29	0.31999	36.6484	0.792558	0.309394	0.061455	0	0	0.559452	0	0	0	0.152578	0	0.105957	0	0.0105957	0	0	0	3.40545	0	0.076289	0	0	0	0	0	0	0	0	0	0	0	0	0	0	0	0	0	0	0	0
		S055-2Wk_S103	S055	2Wk	PS055_2Wk	Placebo_2Wk	23.0385	0.782033	0.00392981	4.15578	0	0	0	4.0929	0.84098	0	0	0	0.102175	0.192561	0.72898	0	0.0785963	0	0	0	0	0	0.0392981	0.00982453	0.0432279	0.084491	0	1.6348	0	0	0.0668068	0	0	0	0	0	0	0	0	0	0	0	0
		S065-2Wk_S106	S065	2Wk	PS065_2Wk	Placebo_2Wk	70.0135	0	0	2.09325	0.405989	0	0	0	0	0	0	0	0.216091	0	0.467106	0	0	0	0	0	0	0.0261929	0	0	0.00654822	0	0	0	0	0	0	0	0	0	0	0	0	0	0	0	0	0	0
		S066-2Wk_S107	S066	2Wk	PS066_2Wk	Placebo_2Wk	25.0906	2.39674	0	0.405532	0.107079	0.330349	1.00244	0.0273392	0.521723	0	1.66541	0	0.125305	1.05256	0.173148	0.0296175	0	0	0.136696	0	0	0	0.034174	0	0.0296175	0	0	0	0	0	0	0	0	0.0706263	0	0	0.0136696	0	0	0	0	0	0
		S082-2Wk_S111	S082	2Wk	PS082_2Wk	Placebo_2Wk	35.4293	3.25666	0	2.36808	0.0131317	0.306406	0.63251	1.72682	0.227616	1.80998	0	2.04635	0.383008	0.400517	0.0372065	0	0	0	0	0	0	0	0	0	0.028452	0	0	0	0	0	0.0262634	0	0	0	0	0	0	0	0	0	0	0	0
		S087-2Wk_S113	S087	2Wk	PS087_2Wk	Placebo_2Wk	18.6028	5.18605	0	0	0.378022	0.0551707	0	0	0	0.0143035	0	0	1.59586	0	0.698829	0	0.349415	0	0.206379	0	0	0	0.367805	0	0.709046	0	0	0	0	0	0	0	0	0	0	0	0	0	0	0	0	0	0
		S090-2Wk_S115	S090	2Wk	PS090_2Wk	Placebo_2Wk	59.4227	1.39431	0	1.56013	0	0.399374	0.277927	0.532499	0	0	0.642268	0	0.268585	0.322302	0	0	0	0	0	0	0	0	0.0116776	0	0	0.247565	0	0	0	0	0	0	0	0	0	0	0	0	0	0	0	0	0
		S091-2Wk_S116	S091	2Wk	PS091_2Wk	Placebo_2Wk	75.3852	0	0.0201871	0	0	0	2.99666	0	0	0	0	0	0	0.457574	0.0358881	0	0	0	0	0	0	0.0291591	0	0.421685	0.0381311	0	0	0	0	0	0	0	0	0	0	0	0	0	0	0	0	0	0
		S093-2Wk_S117	S093	2Wk	PS093_2Wk	Placebo_2Wk	26.7691	12.7483	0.0535738	0	0.0334836	0.863878	0.127238	0	0	0	2.1809	0	0.154025	0.370552	0.540203	0	0.0424126	0	0	0	0	0.00446449	0.515648	0	0.0290192	0.00892897	0	0	0	0	0.256708	0	0	0	0	0	0.0513416	0	0	0	0	0	0
		S096-2Wk_S119	S096	2Wk	PS096_2Wk	Placebo_2Wk	70.7797	0	1.52973	0	0	0	1.38663	0	0.74266	0	0	0	0.148038	0	0.199852	0	0	0	0	0	0	0	0	0	0	0	0	0	0	0	0	0	0	0	0	0	0	0	0	0	0	0	0
		S100-2Wk_S122	S100	2Wk	PS100_2Wk	Placebo_2Wk	9.08033	0.412994	0	0.909141	0	0	0.0776096	0	0.235601	0	0.97012	0	0.24946	0.108099	0.121958	0	0	0	0	0	0	0	0.0997838	0.307667	0	0	0	0	0	0	0	0	0	0	0	0	0	0	0	0	0	0	0
		S103-2Wk_S124	S103	2Wk	PS103_2Wk	Placebo_2Wk	50.8615	1.03908	0	0	0	0.150977	0.663854	0	0	0	0	0.719361	0.484014	0.606128	0.333037	0	0.288632	0.0932504	0.0754885	0	0	0	0	0.0111012	0.0288632	0	0	0	0	0	0	0	0	0	0	0.0133215	0.062167	0	0	0	0	0	0
		S105-2Wk_S125	S105	2Wk	PS105_2Wk	Placebo_2Wk	59.0035	2.65211	0.0330922	1.27405	0	0	0.373469	0	0	0	0	0	0.106368	0	0.108732	0	0.0141824	0	0	0	0	0	0.087458	0	0	0	0	0	0	0	0.0141824	0	0	0	0	0	0	0	0	0	0	0	0
		S110-2Wk_S130	S110	2Wk	PS110_2Wk	Placebo_2Wk	54.3943	2.01693	0	0	0	0.0911854	0.0390795	0	0	0	0.90317	0	0.121581	0.238819	0.0195397	0	0	0	0	0	0	0	0.00868432	0	0	0	0	0	0	0	0	0	0	0	0	0	0	0	0	0	0	0	0
		S112-2Wk_S131	S112	2Wk	PS112_2Wk	Placebo_2Wk	18.7779	2.5555	0	1.05253	0	0.434343	0.156272	0	0.569932	0	0.282668	0	0.199936	0.218321	0.172358	0	0.0367698	0	0.671048	0	0	0	0	0	0.0137887	0.114906	0	0	0	0	0	0	0	0	0	0	0	0	0	0	0	0	0
		S117-2Wk_S133	S117	2Wk	PS117_2Wk	Placebo_2Wk	20.7724	6.1276	0.0894372	0	0.0298124	0.270605	1.25671	0.488465	1.4975	0	0.419667	0	0.126129	0.254552	0.259139	0	1.04573	1.3278	0	0	0	0	0.252259	0.0206394	0	0.0802642	0	0	0	0	0.0642113	0	0	0.208687	0	0	0	0	0	0	0	0	0
		S002-BL_S2	S002	BL	PS002_BL	Placebo_BL	65.1969	0	0	0.697915	0.0150784	0	0	0	0	0	0	0	0	0	0	0	0	0	0	0	0	0	0	0	0	0	0	0	0	0	0	0	0	0	0	0	0	0	0	0	0	0	0
		S007-BL_S3	S007	BL	PS007_BL	Placebo_BL	50.0648	1.69799	0	0	0.00648088	0.481746	1.37827	0	1.7952	0	0	0	0.179304	0	0.0820912	0	0	0	0	0	0	0	0.0237632	0	0.0237632	0	0	0	0	0	0	0	0	0	0	0	0	0	0	0	0	0	0
		S008-BL_S4	S008	BL	PS008_BL	Placebo_BL	50.0315	0.546673	0	1.23869	0	0.210426	0.188732	2.32553	0.661648	0	0.0282014	0	0.119314	0.0607415	0.101959	0	0	0	0	0	0	0	0.0108467	0	0	0	0	0	0	0	0	0	0	0.0151854	0	0	0	0	0	0	0	0	0
		S009-BL_S5	S009	BL	PS009_BL	Placebo_BL	71.1047	0	0	0	0.018855	0	1.76295	0	0	0	0	0	0.202692	0.362959	0.0494944	0	0	0	0	0	0	0	0.0282825	0	0	0	0	0	0	0	0	0	0	0	0	0	0	0	0	0	0	0	0
		S017-BL_S12	S017	BL	PS017_BL	Placebo_BL	31.4336	1.30137	0	0	0	0.413321	1.49504	0.42513	0	0	0	0.651866	0.191308	0.269249	0.174776	0.233821	0.158243	0.0495985	0	0	0	0	0	0	0.042513	0.240907	0	0	0.833727	0	0.028342	0	0	0	0	0	0	0	0	0	0	0	0
		S028-BL_S17	S028	BL	PS028_BL	Placebo_BL	18.8967	2.3302	0.00735853	0.235473	0.161888	1.70473	0.0613211	0.0588683	0	0	3.10285	0.463588	0.0171699	0.26736	0.196228	0.0686796	2.4602	1.2068	0.247737	0	0	0	0.0122642	0	0.0171699	0.0711325	0	0	0	0.868307	0.0883024	0	0	0	0.480757	0	0.00735853	0	0	0	0	0	0
		S029-BL_S18	S029	BL	PS029_BL	Placebo_BL	68.2805	0	0.157931	2.20857	0	0	0	0	0	0	0	0	0.0789656	0	0.113513	0	0	0	0	0	0	0.703287	0	0	0	0	0	0	0	0	0	0	0	0	0	0	0	0	0	0	0	0	0
		S032-BL_S20	S032	BL	PS032_BL	Placebo_BL	32.7131	0.352443	0	3.18572	0	0.183087	0	0	0	1.05046	0	0.778121	0.620208	0.102987	0.576725	0	0	0	0	0	0	0.997826	0	0	0	0	0	0	0	0	0	0	0	0	0	0	0	0	0	0	0	0	0
		S033-BL_S21	S033	BL	PS033_BL	Placebo_BL	7.17826	2.41849	0	0	0	0.089666	0.926549	0	0	0	0.420932	0	0.0348701	0.181823	0.0821938	0	0	0.00996289	0	0	0	0	0	0.0423423	0	0	0	0	0	0	0	0	0	0	0	0	0	0	0	0	0	0	0
		S035-BL_S22	S035	BL	PS035_BL	Placebo_BL	45.2599	5.28797	16.596	0	0.0200587	0	3.37738	0	0	0	0	0	0.343505	0.393651	0.303387	0	0	0	0	0	2.33934	0	0.0702054	0	0	0	0	0	0	0	0	0	0	0	0	0	0	0	0	0	0	0	0
		S038-BL_S24	S038	BL	PS038_BL	Placebo_BL	37.4457	2.60634	0	0.221864	0.414594	0	0.0896419	0	0	0	0	0	0.226346	0.201694	0.0380978	0	0.0156873	0	0	0	0	0	0.0537851	0	0.0694725	0	0	0	0	0	0.0313747	0	0	0	0	0	0	0	0	0	0	0	0
		S039-BL_S25	S039	BL	PS039_BL	Placebo_BL	41.7397	0.328891	0	0.0736323	0	0.0883587	0.731414	2.08134	0	0	0	0	0.139901	0.107994	0.147265	3.16619	0	0	0	0	0	0	0	0.00981764	0.0196353	0	0	0	0	0	0	0	0	0	0	0	0	0	0	0	0	0	0
		S046-BL_S29	S046	BL	PS046_BL	Placebo_BL	41.7357	0.60793	0	0.152717	26.4758	0	0	0.00587372	0	0	0	0	0.0528634	0.176211	0.0792952	0	0.0323054	0.0499266	0.229075	0	0	0	0	0	0.0264317	0	0	0	0	0	0	0	0	0	0	0	0	0	0	0	0	0	0
		S048-BL_S31	S048	BL	PS048_BL	Placebo_BL	59.7452	1.90214	0	0	6.82096	0	0	0	0	0	0	0	0.045492	0	0.0511785	0	0	0	0	0	0	0.0483353	0.764835	0	0	0	0	0	0	0	0	0	0	0	0	0	0	0	0	0	0	0	0
		S050-BL_S32	S050	BL	PS050_BL	Placebo_BL	31.9587	0.13288	0.105853	0.824306	0.067566	0	0	0	0	0	0	0	0.157654	0	0.101349	0	0	0	0	0	0	0	0	0	0	0	0	0	0	0	0.0157654	0	0	0	0	0	0	0	0	0	0	0	0
		S051-BL_S33	S051	BL	PS051_BL	Placebo_BL	13.0256	0.20816	0	0.197752	0	0.057244	0.226374	0	0.775396	0	0	0	0.205558	0.020816	0.150916	0	0	0	0	0	0	0	0	0	0	0.020816	0	0	0	0	0	0	0	0	0	0	0	0	0	0	0	0	0
		S053-BL_S35	S053	BL	PS053_BL	Placebo_BL	40.6284	2.43892	0.406136	0.751247	0.675491	0.119947	0.006313	0.00841733	0.349319	0	0	0	0.422971	0	0.206225	0.00420867	0.0210433	0	0	0.018939	0.0862776	0	0.056817	0	0	0	0	0	0	0	0.0231477	0	0	0	0	0	0	0	0	0	0	0	0
		S055-BL_S36	S055	BL	PS055_BL	Placebo_BL	19.5018	0.529621	0.638476	1.861	0.0669876	0	0	2.16245	4.66611	0	0	0	0.140255	0.133975	0.416579	0	0.0272137	0	0	0	0	0	0	0.203056	0.0586142	0.0481474	0	0.619636	0	0	0.00628009	0	0	0	0	0	0	0	0	0	0	0	0
		S065-BL_S41	S065	BL	PS065_BL	Placebo_BL	52.5484	0	0	2.63836	0.192102	0	0	0	0	0	0	0	0.0170217	0	0.106993	0	0	0	0	0	0	0.0316117	0	0	0.00729501	0	0	0	0	0	0	0	0	0	0	0	0	0	0	0	0	0	0
		S066-BL_S42	S066	BL	PS066_BL	Placebo_BL	30.5809	2.70691	0	0.246736	0.0167685	0.397652	0.917475	6.65469	3.77051	0	0.455144	0	0.150916	0.160498	0.165289	0.0742604	0.0431189	0	0.0431189	0	0	0	0.028746	0	0.0503054	0	0	0	0	0	0.0263505	0	0	0.256318	0	0	0.0311415	0	0	0	0	0	0
		S087-BL_S50	S087	BL	PS087_BL	Placebo_BL	31.3266	3.07737	0	0	0.0825897	0.0718172	0	0	0	0	0	0	1.42737	0	0.538629	0.0664309	0.244178	0	0.118498	0	0	0	0.0664309	0	0.280087	0	0	0	0	0	0	0	0	0	0	0	0	0	0	0	0	0	0
		S090-BL_S52	S090	BL	PS090_BL	Placebo_BL	57.9854	0.925692	0	1.75228	0	0.204538	0.193995	7.75557	0	0	0.700067	0	0.156039	0.103323	0	0	0	0	0	0	0	0	0	0	0	0.219298	0	0	0	0	0	0	0	0	0	0	0	0	0	0	0	0	0
		S091-BL_S53	S091	BL	PS091_BL	Placebo_BL	80.1663	0.0205276	0.00410551	0	0	0	2.27035	0	0	0	0	0	0.147798	0.630196	0.123165	0	0	0	0	0	0	0	0	0.0246331	0.0205276	0	0	0	0	0	0	0	0	0	0	0	0	0	0	0	0	0	0
		S093-BL_S55	S093	BL	PS093_BL	Placebo_BL	15.3945	6.45626	0	0	0.226708	0.344991	0.0374561	0	0	0	2.27497	0	0.112368	0.122225	0.437645	0	0.047313	0	0	0	0	0.015771	0.185309	0.0137996	0.0335134	0.00591413	0	0	0	0	0.167567	0	0	0	0	0	0.031542	0	0	0	0	0	0
		S096-BL_S57	S096	BL	PS096_BL	Placebo_BL	57.4953	0	0	0	0	0	2.03893	0	1.12077	0	0	0	0.210305	0	0.105152	0	0	0	0	0	0	0	0	0.130799	0	0	0	0	0	0	0	0	0	0	0	0	0	0	0	0	0	0	0
		S100-BL_S61	S100	BL	PS100_BL	Placebo_BL	21.6746	0.528906	0	0.742047	0.021051	0	0.0447333	0	0.163145	0	1.41041	0	0.32629	0.197353	0.476278	0	0	0	0	0	0	0.0184196	0.11578	0	0.0157882	0	0	0	0	0	0	0	0	0	0	0	0	0	0	0	0	0	0
		S103-BL_S63	S103	BL	PS103_BL	Placebo_BL	46.5665	2.40208	0.00983453	0	0	0.400757	0.206525	0	0	0	0	0.322081	0.10818	0.563027	0.376171	0	0.528606	0.636786	0.218818	0	0	0	0	0	0.0295036	0	0	0	0	0	0	0	0	0	0	0.0762176	0.046714	0	0	0	0	0	0
		S105-BL_S65	S105	BL	PS105_BL	Placebo_BL	62.2949	1.71141	0.0135183	1.10039	0	0	0.151405	0	0	0	0	0	0.100035	0	0.151405	0	0.00540731	0	0	0	0	0	0.0216292	0	0	0	0	0	0	0	0	0	0	0	0	0	0	0	0	0	0	0	0
		S110-BL_S70	S110	BL	PS110_BL	Placebo_BL	52.4635	3.8194	0	0	0	0.414415	0	0	0	0	1.66493	0	0.920922	0.191455	0.128444	0	0	0	0	0	0	0	0	0	0	0	0	0	0	0	0	0	0	0	0	0	0	0	0	0	0	0	0
		S112-BL_S71	S112	BL	PS112_BL	Placebo_BL	25.034	3.77714	0	1.24634	0	0.803088	0.212092	0	0.245454	0	0.245454	0	0.224007	0.269285	0.154898	0	0.0643424	0	0.881729	0	0	0	0	0	0.0190644	0.247837	0	0	0	0	0.0238305	0	0	0	0	0	0	0	0	0	0	0	0
		S117-BL_S73	S117	BL	PS117_BL	Placebo_BL	28.1292	3.58774	0.0212993	0	0.0544314	0.222459	0.631878	0.0993965	0.456751	0	0.409419	0	0.208259	0.28399	0.234292	0	1.54301	1.15489	0	0	0	0.0260324	0.182227	0	0	0.0402319	0	0	0	0	0.0354988	0	0	0.326589	0	0	0	0	0	0	0	0	0
[truncated: 36 more columns]

## Sheet: Figures S1D S4E S5E_SCFA
Related to Figure S1D: Baseline Total SCFA-Producing Taxa Percent Relative Abundances between Sexes.
Related to Figure S4E: Female Placebo and Prebiotic Total SCA-Producing Taxa Percent Relative Abundances Across Time.
Related to Figure S5E: Male Placebo and Prebiotic Total SCA-Producing Taxa Percent Relative Abundances Across Time.
Color Codes	Row 1	Sequence Code	Subject	Time	Subject_Time	Treatment_Time	d__Bacteria;p__Bacteroidota;c__Bacteroidia;o__Bacteroidales;f__Prevotellaceae;g__Prevotella	d__Bacteria;p__Firmicutes;c__Clostridia;o__Lachnospirales;f__Lachnospiraceae;g__Blautia	d__Bacteria;p__Firmicutes;c__Clostridia;o__Oscillospirales;f__Ruminococcaceae;g__Faecalibacterium	d__Bacteria;p__Firmicutes;c__Clostridia;o__Lachnospirales;f__Lachnospiraceae;__	d__Bacteria;p__Bacteroidota;c__Bacteroidia;o__Bacteroidales;f__Tannerellaceae;g__Parabacteroides	d__Bacteria;p__Firmicutes;c__Clostridia;o__Lachnospirales;f__Lachnospiraceae;g__Agathobacter	d__Bacteria;p__Firmicutes;c__Clostridia;o__Oscillospirales;f__Ruminococcaceae;g__Subdoligranulum	d__Bacteria;p__Firmicutes;c__Clostridia;o__Lachnospirales;f__Lachnospiraceae;g__Roseburia	d__Bacteria;p__Firmicutes;c__Negativicutes;o__Acidaminococcales;f__Acidaminococcaceae;g__Phascolarctobacterium	d__Bacteria;p__Firmicutes;c__Clostridia;o__Lachnospirales;f__Lachnospiraceae;g__Lachnoclostridium	d__Bacteria;p__Firmicutes;c__Clostridia;o__Lachnospirales;f__Lachnospiraceae;g__Fusicatenibacter	d__Bacteria;p__Verrucomicrobiota;c__Verrucomicrobiae;o__Verrucomicrobiales;f__Akkermansiaceae;g__Akkermansia	d__Bacteria;p__Firmicutes;c__Clostridia;o__Oscillospirales;f__[Eubacterium]_coprostanoligenes_group;g__[Eubacterium]_coprostanoligenes_group	d__Bacteria;p__Actinobacteriota;c__Actinobacteria;o__Bifidobacteriales;f__Bifidobacteriaceae;g__Bifidobacterium	d__Bacteria;p__Firmicutes;c__Clostridia;o__Lachnospirales;f__Lachnospiraceae;g__Lachnospira	d__Bacteria;p__Firmicutes;c__Clostridia;o__Lachnospirales;f__Lachnospiraceae;g__[Eubacterium]_hallii_group	d__Bacteria;p__Firmicutes;c__Clostridia;o__Oscillospirales;f__Ruminococcaceae;g__Ruminococcus	d__Bacteria;p__Firmicutes;c__Clostridia;o__Lachnospirales;f__Lachnospiraceae;g__[Ruminococcus]_torques_group	d__Bacteria;p__Firmicutes;c__Clostridia;o__Lachnospirales;f__Lachnospiraceae;g__Lachnospiraceae_NK4A136_group	d__Bacteria;p__Firmicutes;c__Clostridia;o__Lachnospirales;f__Lachnospiraceae;g__Anaerostipes	d__Bacteria;p__Firmicutes;c__Clostridia;o__Clostridia_UCG-014;f__Clostridia_UCG-014;g__Clostridia_UCG-014	d__Bacteria;p__Firmicutes;c__Clostridia;o__Lachnospirales;f__Lachnospiraceae;g__Dorea	d__Bacteria;p__Firmicutes;c__Negativicutes;o__Acidaminococcales;f__Acidaminococcaceae;g__Acidaminococcus	d__Bacteria;p__Firmicutes;c__Bacilli;o__Lactobacillales;f__Streptococcaceae;g__Streptococcus	d__Bacteria;p__Firmicutes;c__Clostridia;o__Lachnospirales;f__Lachnospiraceae;g__Coprococcus	d__Bacteria;p__Firmicutes;c__Negativicutes;o__Veillonellales-Selenomonadales;f__Veillonellaceae;g__Dialister	d__Bacteria;p__Firmicutes;c__Clostridia;o__Lachnospirales;f__Lachnospiraceae;g__Lachnospiraceae_UCG-004	d__Bacteria;p__Firmicutes;c__Clostridia;o__Lachnospirales;f__Lachnospiraceae;g__[Eubacterium]_eligens_group	d__Bacteria;p__Firmicutes;c__Clostridia;o__Oscillospirales;f__Butyricicoccaceae;g__Butyricicoccus	d__Bacteria;p__Firmicutes;c__Negativicutes;o__Veillonellales-Selenomonadales;f__Veillonellaceae;g__Megasphaera	d__Bacteria;p__Firmicutes;c__Clostridia;o__Lachnospirales;f__Lachnospiraceae;g__Tyzzerella	d__Bacteria;p__Firmicutes;c__Clostridia;o__Lachnospirales;f__Lachnospiraceae;g__[Ruminococcus]_gauvreauii_group	d__Bacteria;p__Firmicutes;c__Clostridia;o__Clostridiales;f__Clostridiaceae;g__Clostridium_sensu_stricto_1	d__Bacteria;p__Firmicutes;c__Negativicutes;o__Veillonellales-Selenomonadales;f__Selenomonadaceae;g__Megamonas	d__Bacteria;p__Firmicutes;c__Clostridia;o__Lachnospirales;f__Lachnospiraceae;g__[Ruminococcus]_gnavus_group	d__Bacteria;p__Firmicutes;c__Clostridia;o__Lachnospirales;f__Lachnospiraceae;g__Lachnospiraceae_ND3007_group	d__Bacteria;p__Firmicutes;c__Clostridia;o__Lachnospirales;f__Lachnospiraceae;g__CAG-56	d__Bacteria;p__Firmicutes;c__Clostridia;o__Oscillospirales;f__Ruminococcaceae;g__Negativibacillus	d__Bacteria;p__Firmicutes;c__Clostridia;o__Lachnospirales;f__Lachnospiraceae;g__Lachnospiraceae_UCG-001	d__Bacteria;p__Bacteroidota;c__Bacteroidia;o__Bacteroidales;f__Marinifilaceae;g__Butyricimonas	d__Bacteria;p__Firmicutes;c__Clostridia;o__Lachnospirales;f__Lachnospiraceae;g__[Eubacterium]_xylanophilum_group	d__Bacteria;p__Firmicutes;c__Clostridia;o__Lachnospirales;f__Lachnospiraceae;g__[Eubacterium]_ventriosum_group	d__Bacteria;p__Firmicutes;c__Clostridia;o__Lachnospirales;f__Lachnospiraceae;g__Lachnospiraceae_UCG-010
Purple	Acetate-Producing Bacteria	S001-12Wk_S134	S001	12Wk	PS001_12Wk	Prebiotic_12Wk_Female	0	6.06954	19.9346	2.86992	1.7759	2.04566	0.636927	1.14147	0.576981	0.432111	1.41123	1.48866	0.192327	0.029973	0.134879	0.994105	0.0974123	0.354681	1.4437	0.74433	0.229793	0.217304	0	0.254771	0.0949146	0	0.442102	1.26886	0.309721	0	0	0	0	0	0	0.362174	0.751823	0	0	0.0949146	0.596963	0.049955	0.029973
Green	Propionate-Producing Bacteria	S014-12Wk_S137	S014	12Wk	PS014_12Wk	Prebiotic_12Wk_Female	0	4.73799	0.40124	4.51215	2.76063	3.5583	0.245069	0.185003	0.302732	1.24937	0.607866	19.0481	0.148963	1.99419	0.204224	0.905793	1.16047	0.915403	0.0216237	1.5497	0.331563	0.307537	1.44158	0.0432474	0.187405	0.0192211	0	0	0.0384421	0	0	0.58384	0.0120132	0	0.345979	0.098508	0.0144158	0.444487	0	0	0.420461	0.158574	0
Blue	Butyrate Producing Bacteria	S020-12Wk_S139	S020	12Wk	PS020_12Wk	Prebiotic_12Wk_Female	0.0243161	4.47903	13.0723	3.38723	8.48389	1.61945	0.868085	0.658967	1.30821	1.92097	3.04195	0	0.124012	0	1.55623	0.58845	0	0.0316109	0.547112	0.182371	0	0.124012	0	0.0607903	0.0462006	0	0.581155	0.337994	0.204255	0	0	0.0972644	0	0	0.255319	0.598176	0	0	0	0	0	0.0656535	0.325836
		S022-12Wk_S140	S022	12Wk	PS022_12Wk	Prebiotic_12Wk_Female	0.518473	8.53034	1.65324	2.23367	2.52389	1.67281	1.30759	0.283693	0	1.29455	1.12825	0.629341	1.82933	0	0.0717384	1.80976	4.02061	0.981511	0	0.449995	0	0.733688	0	0.146738	0	0.557603	0	0.0260867	0.202172	0	1.72824	0	0	0	0.231519	0	0	0.66521	0	0	0.0619558	0.130433	0
Look at Column BI for Total SCFA % Relative Abundances used for Data Analysis of Repeated Measures ANOVA		S041-12Wk_S148	S041	12Wk	PS041_12Wk	Prebiotic_12Wk_Female	9.63172	2.66886	2.6826	3.16556	1.24059	1.14445	0.85834	0.432603	0.608849	0.0778228	0.389114	2.10579	4.14521	0.640894	0.192268	0.425736	0.329602	0.123601	0.33418	0.224313	0	0.723294	0.39827	1.98448	0.389114	0	0.0824006	0.0297558	0.135045	1.49923	0.0915562	0.0160223	0.0206002	0	0	0.0206002	0.0572226	0.107579	0	0.533315	0	0	0.048067
		S062-12Wk_S155	S062	12Wk	PS062_12Wk	Prebiotic_12Wk_Female	47.639	4.28332	1.61777	1.92512	6.38726	0.382788	0.187203	1.05337	0	0.198379	0.785136	0	0.0810282	1.81056	0.421906	0.944398	0.125733	0	0.846605	0.206762	0	0.620285	0	0.0167645	0.0810282	0.310142	0.536463	0.167645	0.206762	0.34926	0	0.329701	0	2.21011	0.0195585	0	0.0530875	0	0	0	0	0.0279408	0
		S073-12Wk_S157	S073	12Wk	PS073_12Wk	Prebiotic_12Wk_Female	0	4.95683	7.99182	3.4322	11.9306	3.91266	0.825345	1.20829	0.585115	2.81141	1.96228	0	0	0.00951407	0.718312	1.29391	0	0.466189	0.416241	0.299693	0	0	0	0.152225	0.390077	0	0.109412	0.202174	0.444783	0	0	0	0	0	0.19266	0	0	0.397212	0	0	0	0.11179	0
		S094-12Wk_S163	S094	12Wk	PS094_12Wk	Prebiotic_12Wk_Female	61.5591	3.13778	1.17134	1.81093	2.07931	0.21069	0.426396	0.624545	1.83601	0.223231	0.933056	0.218215	1.24909	0.709825	0.240789	0.644611	0	0.476561	0.42138	0.441446	0.132935	0.564348	0.188116	2.58597	0.240789	0.0953121	0.42138	0	0.571873	0	0	0.275904	0	0	0	0.0275904	0	0.130427	0	0.0175575	0	0	0.130427
		S099-12Wk_S164	S099	12Wk	PS099_12Wk	Prebiotic_12Wk_Female	0.00472244	4.14394	4.92078	4.44381	2.4108	2.39192	0.377795	0.441548	1.3577	2.06134	0.913792	3.58905	0	0.0259734	0.519468	0.358905	0	0.17473	0.136951	0.682392	0	1.35534	0	0	0.975184	0	1.74966	0.13459	0.399046	0	0.0236122	0.420297	0	0	0.0236122	0.0637529	0	0.129867	0.0897263	0	0	0.0684754	1.65285
		S024-12Wk_S141	S024	12Wk	PS024_12Wk	Prebiotic_12Wk_Male	6.2815	2.801	21.2978	4.91291	3.17744	3.04026	1.16761	3.25719	0	0.207363	1.5951	0	2.11191	0.606138	2.71486	0	0	0.392395	0.698654	0	0	0.0829452	0.555095	1.87265	0.0988962	0.650801	0.682703	0.839023	0.328591	0	0.0255216	0.280738	1.05277	0	0	0.178651	0	0.0255216	0	0	0	0	0.0382824
		S043-12Wk_S149	S043	12Wk	PS043_12Wk	Prebiotic_12Wk_Male	0	1.78861	0	3.0272	17.5237	0	0	0	0	1.20875	0.100196	0	0	1.93357	0.0277138	0.426367	0	0	0	0.076746	0	0	6.09278	0.0298457	0	0.319775	0	0	0.10446	0	0	0	0	0	0.0852733	0	0	0	0	0	0	0	0
		S044-12Wk_S150	S044	12Wk	PS044_12Wk	Prebiotic_12Wk_Male	0	7.32698	2.28636	2.07367	10.2089	1.2123	0	0.319027	0.259475	1.08044	1.83334	0	0	4.62376	1.06768	0.457272	0	0.131864	0.165894	0.00850738	0	0.144625	0	0.0701859	0	2.33315	0	0	0.0765664	4.3494	0	0	0	0	0.0893275	0	0	0	0	0.00638054	0	0	0
		S056-12Wk_S154	S056	12Wk	PS056_12Wk	Prebiotic_12Wk_Male	0	7.11788	8.74095	4.60815	4.32245	0.463031	0.475346	0.995025	1.37924	0.211812	2.31762	13.5609	0.0837397	0	0.509827	0.246293	0.256145	1.5615	2.59347	0.0541845	1.40141	0.174868	0	0.0640363	1.90385	0	0.458106	0.105906	0.216738	0	0	0.298015	0.073888	0	0	0.652677	0.105906	0.0985173	0	0.187183	0	0.224127	0.406384
		S081-12Wk_S158	S081	12Wk	PS081_12Wk	Prebiotic_12Wk_Male	47.5515	2.48797	6.59044	1.48463	4.54048	1.55084	2.27406	0.425272	0.735949	0.137513	1.17905	0	1.02371	1.13321	0.98551	0.524587	2.77573	0.379434	1.41078	0.422725	0.687565	0.822532	0.0942219	0.183351	1.03389	0	0.412539	0.0789427	0.20627	0	0	0.59589	0.0458377	0	0	0.127327	0.399806	0.0305585	0.412539	0.157885	0.127327	0.160432	0.0203723
		S106-12Wk_S166	S106	12Wk	PS106_12Wk	Prebiotic_12Wk_Male	23.5573	3.09166	12.066	2.26686	1.72941	0.0904616	0.462951	0.0931223	2.07796	2.64467	0.457629	10.0678	0.431023	0.178263	0.186245	0.611946	0	1.22655	0.481575	0.186245	0	0.574697	0	0.029267	0.106425	0	0.896634	0.087801	0.300652	0	0	0.702408	0	0	0.0425702	0.0558734	0	0.0159638	0	0.364507	0	0.0851403	0.415059
		S113-12Wk_S169	S113	12Wk	PS113_12Wk	Prebiotic_12Wk_Male	46.6714	2.21997	17.0414	2.75088	2.62076	1.11389	0.585572	0.752134	1.59015	0.192588	0.49188	0.0728711	0.49188	0.13273	0.463252	0.244639	0	0.255049	1.38715	0.213408	0.827608	0.411201	0	0.18478	0.377368	0	0.504893	0.197793	0.275869	0	0	0.473662	0.314907	0	0	0.0806787	0.32792	0.0182178	0.229024	0.195191	0	0	0.189985
		S001-2Wk_S74	S001	2Wk	PS001_2Wk	Prebiotic_2Wk_Female	0	5.30213	5.44409	2.68774	3.9346	3.40463	0.461364	1.5923	1.41248	0.29338	1.32021	2.11991	0.331236	0.0165618	1.27999	0.944021	0.0899068	0.458998	0.728718	0.565466	0.302844	0.309942	0	0.681399	0.160886	0	0.603322	0.849382	0.397483	0	0	0	0.0118298	0	0	0.319406	0.794965	0	0	0.17035	0.73345	0.0686131	0.132494
		S010-2Wk_S79	S010	2Wk	PS010_2Wk	Prebiotic_2Wk_Female	0	3.6756	3.60249	1.59578	1.31343	1.91343	0.94537	0.274788	0.781506	0.105881	1.39158	0.0352938	0.0201679	0.0151259	1.54789	0.501676	0.272267	0.282351	1.03613	0.602516	0	0.385711	0	0.0277309	0.118486	0	0.231931	0.373106	0.184032	0	0.0857136	0.196637	0	0	0	0.151259	0.0857136	0.0453778	1.05125	0.0428568	0.0655457	0.0100839	0
		S011-2Wk_S80	S011	2Wk	PS011_2Wk	Prebiotic_2Wk_Female	0.118768	13.6691	6.62132	0.771992	1.09051	0.448079	4.27835	0.215942	0.0188949	0.388695	2.18101	0	0.55875	10.3409	0.156558	1.65465	0.332011	0.453478	0.628931	0.134964	0	0.0647826	1.09591	0.286123	0	0	0	0.0188949	0.0350906	1.70864	0.0377898	0.610036	15.9635	0.00809782	0	0.0485869	0	1.64386	0.0809782	0	0	0	0
		S013-2Wk_S81	S013	2Wk	PS013_2Wk	Prebiotic_2Wk_Female	0.0220087	5.8812	4.12785	2.73641	9.48084	1.92209	0.229868	1.68978	1.49414	0.09048	3.27195	0	0	0.0684714	1.66288	0.555107	0.736067	0.310567	0.515981	0.288558	0	0.48419	0	0.325239	0	0	0.875455	0	0.374147	0	0	0.078253	0.0831438	0	0.0220087	0.0244541	0	0.0171178	0	0	0	0.0464627	0.0220087
		S014-2Wk_S82	S014	2Wk	PS014_2Wk	Prebiotic_2Wk_Female	0	4.63191	2.48844	7.26064	1.00044	5.21837	1.33392	0.991238	0.413974	1.04643	1.81689	0	0.183988	10.9726	0.499069	0.614061	0.269083	1.46271	0.209287	1.14073	0.384076	0.269083	0.673858	0.347278	0.296681	0	0	0.0712955	0.114993	0	1.5869	0.545066	0	0	0.108093	0.0551965	0.119592	0.301281	0	0	0.407074	0.650859	0.0137991
		S020-2Wk_S83	S020	2Wk	PS020_2Wk	Prebiotic_2Wk_Female	0	4.343	1.74523	6.4779	3.05592	0	2.09711	2.99924	4.73267	1.73342	2.25061	0	0.155866	0	0.885604	0.828925	0.103911	0.129889	2.0546	0.722653	0	0.0991876	0	0.632911	0.0732099	0	0.595126	0.125165	0.20546	0	0	0.13225	0	0	0.11808	0.696675	0	0.0236161	0	0	0	0.0826563	0.418005
		S022-2Wk_S84	S022	2Wk	PS022_2Wk	Prebiotic_2Wk_Female	0.35163	12.6929	3.9136	1.4088	2.71029	6.09188	1.39967	3.67842	0	0.342497	4.43648	0	0.655311	0	0.646178	1.99105	2.23765	0.262581	0	0.39273	0	0.762627	0	0.0867659	0	1.36085	0.134715	0.235181	0.543429	0	0.468079	0	0.189515	0	0.184948	0	0	0.196365	0.74436	0	0.0547995	0.0525162	0
		S041-2Wk_S93	S041	2Wk	PS041_2Wk	Prebiotic_2Wk_Female	25.5378	1.75944	6.29039	4.41676	1.48696	1.23784	0.568315	1.29233	0.563124	0.0908265	0.31919	0.0155703	3.52407	0.474893	0.467108	0.264694	0.057091	0.0648761	0.604645	0.134942	0	0.451538	0.0830414	4.37265	0.158298	0	0.197223	0.371091	0.155703	0.306215	0	0.0285455	0.059686	0	0	0.0960166	0.134942	0.062281	0	0.464513	0.210199	0.0363306	0.119372
		S073-2Wk_S108	S073	2Wk	PS073_2Wk	Prebiotic_2Wk_Female	0	6.36707	4.00956	4.61456	9.37423	2.28607	1.28592	0.77021	0.346036	0.819324	3.8823	0	0.287991	0	0	1.08499	0	0.421941	0.839417	1.5114	0	0	0	0.104927	0.571518	0	0.209854	0.772442	0.71663	0	0	0	0	0	0.102695	0	0	0.413011	0	0	0	0.0759047	0.0178599
		S094-2Wk_S118	S094	2Wk	PS094_2Wk	Prebiotic_2Wk_Female	53.4309	1.92251	3.7829	0.94055	7.17539	0.212955	0.440698	2.12067	0.402248	0.201124	1.23041	0.00591541	1.08252	2.92221	0.931677	0.54126	0	0.272109	0.828157	0.251405	2.42236	0.340136	0.029577	3.8391	0.183378	0.0857734	0.443656	0.215912	0.473233	0	0	0.186335	0	0	0	0	0	0.0266193	1.09731	0	0	0	0.0591541
		S099-2Wk_S121	S099	2Wk	PS099_2Wk	Prebiotic_2Wk_Female	0	7.65751	2.06537	2.90147	3.60966	2.76646	0.577925	1.58693	1.54429	1.43771	0.909522	0	0.0402653	0.0213169	0.812411	0.708195	0.0355282	0.580294	1.31928	0.511606	0.0828991	0.497395	0	1.30507	0.262909	0	0.419233	1.00426	0.980578	0	0.599242	0.821885	0.00710564	0	0.0757935	0.0994789	0	0.111322	0.0876362	0	0	0	0
		S024-2Wk_S85	S024	2Wk	PS024_2Wk	Prebiotic_2Wk_Male	0.618532	2.52467	16.3249	1.51143	4.42599	1.72563	3.09507	1.26594	0.00962696	0.22864	2.65704	0	2.42118	3.1769	1.58123	0	0	0.558363	0.580024	0	0	0.127557	1.65824	0.0385078	0.259928	1.44164	0.0385078	0.288809	0.373045	0	0	0.348977	0.0673887	0	0	0.271961	0	0.11793	0	0	0	0	0.0144404
		S043-2Wk_S94	S043	2Wk	PS043_2Wk	Prebiotic_2Wk_Male	0	4.69625	0	3.35344	12.1763	0	0	0	0	0.777921	0	0	0	0.923931	0	0.461966	0	0	0	0.177127	0	0	10.6252	0.392551	0	0.670209	0	0	0.0526593	0	0	0	0	0	0.201063	0	0	0	0	0	0	0	0
		S044-2Wk_S95	S044	2Wk	PS044_2Wk	Prebiotic_2Wk_Male	0	3.84561	11.0246	2.41974	5.84514	1.21813	0	0.538244	0.016525	1.68319	1.16383	0	0	1.09773	7.29226	0.651558	0	0.125118	0.141643	0.0542965	0	0.0684608	0.016525	0.0873466	0	0.29509	0	0	0.0849858	1.29367	0	0	0.16289	0	0.0873466	0	0	0	0	0.0188857	0	0	0
		S047-2Wk_S98	S047	2Wk	PS047_2Wk	Prebiotic_2Wk_Male	0.0155556	8.88444	2.16	0.608889	0.948889	2.24667	4.63111	0.0288889	0.0133333	0.188889	0.397778	18.16	2.34	11.1733	0.0311111	4.01111	0.242222	0.753333	0.62	0.855556	0	2.08444	0.135556	1.13778	0.375556	0.995556	0	0.0288889	0.0844444	0.155556	0.0155556	0.726667	0.577778	0	0	0.00666667	0	0.0377778	0	0.0133333	0	0.00666667	0
		S056-2Wk_S104	S056	2Wk	PS056_2Wk	Prebiotic_2Wk_Male	0	12.6466	7.60499	3.437	4.73257	0.186212	1.06775	0.372425	0.711173	0.326862	1.28566	0.233756	0.0732964	0	1.979	0.336767	0.816165	0.697306	1.8126	0.390254	0.0713154	0.366482	0	0.552694	1.96513	0	1.12322	0.675515	0.598257	0	0	0.138669	0	0	0	0.522979	0	0.0118859	0	0.172345	0.366482	0.0614105	0.259509
		S080-2Wk_S109	S080	2Wk	PS080_2Wk	Prebiotic_2Wk_Male	19.1997	7.09644	0	3.10177	7.79767	0	0	2.89842	0	0.476836	1.15937	0	0.18232	0.638119	0.317891	1.11963	0	0.0280492	0.705904	0.733954	0	1.3674	0	0.133234	0.287504	1.17573	0.932635	0.441775	0.317891	0	0	0	0.0701229	0	0.762003	0	0.250105	0	0	0	0	0.0140246	0.252443
		S081-2Wk_S110	S081	2Wk	PS081_2Wk	Prebiotic_2Wk_Male	38.5802	2.83779	2.84726	1.96371	5.0668	0.876445	1.78842	0.535342	1.56102	0.0592193	1.03752	0.874076	1.0849	4.66648	0.433485	0.656149	1.58234	0.454804	1.03278	0.189502	1.21755	0.781694	0.146864	0.622987	1.24834	0	0.341103	0.111332	0.0781694	0	0	0.25109	0.0142126	0	0	0.0947508	0.272409	0.0450066	0.196608	0.258196	0.198977	0.13502	0.0402691
		S088-2Wk_S114	S088	2Wk	PS088_2Wk	Prebiotic_2Wk_Male	50.3085	2.06081	2.95177	0.614542	3.65763	3.67244	1.73256	0.436843	4.0229	0.256676	0.836665	0	0.145614	1.26857	0	0.565181	0	0.106126	0.0320845	0.143146	0.693519	0.535564	0.340589	0.12587	0	0	0.249272	0.649094	0.355398	0	0.0814453	0	0	1.11555	0	0.123402	0	0.00987216	0	0.486204	0	0	0
		S102-2Wk_S123	S102	2Wk	PS102_2Wk	Prebiotic_2Wk_Male	0	2.83426	16.2402	1.54596	7.48488	0.0510217	0	1.95413	1.18881	0.2347	1.25258	0	0.0255109	0	1.33422	0	0	0.229598	0.295926	0.224496	0	0.418378	0	0.0331641	0.25766	0	0	0	0.209189	0	0.224496	0	0	0	0.237251	0	0	0.0255109	0	0.107146	0	0	0
		S106-2Wk_S126	S106	2Wk	PS106_2Wk	Prebiotic_2Wk_Male	26.7232	3.60152	13.0252	3.01053	1.26975	0.143359	0.822118	0.485664	3.65418	1.95436	1.35459	7.89643	0.453482	0.0614394	0.433002	0.672908	0.0819193	0.61732	0.377414	0.517847	0	0.710942	0	0.0321826	0.157987	0	0.655354	0.146284	0.383265	0	0	0.21065	0	0	0.0702165	0.0409596	0	0.114102	0.544178	0.260386	0	0.0263312	0.511995
		S108-2Wk_S128	S108	2Wk	PS108_2Wk	Prebiotic_2Wk_Male	58.2187	2.15665	2.6009	1.69355	0.126545	0.4631	0.0511564	0.530411	4.12213	0.993511	0.315016	0	0.0296169	0	0.818502	0.382327	0	0.33117	0.0834657	0.549258	0	0.630032	0	0.134622	0.048464	0	0.748499	0	0.0834657	0.00807733	0	0.441561	0	0	0	0	0	0	0	0.0269244	0	0	0.175009
		S113-2Wk_S132	S113	2Wk	PS113_2Wk	Prebiotic_2Wk_Male	43.7039	2.52345	3.84644	4.08403	3.09116	0.815306	1.6056	0.915343	0.947855	0.155058	1.58309	0.895336	0.205077	0.0925347	0.665249	0.48018	0.277604	0.527698	2.53845	0.430161	2.45842	0.565212	0	0.247593	0.66775	0	0.257597	0.305114	0.490184	0	0	0.432662	0.472677	0	0	0.112542	0.497687	0.0225084	0.272602	0.21258	0	0	0.115043
		S001-BL_S1	S001	BL	PS001_BL	Prebiotic_BL_Female	0.00395804	11.6465	4.95547	3.41183	2.06808	4.7734	1.27449	0.641203	1.17158	0.999406	0.734217	3.86107	0.233525	0.0593707	0.841085	1.42885	0.122699	0.985553	1.16367	1.09044	0.613497	0.455175	0	0.257273	0.154364	0	0.653077	0.835147	0.300811	0	0	0	0	0	0.0336434	0.504651	0.827231	0	0	0.14249	1.19335	0.0653077	0.0930141
		S010-BL_S6	S010	BL	PS010_BL	Prebiotic_BL_Female	0	4.91626	1.61353	2.01027	4.23526	3.55426	0.568519	2.25771	1.05933	0.523528	1.43357	0	0.0224953	0.0490808	1.92846	0.777112	0	0.725986	0.429457	0.208593	0	0.897769	0	0.065441	0.31698	0	0.249494	0	0.310845	0	0.30471	0.742346	0.100207	0	0.137017	0.0368106	0	0.0327205	0.235179	0.149287	0	0.0695311	0
		S011-BL_S7	S011	BL	PS011_BL	Prebiotic_BL_Female	0.0396021	25.9906	7.88315	1.6959	0.225965	3.6597	6.01952	0.461248	0.0465907	0.50085	3.18215	0	0.188692	1.13914	0.107159	3.41277	0.293522	2.26664	0.270226	0.379714	0	0.405339	0.0582384	2.96783	0	0	0	0	0.156079	0.45426	0.321476	1.05528	0.0722156	0	0	0.095511	0	0.0372726	0	0	0	0	0
		S013-BL_S9	S013	BL	PS013_BL	Prebiotic_BL_Female	0	7.38984	14.2545	2.88947	1.67178	2.46582	0.593622	2.31361	0.735686	0.0811791	2.32629	0	0	0.512443	3.30044	0.476927	0.867602	0.306959	0.715391	0.781349	0	0.710317	0	1.02742	0	0	0.88536	0	0.41858	0	0	0	0.527664	0	0	0.0279053	0	0.0152211	0.177579	0	0	0.104011	0.0228316
		S014-BL_S10	S014	BL	PS014_BL	Prebiotic_BL_Female	0	5.65011	3.46586	5.13333	2.33124	7.81139	1.98213	0.643102	0.560417	1.11165	0.613243	0	0.401938	2.51039	0.507591	0.512184	0.560417	1.99591	0.163072	0.55123	0.0895749	0.684444	1.37578	0.133214	0.406532	0	0	0.124027	0.142401	0	2.99961	0.424906	0	0	0.248053	0.280209	0.172259	0.399642	0	0	0.339925	0.385861	0.055123
		S020-BL_S13	S020	BL	PS020_BL	Prebiotic_BL_Female	0	7.98966	0.716537	4.97266	3.26213	0.0915874	1.23643	1.61355	4.83258	1.79942	1.62702	0	0.177787	0	0.304394	1.70784	0.0727312	0.142769	0.880856	0.242437	0	0.0350187	0	0.45255	0.0754249	0	0.304394	0.188562	0.142769	0	0	0.0134687	0	0	0	0.439081	0	0.0242437	0	0	0	0.032325	0.638418
		S022-BL_S14	S022	BL	PS022_BL	Prebiotic_BL_Female	2.36641	10.8009	1.44931	2.77507	2.7133	4.70907	1.33527	0.838699	0	0.463304	1.63463	0.249471	0.273231	0	0.679512	1.04303	5.7521	0.905225	0.140179	0.277982	0	0.508446	0	0.175818	0	0.98363	0.0807812	0.0142555	0.22096	0	0.41341	0	0.0403906	0	0.277982	0	0	0.147307	0.696144	0	0.277982	0.0237592	0
		S041-BL_S26	S041	BL	PS041_BL	Prebiotic_BL_Female	33.518	2.91154	4.28583	3.28091	0.953312	1.42861	0.719737	2.05057	0.53505	0.116788	0.374806	0.0190119	2.18909	0.152095	0.801217	0.344931	0.0353079	0.124935	0.233575	0.353079	0	0.570358	0.146663	4.56286	0.298759	0	0.0841957	0.249871	0.152095	0.488878	0	0.0678997	0.882696	0	0.211847	0.0787637	0.0570358	0.0706157	0	0.206415	0.0516038	0.0407398	0.0543198
		S062-BL_S40	S062	BL	PS062_BL	Prebiotic_BL_Female	23.6269	7.5697	10.5483	2.38383	1.23838	3.66171	0.994424	2.6487	0	0.241636	0.722584	0	0.10223	0.813197	1.5869	1.03392	0.936338	0.0209108	0.576208	0.404275	0	0.45539	0	0.116171	0.253253	0.483271	1.5869	0.164963	0.44842	0.197491	0.246283	0.70632	0	1.92612	0.0418216	0	0.106877	0	0	0	0	0.162639	0.0255576
		S073-BL_S44	S073	BL	PS073_BL	Prebiotic_BL_Female	0	11.7739	5.12937	4.33657	8.57318	3.78001	1.72418	1.35617	0.363463	3.68461	0.747371	0	0	0	0	0.883669	0	0.515663	0.140842	1.17217	0	0	0	0.0795075	0.738284	0	0.220349	3.29843	0.860953	0	0	0	0	0	0.109039	0	0	0.352105	0	0	0	0.0749642	0
		S094-BL_S56	S094	BL	PS094_BL	Prebiotic_BL_Female	14.1954	5.01549	1.47697	3.92068	4.35034	0.237554	1.24148	0.382152	1.38195	0.280934	0.813881	0.627969	7.83929	3.805	0.398678	1.06176	0	0.805619	0.231357	0.4937	0	0.95848	1.01425	3.27412	0.235489	1.3427	0.33051	0.365627	0.349101	0	0	0.19624	0.00619707	0	0	0	0	0.194175	0.0578393	0.285065	0	0.0454452	0.101219
		S099-BL_S60	S099	BL	PS099_BL	Prebiotic_BL_Female	0	7.68193	3.45479	3.43272	4.25902	1.66487	1.36818	1.1328	0.75765	1.49323	1.0151	0.0662024	0.257454	0.0343272	0.519812	0.42909	0.816497	0.470773	2.70449	0.15202	0.578658	0.387407	0	0.975873	0.384955	0	0.333464	0.345724	0.536975	0	0.924382	0.573754	0	0	0.0245194	0.377599	0	0.409474	0.490388	0	0	0.0122597	0.0196155
		S024-BL_S15	S024	BL	PS024_BL	Prebiotic_BL_Male	2.80806	3.16593	2.36431	3.57629	1.53167	3.98903	1.24061	2.7174	0	0.186091	1.48157	0	1.87284	0.455684	5.02923	0	0	1.73923	0.620303	0.0501014	0	0.0811165	0.450913	0.147918	0.188477	1.59847	0.331624	0	0.159847	0	0.0858881	0.465227	2.13527	0	0.0167005	0.114517	0	0.116903	0	0	0	0	0
		S043-BL_S27	S043	BL	PS043_BL	Prebiotic_BL_Male	0	8.39551	0	3.69216	3.65117	0	0	0	0	1.06037	0	0	0	0.579377	0	1.63701	0	0	0	0.147577	0	0	3.03627	3.85614	0	0.420869	0	0	0.593042	0	0	0	0	0	0.251428	0	0	0	0	0	0	0	0
		S044-BL_S28	S044	BL	PS044_BL	Prebiotic_BL_Male	0	14.9687	1.20738	4.53918	0.971655	0.281723	0	0.385212	1.04927	2.70224	0.721555	0	0	0.465705	0.189732	1.20738	0	0.204105	0.0459955	0.0143736	0	0.287472	0	0.140861	0	0.0229978	0	0	0.129362	0.87679	0.123613	0	0	0	0.235727	0	0	0	0	0.0229978	0	0	0
		S047-BL_S30	S047	BL	PS047_BL	Prebiotic_BL_Male	0.494809	7.25338	2.47404	1.36716	0.835169	0.823728	1.77616	0.755084	0.886652	0.248834	0.443326	0.205932	4.26737	4.34459	0.185911	1.22987	0.772245	1.12691	0.746503	0.160169	0	1.18411	1.16695	0.214512	0.0743643	1.13835	0.017161	0	1.14407	1.82193	0.0228813	0.280296	0.251695	0.16875	0.0657838	0.157309	0.125847	0.323199	0	0.17161	0	0.220233	0.0200212
		S056-BL_S37	S056	BL	PS056_BL	Prebiotic_BL_Male	0	15.0168	6.44703	6.18469	2.00035	0.408815	0.583709	1.02313	0.682086	0.454724	1.46692	0.301692	0.0983779	0	0.929124	0.397884	0.658039	2.09654	2.76551	0.142101	0.22299	0.590267	0	0.0590267	2.59936	0	0.957544	1.60684	0.780464	0	0	0.14866	0.216431	0	0	1.3598	0.0415373	0.0612129	0	0.139915	2.40698	0.146474	0.282017
		S080-BL_S46	S080	BL	PS080_BL	Prebiotic_BL_Male	0.489118	10.4889	0	3.20891	4.44653	0	0	2.54934	0	0.792965	0.528643	0	0.229737	0.261851	0	1.996	0.00741088	0	0.0864603	0.392777	0	0.699093	0	0.16551	0.306317	0	0.570638	0.699093	0.479237	0	0.209975	0	0	0	0.256911	0	0.298906	0	0	0	0	0	0.0444653
		S081-BL_S47	S081	BL	PS081_BL	Prebiotic_BL_Male	35.7839	5.99995	1.86653	3.41332	1.96532	2.35267	2.1395	1.79115	0.941066	0.101386	1.05025	0.135181	0.735696	0.179375	0.740895	0.535524	1.30501	1.48179	2.70362	0.0753893	1.71576	1.05545	0.0805886	0.470533	2.16029	0	0.330153	0.327553	0.20797	0	0	0.478332	0.226168	0	0	0.127382	0.0805886	0.0467934	0.605714	0.293758	0.340552	0.220969	0.049393
		S088-BL_S51	S088	BL	PS088_BL	Prebiotic_BL_Male	17.4363	1.79255	5.86484	1.38658	6.10635	1.87167	2.04863	0.266489	5.24858	0.701616	0.626666	0	0.347685	0.0124917	0	0.991006	0	0.487175	0.0249833	0.13949	1.3033	0.520486	0.335193	0.122835	0	0	0.376832	2.03406	0.306046	0	0.345603	0	0	1.21169	0	0.260243	0	0.0811959	0	1.05138	0	0	0
		S102-BL_S62	S102	BL	PS102_BL	Prebiotic_BL_Male	0	2.20701	0.623615	4.23376	1.85136	0	0	0.494507	2.71613	0.511559	0	0	0.10962	0	0	0	0	0.1827	0	0.0487199	0	0.297191	0	0.0341039	0.0974398	0	0	0	0.129108	0	1.5225	0	0	0	0.377579	0	0	0.404375	0	0.496943	0	0	0
		S106-BL_S66	S106	BL	PS106_BL	Prebiotic_BL_Male	47.0445	2.1824	3.92882	2.45615	1.89851	0	0.197709	0.276285	3.65761	1.73882	0.296563	5.07706	0.205313	0.0177431	0.390348	0.390348	0.0177431	0.367535	0.458785	0.124202	0	0.291493	0	0.111528	0.121667	0	0.319375	0	0.250938	0	0	0.311771	0.00506945	0	0.0101389	0.0253473	0	0.0811112	0.0785765	0.256007	0	0.0405556	0.349792
		S108-BL_S68	S108	BL	PS108_BL	Prebiotic_BL_Male	62.5679	1.30338	3.74124	1.65527	0.605242	1.60741	0.118233	0.0872674	4.67021	0.0985277	0.168905	0	0	0	0.90927	0.19424	0	0.261802	0.239282	0.329364	0	1.16826	0.0422262	0.450412	0.0760071	0	1.01061	0	0.0647468	0.199871	0	0.115418	0	0	0	0	0	0	0	0.140754	0	0	0.230836
		S113-BL_S72	S113	BL	PS113_BL	Prebiotic_BL_Male	27.0732	2.12095	11.1971	5.76335	1.39008	3.4561	1.14885	1.64326	1.51667	0.398873	0.257954	1.12019	0.508742	0.0429923	1.18468	0.336773	0.0549346	0.48008	1.37814	0.121811	0.444253	0.893284	0	0.0358269	0.702207	0	0.327219	0.100315	0.360657	0	0	0.21735	0	0	0	0.112258	0.979268	0.195854	0.222127	0.432311	0	0	0.561288
		S017-12Wk_S138	S017	12Wk	PS017_12Wk	Placebo_12Wk_Female	0	1.96139	2.0969	2.2134	4.78341	1.89482	0.209215	0.106985	2.44163	0.677571	0.508773	0	0.199705	0.0237744	2.22766	0.565831	0.294803	0.0974752	0.240122	0.568209	1.6761	0.0380391	0	0.130759	0.0523037	0	0.211592	1.76169	0.20446	0	0.0737007	0	0.0451714	0	0	0.0618135	0.0903428	0	0	0.0689458	0	0.0237744	0
		S028-12Wk_S142	S028	12Wk	PS028_12Wk	Placebo_12Wk_Female	0.735799	3.04203	4.05238	1.90813	2.76474	0.120803	0.686379	0.312989	0	0.458501	0.711089	3.38797	0.993877	0.678143	0.724817	0.170222	0.719326	1.45238	0.107075	1.75439	11.2704	0.922494	0	0.266315	0.299261	1.15312	0	0.540867	0.0466738	0	0	0.779727	0.0384373	0	0	0.208659	0.0219641	0.10433	0	0.304752	0	0.21415	0.0411828
		S035-12Wk_S145	S035	12Wk	PS035_12Wk	Placebo_12Wk_Female	0	3.7257	3.92365	0.856411	6.22408	6.00738	0.702215	0.329228	0	0.0791815	1.39193	2.81719	0.0562605	0.0791815	0.881415	0.589694	0.602196	0	0.245879	0.452168	0	0.097935	0	0.0770978	0.0708466	0.220875	0.927257	0.452168	0.13961	0	0	0.256298	0.022921	0	0.0916839	0.156279	0	0	0.537601	0	0.170865	0.0854327	0
		S038-12Wk_S146	S038	12Wk	PS038_12Wk	Placebo_12Wk_Female	0	5.17325	12.8294	1.83519	5.0907	1.11974	1.47747	1.72724	0	0.414876	0.42546	0	0.0613848	0.347141	1.41397	1.2277	3.41215	1.09434	1.77169	0.124886	0	0.86997	0	0.262473	0.505895	0.0762018	0	0.224372	0.0910188	0	0	0.414876	0.0254006	0	0.0762018	0.0317507	0.461444	0	0.156637	0	0.218022	0.0910188	0.133353
		S051-12Wk_S151	S051	12Wk	PS051_12Wk	Placebo_12Wk_Female	25.6117	3.31533	0.693782	5.2272	3.15115	3.58189	1.13335	0.639057	0	0.564912	0.314232	1.44935	1.91187	1.51467	0.040603	1.12806	1.1157	1.19691	0.774989	0.148289	0	0.543728	1.07157	0.0264802	0.335416	1.19514	0.107686	0.0194188	0.181831	1.35226	0.0388377	0.579035	0.0123574	1.1669	0.0370723	0.0423684	0	0.15182	0	0.368958	0	0.123574	0
		S055-12Wk_S153	S055	12Wk	PS055_12Wk	Placebo_12Wk_Female	0.0313817	4.0191	15.6976	8.14803	2.70555	0.70833	2.13844	1.60719	1.60047	0.750919	0.89662	0	0.226396	0	0.652291	1.14991	0	0.0537972	0	0.338474	0.132251	0.414687	0	0.0739711	0.0381063	0	0.54918	0.0425894	0.495382	0	0.656774	0	0.0201739	0	0	0.401237	0	0	0	0	0	0.0650049	0
		S082-12Wk_S159	S082	12Wk	PS082_12Wk	Placebo_12Wk_Female	0	3.82061	3.64889	1.60416	1.51378	1.77361	0.343425	0.555807	4.67465	0.849526	0.449616	0	0.106191	0	0	1.05965	0.756891	0	1.97695	0.680072	0	1.50474	0	0.151378	0.171713	0	0.119747	0	0.112969	0	0	0.625847	0.00903751	0	0.0610032	0.10845	0	0.0813376	0.284681	0.298238	0	0	0.0271125
		S087-12Wk_S161	S087	12Wk	PS087_12Wk	Placebo_12Wk_Female	0	5.75524	0	4.15385	4.69231	2.77156	0.109557	1.09091	1.94172	0.501166	0	0.398601	2.07925	0	0.561772	0.895105	0.228438	1.26107	3.28904	2.40326	0	0	0	0.568765	0.547786	0	0	0	0.037296	0	0.177156	0	0	0	0.16317	0.228438	0	0.020979	0.121212	0.156177	0.013986	0	0
		S093-12Wk_S162	S093	12Wk	PS093_12Wk	Placebo_12Wk_Female	0.077802	1.98728	2.87645	0.878051	2.52523	0.838039	0.180056	0.477926	0	0.295648	0.95363	0.0889166	0.377895	0.464589	0.657982	0.113369	0.775797	0.313431	0.191171	0.204508	2.11844	0.433468	0.609078	0.580181	2.40075	0.44236	0	0.444583	0.0177833	0	0.0177833	0.0133375	1.26262	0	0	0.0844707	0.0133375	0.480149	0	0.0866936	0	0	0
		S110-12Wk_S167	S110	12Wk	PS110_12Wk	Placebo_12Wk_Female	0.00908822	3.68527	5.11213	1.84264	1.37914	1.31098	1.18147	0.286279	0	1.48138	0.345353	0	0	0	0.804308	0.538477	0	0.824756	0.122691	0.611183	0	0.636176	0	0.0227206	0.106787	1.52682	1.7722	0	0.193125	0	0	0.622543	0.0181764	0	0.145412	0	0.263558	0	0	0	0	0.0227206	0.415786
		S112-12Wk_S168	S112	12Wk	PS112_12Wk	Placebo_12Wk_Female	9.74359	5.76633	17.5102	1.93294	1.31802	1.41548	1.63592	1.14166	0.0696136	0.146189	0.529064	0	0.368952	0.830723	0.194918	0.726302	5.47859	2.42023	0.930502	0.591716	0.503539	1.17879	0	0.222764	1.10686	1.81228	0	0	0.222764	0	0	0.132266	0	0	0	0.0974591	0	0	0.0185636	0	0	0	0.208841
		S007-12Wk_S135	S007	12Wk	PS007_12Wk	Placebo_12Wk_Male	0	1.83495	8.52242	8.06955	3.22641	4.58033	2.28313	2.5342	0	3.54788	0	0	0.0750874	0.0281578	1.87249	0.154868	0	1.54398	0	0.119671	0	0.931553	0	0.0234648	0.068048	1.88657	0	0	0.0821269	0	0.197104	0	0	0	0.0657015	0	0	0	0	0	0	0.0234648	0
		S008-12Wk_S136	S008	12Wk	PS008_12Wk	Placebo_12Wk_Male	0	4.04031	3.12654	2.18459	0.944305	1.32719	3.67386	1.92619	1.0688	0.721148	0.364098	0	0.347655	0.71645	1.51277	0.0822156	0.436917	0.986587	0	0.608395	0.0587254	0.185572	0.0375843	0.0399333	0.305372	0	0.530878	0.674168	0.622489	0.0587254	0	0	0	0	0.0869136	0.178525	0	0	0	0.0469803	0	0	0
		S032-12Wk_S143	S032	12Wk	PS032_12Wk	Placebo_12Wk_Male	1.2025	1.68567	1.66124	2.13084	2.94788	4.29425	2.99946	1.10478	0.358306	0.781759	0.266015	0	0	1.19707	0	0.127579	0	5.47503	0.114007	4.68512	0	0.415309	3.33876	1.12106	0	0	0	0	0.0787188	1.8241	10.8659	0.309446	0	0.0760043	0.730185	0	0	0.732899	0	0.225299	0	0	0
		S033-12Wk_S144	S033	12Wk	PS033_12Wk	Placebo_12Wk_Male	22.9011	2.92144	10.7663	1.66787	3.18873	1.74538	1.3204	0.374201	2.29065	0.620105	0.36351	0.0347473	0.192446	0.0294015	1.1333	0.478443	0.253922	0.277978	0.253922	0.0694946	0	0.449042	3.33574	0.0775132	0.155026	0.0641488	0.104242	0.0267287	0.197792	1.13597	0	0	0	0	0.0588031	0.0481116	0.101569	0.163045	0	0.280651	0	0.0187101	0.0694946
		S039-12Wk_S147	S039	12Wk	PS039_12Wk	Placebo_12Wk_Male	0	5.54958	18.5814	12.4083	0.914976	2.00196	0.243675	0.0310566	1.67467	1.00815	1.01054	0	0.0477795	0.0788361	0.965145	0.415681	0.0215008	0.203063	0.305788	0.637856	0	0.370291	0	0.0167228	0.236508	0	0.308177	0	0.415681	0	0.0382236	0.317733	0	0	0	0.205452	0.248453	0	0.387014	0	0	0.0262787	0.193507
		S053-12Wk_S152	S053	12Wk	PS053_12Wk	Placebo_12Wk_Male	0.39916	1.63448	11.0081	2.73358	2.94357	0.643196	0.0170258	0.752918	0.433212	0.397268	0.365108	0	3.09491	0	3.39381	0.32349	0.512665	0.0378351	0.480505	0.297005	0	0.245928	0.0681031	0.0245928	0.0567526	0	0.499423	0	0.38781	0	0	0	0	0	0.0832372	0.24782	0	0.0113505	0.465371	0	0.015134	0.0170258	0.0208093
		S066-12Wk_S156	S066	12Wk	PS066_12Wk	Placebo_12Wk_Male	0	9.22258	5.3099	3.58255	3.91035	0.244107	0.99735	1.13219	0.0162738	0.272004	0	0	0.167387	0.241782	0	0.695123	10.464	0	1.49254	0.98805	0.0092993	0.351048	0.109267	0.0860185	0.446366	1.01362	0.351048	1.46696	0.383596	0	0	0	0.120891	0	0.0418468	0	0.739294	0.0488213	0.355698	0	0	0.0325475	0
		S103-12Wk_S165	S103	12Wk	PS103_12Wk	Placebo_12Wk_Male	0.414684	5.72853	6.72785	2.84387	2.80761	0.0974394	0.1201	1.4276	3.41491	1.00385	1.36868	0	4.11511	0	0	0.493995	0.0951734	0.981192	0.883753	0.0997054	0.183549	0.466803	0	0.072513	0.364831	0	0	0	0.210741	0	0	0	0.133696	0	0	0.373895	0	0.0181283	0	0.0430546	0	0.0475867	0.0203943
		S117-12Wk_S170	S117	12Wk	PS117_12Wk	Placebo_12Wk_Male	2.80986	2.66619	1.7047	3.79345	0.798475	6.24965	1.5334	1.26817	0.792949	0.87031	0.524949	0.0193402	1.82903	0.444825	1.77377	0.464165	1.072	0.223794	0.455877	0.151959	1.8539	0.541526	0	0.342598	1.28474	0.450351	0.212742	0.099464	0.204454	2.33188	0	0.0939382	0.140907	0	0	0.154722	0.0524949	0.0303918	0.422722	0.118804	0.268	0.113278	0
		S002-2Wk_S75	S002	2Wk	PS002_2Wk	Placebo_2Wk_Female	0	16.8592	0.322183	1.52282	2.57243	0	0	0.125853	0	2.43399	1.73173	0	0	1.15029	0.148506	1.42213	0	0.71736	0	2.64794	0	0.88852	1.51023	4.86798	0	0.624229	0	0	0.0176194	0.0553752	0.432933	0.654434	0	0	2.72093	0	0	0	0	0	0	0	0.0151023
		S009-2Wk_S78	S009	2Wk	PS009_2Wk	Placebo_2Wk_Female	0	5.49879	0	9.77383	3.1906	0	2.11081	1.95987	0	0.401728	1.59994	0	0.255434	0.0325098	5.07384	0.0882408	0	0.29491	0	0.85222	0	0.113784	0	0.0348319	0	0.810422	1.23537	0	0.111462	0	0.0232213	0	0	0	0.392439	0	0	0	0	0	0	0	0
		S028-2Wk_S86	S028	2Wk	PS028_2Wk	Placebo_2Wk_Female	2.44142	3.28312	8.68962	2.64945	1.31277	0.337159	2.52989	0.43759	0.0095648	0.502152	0.820182	2.85988	1.02343	1.78384	0.674319	0.822573	0.968436	0.449546	0.686275	1.67384	4.57198	0.595409	0	0.0645624	0.411286	1.86992	0	0.973219	0.554758	0	0	0.243902	0.0382592	0	0	0.549976	0	0.0334768	0	0.224773	0.0741272	0.303682	0.0789096
		S029-2Wk_S87	S029	2Wk	PS029_2Wk	Placebo_2Wk_Female	0	1.34016	2.52203	2.15533	2.51939	0	0	0	0	15.0214	0.493326	0	0	0	0	0.102886	0	0	0.0184667	0.0105524	0	0.0184667	0	0	0.0131905	0.371973	0	0	0.0738669	0	0	0.0474859	0	0	0.129267	0	0	0	0	0	0	0	0
		S035-2Wk_S90	S035	2Wk	PS035_2Wk	Placebo_2Wk_Female	0	2.09733	4.28535	1.77706	2.78888	1.18471	0.357112	1.26973	0	0.121872	0.337273	0.320268	0.0226738	0.025508	4.44123	0.269251	0.266417	0.0906952	0.291925	0.0793583	0	0.0538503	0	0.0198396	0.0510161	0.212567	0.688717	0.552674	0.0935295	0	0	0.170054	0	0	0.175722	0.0793583	0	0	0.416631	0	0.0510161	0.0198396	0
		S048-2Wk_S99	S048	2Wk	PS048_2Wk	Placebo_2Wk_Female	0	7.93193	0	1.87819	0	0	0	0	0	6.03312	0	3.62583	0.0618429	0.563458	0.0710048	0	0	0.135138	0	0.643624	0	0	0	0.499324	0	0.0984906	0	0	0.233629	0	0	0	0	0	1.00552	0	0	0	0	0	0	0	0
		S051-2Wk_S101	S051	2Wk	PS051_2Wk	Placebo_2Wk_Female	1.98579	5.48547	0.529671	3.55939	2.34018	2.96231	4.42227	0.177199	0	1.3444	0.498854	0.342842	2.319	5.09833	0.450702	0.33899	10.8284	0.986152	0.346694	0.0442998	0	0.597084	2.00312	0.0635605	0.462259	0.718427	0	0	0.248464	1.71806	0	0.306246	0	0.296616	0.0385215	0.0577823	0	0.190682	0	0.223425	0	0.0905256	0
		S055-2Wk_S103	S055	2Wk	PS055_2Wk	Placebo_2Wk_Female	0	5.36223	9.47085	4.78651	4.40925	3.54666	0.878313	5.40939	2.73122	1.59354	0.583577	0	0.418525	0	0.188631	1.28898	0	0.10414	3.02203	0.579647	0	0.459788	0	0.102175	0.121824	0	1.42456	2.5642	1.04533	0	0.53642	0	0.0373332	0	0.141473	0.654314	0	0	0	0	0.770243	0.172912	0
		S065-2Wk_S106	S065	2Wk	PS065_2Wk	Placebo_2Wk_Female	0	3.32868	2.21985	5.30406	3.14533	0	0	3.13005	0	0.506395	1.75492	0	0	0	0	0	0	0.626446	0.150609	0.663553	0	0	0	0.0109137	0	0	0	0	0.174619	0	0.748679	0.471472	0	2.94233	0.113502	0	0	0	0	0	0	0	0.0283756
		S082-2Wk_S111	S082	2Wk	PS082_2Wk	Placebo_2Wk_Female	0	6.15438	4.23059	3.01153	1.41603	6.98606	0.415837	0.422403	2.89991	2.80799	2.19518	0	0.28452	0	0.0919218	1.6918	0.15758	0	0.960802	0.704734	0	1.55829	0	1.51014	0.604058	0	0.310783	0	0.251691	0	0	1.55173	0.028452	0	0.0700357	0.494627	0	0.0897332	0.129128	0.155392	0	0	0.249502
		S087-2Wk_S113	S087	2Wk	PS087_2Wk	Placebo_2Wk_Female	0.122602	4.32375	0	5.17379	1.61425	2.17822	0.392325	2.38869	4.91428	1.43444	0	0.0613008	10.744	0	0.0694742	1.53865	0.288114	1.19128	0.120558	3.15903	1.89419	0	0	0.629355	0	0	0	0	0.100125	0	0.284027	0	0.0960379	0	0.0939946	0.0347371	0	0.079691	0.0837778	0.128732	0.0490406	0.163469	0
		S091-2Wk_S116	S091	2Wk	PS091_2Wk	Placebo_2Wk_Female	0	3.4475	0.244488	2.9832	3.1604	0.695332	0	0	2.566	1.70244	0	0	0	0.0246731	0	0.605612	0	0	0	1.26954	0	0.538322	0	0.121122	0	0	2.13983	0	0.219815	0.011215	0.381311	0	0	0	0.0650472	0	0	0	0	0	0	0.00672902	0
		S093-2Wk_S117	S093	2Wk	PS093_2Wk	Placebo_2Wk_Female	0.0691995	2.91977	2.43761	1.3572	2.66083	1.04915	0.350462	0.220992	0	0.524577	1.5715	0	1.27461	0.993348	0	0.111612	1.13398	0.870575	0.0937542	0.506719	0.779053	1.12282	0.729943	0.176347	5.85964	0.176347	0	0.761195	0	0	0.00669673	0.0580383	1.18755	0	0	0.0245547	0.0178579	1.1496	0	0.102683	0	0	0
		S096-2Wk_S119	S096	2Wk	PS096_2Wk	Placebo_2Wk_Female	0	5.65014	0.597089	4.99877	1.33975	0	0	1.41623	0	1.51493	0.108562	0	0	0.0246731	2.14162	0.177646	0	0	1.54947	0.22946	0.0986923	0.414508	0	0.0789539	0.106094	0.0468789	0.666173	0	0.207254	0	1.32741	0.268937	0	0	0.0518135	0	0	0.0394769	0.239329	0	0	0	0.0370096
		S110-2Wk_S130	S110	2Wk	PS110_2Wk	Placebo_2Wk_Female	0.0564481	4.43769	5.82935	3.38254	2.06687	3.55623	1.94095	0.425532	0	2.42076	0.820669	0	3.66696	0	0.820669	0.790274	0	1.12462	0.0673035	1.30699	0	1.05732	0	0.112896	0.151976	0.138949	0.392966	0	0.26053	0	0.0738168	0.890143	0.238819	0	0.193226	0	0.125923	0.104212	0	0	0.490664	0.314807	0.32132
		S112-2Wk_S131	S112	2Wk	PS112_2Wk	Placebo_2Wk_Female	19.7569	7.55849	8.36972	2.9209	4.42157	1.47079	2.64053	0.822724	0.0896263	0.271177	1.69141	0	0.213724	0.797445	0.415958	1.41564	2.73935	1.25936	1.71439	0.873282	0.330928	1.36278	0	0.443535	1.53514	1.03415	0.257388	0.0850301	0.232109	0	0	0.79055	0.0137887	0	0	0.126396	0	0	0.229811	0	0	0.0436641	0.347015
		S007-2Wk_S76	S007	2Wk	PS007_2Wk	Placebo_2Wk_Male	0	4.78747	3.58114	6.7791	3.07732	2.85735	2.94013	1.75273	0	0.428129	0	0	0.0544031	0.231805	1.256	1.48071	0	0.638645	0	0.215247	0	0.910661	0	0.0638645	0.0307496	0.716702	0	0	0.411571	0	0.222343	0	1.97034	0	0.0567685	0	0	0.0260189	0	0	0	0.0141921	0
		S008-2Wk_S77	S008	2Wk	PS008_2Wk	Placebo_2Wk_Male	0	5.06474	15.5819	1.35092	1.8435	2.35314	0.731547	1.58746	0.865664	0.534029	0.455997	0	1.43139	1.91421	0.907118	0.107294	2.82865	0.946134	0	0.999781	0.43649	0.490136	0.234095	0.251164	0.970519	0	0.555976	0.538906	0.565729	0.321881	0	0	0.0658392	0	0.138994	0.285303	0	0.00731547	0	0.0829086	0	0	0
		S032-2Wk_S88	S032	2Wk	PS032_2Wk	Placebo_2Wk_Male	13.893	2.21215	8.7626	2.01933	2.05321	31.6814	1.97243	1.57899	1.09695	1.52167	0.143308	0	0.198025	0.81555	0	0.0911957	0	1.21681	0.200631	0.612314	0	0.760833	1.9594	0.627948	0	0	0	0	0.15373	1.14907	0.13028	0.375205	0	0.568019	0.429923	0	0	0.263165	0	0.203236	0	0	0
		S033-2Wk_S89	S033	2Wk	PS033_2Wk	Placebo_2Wk_Male	41.897	1.67762	19.1324	2.61143	0.982681	0.781801	1.62875	1.03697	0.947391	0.257886	0.594495	0.0895814	1.0044	0.380042	0.268744	0.380042	2.32369	0.219882	0.268744	0.0895814	0	0.404474	1.09126	0.0271459	0.187307	0.659645	0.480482	0.0488626	0.111298	0.616212	0	0	0.0760085	0	0.0271459	0.116727	0.336609	0.0705793	0.187307	0.222596	0	0	0.103154
		S039-2Wk_S91	S039	2Wk	PS039_2Wk	Placebo_2Wk_Male	0	3.41626	21.3989	5.94346	1.6455	2.15144	0.235774	0.115431	1.5399	0.41506	1.39254	0	0	0.0245598	3.15593	0.314365	0.0859592	0.167006	0.586978	0.606626	0	0.365941	0	0.0908711	0.147359	0	0.324189	0	0.16455	0	0.0957831	0.147359	0.0466636	0	0	0.432252	0.25051	0.0147359	0.115431	0.0196478	0	0.0638554	0.0466636
		S046-2Wk_S97	S046	2Wk	PS046_2Wk	Placebo_2Wk_Male	0	0.827022	14.3526	1.25319	1.81649	0.215194	4.08447	0.132914	0	0.276377	0.126585	3.9389	1.75531	1.13505	0.445157	0	0.478913	0.194097	0.124475	0.0358657	2.04435	0.109707	2.71736	0.033756	0.548535	0.377645	0.0105487	0.194097	0.0147682	1.35868	0	0	0	0	0	0.0886095	0.105487	0.0126585	0	0	0.120256	0.016878	0
		S050-2Wk_S100	S050	2Wk	PS050_2Wk	Placebo_2Wk_Male	0	3.73098	7.79063	5.31751	2.22966	1.76101	0.819639	0.174478	0	0.47677	1.44451	0	0.00811524	0.407791	1.05092	0.791236	0	0.302293	0.107527	0.833841	0	0.493001	0.344898	0.959627	0.223169	0.64719	1.43234	0.564009	0.1197	0	0.146074	0	0	1.61899	0.0162305	0	0.592412	0	0	0	0	0.0142017	0.0365186
		S053-2Wk_S102	S053	2Wk	PS053_2Wk	Placebo_2Wk_Male	0.506474	1.42406	2.18483	2.50058	2.59594	4.39085	0.0593359	3.81445	1.14433	0.175888	0.837059	0.620907	1.22698	0	0.620907	0.243701	0.0656933	0.817987	0.0381445	0.0572167	0	1.20579	0.659052	0.046621	0.0508593	0	0	0	0.0593359	0	0.0529784	0	0.559452	0	0.527665	0.101719	0	0.0105957	0.243701	0.192842	0.0211914	0.173769	0.0296679
		S066-2Wk_S107	S066	2Wk	PS066_2Wk	Placebo_2Wk_Male	0	17.9482	14.8338	2.35801	2.97542	2.33978	1.58567	0.293897	0.0455654	0.389584	0	0	0.0478436	1.06623	0	3.14173	0.214157	0	1.64491	5.52708	0.0227827	2.04816	0.107079	0.0432871	0.316679	0.27567	0	0.471601	0.380471	0	0	0	0.419201	0	0	0	0.127583	0.0273392	0.109357	0	0	0	0
		S090-2Wk_S115	S090	2Wk	PS090_2Wk	Placebo_2Wk_Male	0	8.12761	1.39197	1.46204	1.46437	9.41448	2.00621	1.10937	1.4597	1.09769	0	0	0.105098	0.0864143	0.378354	1.63019	0	0.913189	0	0.0420394	0	0	0.350328	0.0794077	0	0	0	0	0.373683	0	0.102763	0	0.0420394	0	1.10237	0	0	0	0	0	0	0	0
		S100-2Wk_S122	S100	2Wk	PS100_2Wk	Placebo_2Wk_Male	54.457	3.63657	2.73574	1.57437	1.66861	0.920228	2.11486	0.534952	2.47242	0.205111	0.917457	0	0.180165	0.329841	0.230057	0.701258	0.684628	0.174622	0.643051	0.174622	0	0.728976	0.576529	0.12473	1.79888	0.451799	0.241144	0	1.47458	0.723433	0	0	0.490604	0.144132	0	0	0.110871	0.0886967	0	0.210655	0	0.338156	0
		S103-2Wk_S124	S103	2Wk	PS103_2Wk	Placebo_2Wk_Male	0.071048	5.62167	3.49023	2.44227	1.94716	0.0377442	0.053286	0.404085	3.246	1.19005	0.865897	0	4.54707	0	0	0.566163	0.0910302	0.761545	0.168739	0.0222025	0	0.330817	0	0	0.275311	0	0.0377442	0	0.523979	0	0	0	0	0	0	0.281972	0	0.0133215	0.763766	0.079929	0	0.137655	0
		S105-2Wk_S125	S105	2Wk	PS105_2Wk	Placebo_2Wk_Male	0	3.96398	2.40864	5.98497	3.0894	2.52919	0.756394	0	1.11568	1.26932	1.60734	0	0.394743	0.846216	0.425472	0.914764	0.141824	0.619297	0.0330922	0.345105	0	0.505838	0	0.293103	0.434926	0	0.394743	0	0.224554	0	0	0.368742	0.224554	0	0.125278	0	0	0	0	0	0.137096	0.888763	0.0283648
		S117-2Wk_S133	S117	2Wk	PS117_2Wk	Placebo_2Wk_Male	0.0917305	1.58464	2.71752	1.41494	1.25441	0.334816	4.28611	0.311884	0.259139	0.263725	0.277485	0.74531	3.32982	0.495345	0.54121	0.240793	0.887493	0.130716	0.545796	0.188048	11.6245	0.726964	0	0.488465	0.933358	0.426547	0.0412787	0.0665046	0.110077	0.784296	0.00917305	0.0596248	1.15122	0	0	0.11237	0	0	0.282071	0.275191	0.343989	0.233913	0.0137596
		S002-BL_S2	S002	BL	PS002_BL	Placebo_BL_Female	0	10.445	0.165862	2.20145	6.21661	0	0	0	0	2.67319	0.0323109	0	0	0.144322	0.142168	0.221868	0	0.523436	0	4.76047	0	0.0581596	0.768999	0.631139	0	0.0409271	0	0	0.0236946	0.165862	0.318801	0.555747	0	0	2.8412	0	0	0	0	0	0	0	0
		S009-BL_S5	S009	BL	PS009_BL	Placebo_BL_Female	0	8.79351	0	5.39961	3.21243	0	1.12423	0.0235688	0	1.30571	1.14544	0	0	0.21919	0.207405	0.0471376	0	0.492588	0	0.438379	0	0	0.00471376	0.0801339	0	0.292253	0.273398	0	0.0518513	0	0.285182	0	0	0	0.688209	0	0	0	0	0	0	0	0
		S017-BL_S12	S017	BL	PS017_BL	Placebo_BL_Female	0	7.32168	15.9565	3.64903	5.02834	0.207841	1.27539	2.3949	1.63675	0.408597	1.5777	0	0.217289	0.0519603	2.01701	0.871516	0	0.552669	0.184223	0.788852	1.15966	0.148795	0	0.0212565	0.25744	0	0.358999	0.611715	0.479452	0	0.278696	0.0944733	0.0637695	0	0.0448748	0.276334	1.03448	0.0661313	0	0.0070855	0.056684	0.0755786	0.0212565
		S028-BL_S17	S028	BL	PS028_BL	Placebo_BL_Female	1.34416	5.6906	11.3886	2.757	2.45039	0.880571	1.76359	0.421889	0	0.309058	0.694155	0.630381	0.927175	2.31303	1.5551	2.11435	1.02038	0.51755	0.576418	2.17077	3.77493	0.564154	0	0.446418	0.377738	2.25662	0.0735853	1.26567	0.414531	0	0	0.316417	0.125095	0	0	0.559248	0.0686796	0.0392455	0	0.407172	0.48321	0.434153	0.0392455
		S029-BL_S18	S029	BL	PS029_BL	Placebo_BL_Female	0	5.65097	0.639127	5.26848	5.76202	0	0	0	0	4.56273	1.32761	0	0.0172737	0.00493535	0	0.574968	0	0.959925	0.229494	0.0172737	0	0.182608	0	0.0518211	0.39236	0.229494	0	0	0.439246	0.00493535	0	0.397295	0.0394828	0	0.71069	0	0	0	0	0	0	0	0
		S035-BL_S22	S035	BL	PS035_BL	Placebo_BL_Female	0	6.89517	0.72462	1.84038	3.80613	2.42208	0.393651	0.624326	0	0.105308	0.636863	0.120352	0.0927714	0.117845	1.01296	1.18346	0.0802347	0.611789	0.0175513	0.373593	0	0.160469	0	0.140411	0.0777274	0.398666	0.661936	0.240704	0.250733	0	0	0.243211	0	0	0.348519	0.137903	0	0	0.3761	0	0.0501467	0.100293	0
		S038-BL_S24	S038	BL	PS038_BL	Placebo_BL_Female	0.0112052	5.42782	13.7264	1.28412	3.63946	4.21765	1.83094	0.419076	0	0.616288	1.01744	0	0.477343	0.627493	3.01197	0.68576	3.77168	0.871767	0.156873	0.575949	0	1.05105	0	0.0672314	0.423558	0.392183	0.0313747	1.27516	0.129981	0	0	0.439245	0.313747	0	0.0784366	0.100847	0.445968	0	0.136704	0	0.302541	0.746269	0.0336157
		S048-BL_S31	S048	BL	PS048_BL	Placebo_BL_Female	0.0852975	5.98504	0	3.13042	0	0	0.264422	0	0	0.835916	0	1.1572	0.193341	1.50408	0.0398055	0	0.0142163	2.93424	0	0.181968	0	0	0	0.0625515	0	0.022746	0	0	0.0255893	0	0.0938273	0	0	0	1.18279	0	0	0	0	0	0	0	0
		S051-BL_S33	S051	BL	PS051_BL	Placebo_BL_Female	51.9021	3.01832	0.658306	2.75031	0.757182	2.35481	1.01998	0.223772	0	0.710346	0.330454	0.101478	0.106682	0.58545	0.033826	0.257598	0.733764	0.809221	0.210762	0.054642	0	0.307036	1.28279	0.06505	0.525604	0.59846	0.153518	0	0.166528	2.38603	0	0.45535	0	9.59357	0.036428	0.033826	0	0.158722	0	0.137906	0	0.11709	0
		S055-BL_S36	S055	BL	PS055_BL	Placebo_BL_Female	0	12.4032	6.62759	5.63115	6.82646	2.59158	5.85095	2.75277	2.10802	1.08018	3.25099	0	0.328658	0	0.23655	1.15972	0	0	2.94118	0.776638	0.491941	1.06552	0	0.334938	0.0669876	0	1.05715	1.03831	0.196776	0	0.619636	0	0	0	0.131882	1.28323	0	0	0	0	0.471007	0.113042	0
		S065-BL_S41	S065	BL	PS065_BL	Placebo_BL_Female	0	3.23655	3.97821	6.42447	2.1885	0	0	5.34481	0	0.0510651	3.18792	0	0	0	0	0	0	1.45414	0.0899718	1.05534	0	0	0	1.32283	0	0	0	0	0.194534	0	1.121	1.55627	0.104562	10.8088	0.984826	0	0	0	0	0	0	0	0.0389067
		S087-BL_S50	S087	BL	PS087_BL	Placebo_BL_Female	0.0448857	4.0864	0	7.78139	5.59635	3.33232	0.788193	0.696626	3.59086	1.86904	0	0.0610446	4.27312	0	0.193906	0.581719	0.175952	1.45609	1.17242	0.278291	0.834874	0	0	0.0897714	0	0	0	0	0.122089	0	0.50272	0	0.520674	0	0.0323177	0	0	0.0179543	0	0.0933623	1.01442	0.037704	0
		S091-BL_S53	S091	BL	PS091_BL	Placebo_BL_Female	0	2.58647	0.117007	4.46885	2.22108	0.763625	0	0	1.73458	1.63605	0	0	0	0.0390024	0	0.582983	0	0.158062	0	0.375654	0	0.20117	0	0.11906	0	0	0.426973	0	0.0738992	0	0.289439	0	0	0	0.117007	0	0	0	0	0	0	0.0369496	0
		S093-BL_S55	S093	BL	PS093_BL	Placebo_BL_Female	0.094626	2.64953	0.467216	1.1986	2.11331	1.56527	0.327248	0.35879	0	0.772779	2.90384	1.70721	1.7013	0.553957	0	0.177424	0.611126	0.260222	0.136025	0.134054	4.09652	1.4943	0.0118283	0.295706	0.693924	0.22868	0	0.484958	0	0.00985688	0.00394275	1.102	0.35879	0	0.0335134	0.0236565	0	0.766865	0	0.0985688	0	0	0.00394275
		S096-BL_S57	S096	BL	PS096_BL	Placebo_BL_Female	0	4.98064	2.10561	7.36067	1.94147	0	0	7.43248	0	1.63628	0.210305	0	0.0359057	0.0615527	2.75961	0.179529	0	0	4.29073	0.320587	0.335975	0.274422	0	0.0974584	0.130799	0.661691	1.45162	0	0.228258	0	0.58988	0.238517	0.143623	0	0.0282116	0	0	0.0359057	0	0	0.0666821	0	0
		S110-BL_S70	S110	BL	PS110_BL	Placebo_BL_Female	0	4.10295	1.24324	4.88573	2.92514	1.78126	0.656763	1.12207	0	1.83942	0.353828	0	4.92693	0	0.15995	0.656763	0	5.3777	0.0242348	1.2287	0	1.96786	0	0.0702809	0.239924	0	0.126021	0	0.242348	0	0.0290817	0.552553	0.0121174	0	0.0872452	0	0.332017	0.424109	0	0	0.0218113	0.414415	0.416838
		S112-BL_S71	S112	BL	PS112_BL	Placebo_BL_Female	20.8017	7.87599	4.54925	3.24333	3.51262	2.83583	1.03186	1.63716	0.0309797	0.443248	1.03424	0	0.100088	1.10812	0.610061	1.11527	1.27017	0.81977	2.09232	0.61721	0.135834	1.07952	0	0.87458	1.1534	0.660105	0.319329	0.0190644	0.145366	0	0	0.39082	0	0	0	0.0953221	0	0	0.274051	0	0	0.0333627	0.438482
		S007-BL_S3	S007	BL	PS007_BL	Placebo_BL_Male	0	5.99482	7.61504	6.88918	4.43508	3.14107	1.66343	2.11925	0	1.32858	0	0	0.0561676	0.0691294	0.460143	1.96803	0	0.982934	0	0.4407	0	1.31778	0	0.235472	0.140419	0.773385	0	0	0.153381	0	0.533593	0	0.0151221	0	0.0388853	0	0	0	0	0	0	0	0
		S008-BL_S4	S008	BL	PS008_BL	Placebo_BL_Male	0	6.25203	5.83552	1.68341	1.29076	3.0284	3.25618	2.80712	0.980541	0.620431	0.501117	0	1.95674	0.65731	1.98061	0.0867735	0.733236	1.10202	0	0.830857	0.353602	0.49244	0.0846042	1.07599	2.71601	0	0.383973	2.04135	0.529319	0.234289	0	0	0.013016	0	0.299369	0.379634	0	0	0	0.0564028	0	0	0
		S032-BL_S20	S032	BL	PS032_BL	Placebo_BL_Male	1.78281	3.05985	1.04131	1.63177	5.0761	1.84689	3.05527	1.12141	0.826181	0.782698	1.10997	0	0	5.84049	0	0.611054	0	4.96395	0.176222	1.72331	0	2.38242	4.26136	0.588168	0	0	0	0	0.377618	1.89724	2.08262	2.67536	0	1.16489	1.15803	0	0	0.917725	0	0.242591	0	0	0
		S033-BL_S21	S033	BL	PS033_BL	Placebo_BL_Male	43.7321	3.8382	10.3141	6.01758	1.03365	4.71743	0.939002	1.61897	1.25034	0.470746	1.01123	0.151934	0.124536	0.662532	0.665023	0.799522	0.371118	0.161897	0.259035	0.286433	0	0.722309	0.804503	0.0199258	0.353683	0.246581	0.849336	0.151934	0.293905	0.4832	0	0	0	0	0	0.164388	0.754689	0.0423423	0.224165	0.179332	0	0.0323794	0.249072
		S039-BL_S25	S039	BL	PS039_BL	Placebo_BL_Male	0	7.48349	16.0077	6.35447	1.13148	3.62271	0.245441	0.39516	0.824682	0.667599	1.83099	0	0	0.279803	1.21739	0.468792	0.532607	0.154628	0.571877	0.640601	0	0.375525	0	0.574332	0.169354	0	0.360798	0	0.343617	0	0.0883587	0.22826	0	0	0.0196353	0.566969	0.579241	0.00981764	1.61255	0.0466338	0	0.0883587	0.0908131
		S046-BL_S29	S046	BL	PS046_BL	Placebo_BL_Male	0.0176211	0.255507	1.75918	0.152717	1.02496	0.105727	1.53304	0	0	0.469897	0.061674	16.3436	0.234949	0.9163	0	0	0.0910426	0.293686	0	0	0.299559	0.0704846	0.637298	0.0146843	1.29809	0.26138	0	0.0381791	0.0381791	0.132159	0	0	0	0	0	0.0499266	0	0	0	0	0.0234949	0	0.0117474
		S050-BL_S32	S050	BL	PS050_BL	Placebo_BL_Male	0.056305	14.8285	3.08101	2.82877	4.13955	6.95255	0.326569	0.414405	0	0.346839	3.65307	0	0.0945925	2.13283	0.817549	1.68915	0	0.943672	0.105853	1.13511	0	1.40537	2.06977	6.3467	1.29952	0.362604	0.427918	0.328821	0.333326	0	0.380622	0	0	0.249994	0.0833315	0	2.29499	0	0	0	0	0.39864	0
		S053-BL_S35	S053	BL	PS053_BL	Placebo_BL_Male	0.208329	1.67084	6.17832	2.66198	4.15816	0.197807	0.391406	0.328276	0.770186	0.414554	0.871194	1.65821	6.05627	0	0.298815	0.795438	3.88039	0.462953	0.132573	0.0294607	0	0.271459	0.949054	0.025252	0.0841733	0	0.0652343	0.0231477	0.180973	0	0.069443	0	0.138886	0	0	0.025252	0	0.037878	0.0273563	0.193599	0	0	0.0547127
		S066-BL_S42	S066	BL	PS066_BL	Placebo_BL_Male	0.00958199	11.2588	11.0935	3.2986	1.31513	0.792909	0.814469	0.795305	0.0670739	0.316206	0	0	0.141334	0.371302	0	1.20493	6.85591	0.019164	0.426398	1.19296	0	0.862379	0.280273	0.033537	0.687507	0.790514	0.261109	0.70188	0.536591	0	0	0	0	0	0.0766559	0	1.17619	0.0215595	0.126961	0	0	0.0119775	0.0119775
		S090-BL_S52	S090	BL	PS090_BL	Placebo_BL_Male	0	5.02066	2.4165	0.512399	1.42755	8.18362	2.4903	3.77657	0.750675	0.248819	0	0	0.0738023	0.1708	0.533485	0.660003	0	0.120192	0	0.0358468	0	0	0.234059	0.0147605	0	0	0	0	0.797065	0	0.0168691	0	0.957321	0	0.204538	0	0	0	0	0	0	0	0
		S100-BL_S61	S100	BL	PS100_BL	Placebo_BL_Male	49.2619	2.67084	0.96045	1.48409	1.38147	0.44207	2.50507	0.363129	1.76302	0.389443	0.881509	0	0.186827	0.247349	0.263137	0.236823	0.205247	0.278925	1.72881	0.118412	0	0.489435	0.881509	0.0315765	0.631529	1.59987	0.352604	0	0.160514	0.810462	0	0	0.315765	0.265768	0.021051	0	0.0657843	0.226298	0	0.242086	0	0.021051	0
		S103-BL_S63	S103	BL	PS103_BL	Placebo_BL_Male	0.28766	5.52701	4.77467	0.919529	2.3062	0	0.0245863	0.567944	4.67386	0.154894	0.137683	0	2.25457	0	0	0.420426	0.0786763	1.52681	0.10818	0.0442554	0	0.430261	0	0.0590072	0.565486	0	0	0	0	0	0	0	0	0	0	0.206525	0	0.0417968	0.0590072	0.115556	0	0.0344209	0.0172104
		S105-BL_S65	S105	BL	PS105_BL	Placebo_BL_Male	0	2.37651	4.9612	6.58069	1.39779	3.37145	0.608322	0.0865169	0.475843	0.470436	1.51945	0.0162219	0.186552	0.359586	1.41942	0.373104	0.456917	0.329846	0.0432584	0.216292	0	0.524509	0	0.105442	0.486657	0	0.619136	0	0.270365	0	0	0.246032	0.0459621	0	0.159516	0	0	0.0243329	0	0	0.25144	0.305513	0
		S117-BL_S73	S117	BL	PS117_BL	Placebo_BL_Male	0.37392	3.23749	2.35475	2.01396	1.43652	1.07443	2.65057	0.17986	1.09336	0.241392	0.48515	0.691042	3.25169	3.54278	0.430718	0.326589	1.20932	0.610579	0.137262	0.317122	6.56254	0.906402	0	1.85304	0.766773	0.338421	0	0.0189327	0.241392	0.759673	0.0189327	0.120696	0.326589	0	0	0.085197	0.0165661	0.0780973	0.255591	0.210626	0.146728	0.359721	0
[truncated: 29 more columns]

## Sheet: Figures S1E S4F S5F_Gram -
Related to Figure S1E: Baseline Total Gram Negative-Producing Taxa Percent Relative Abundances between Sexes.
Related to Figure S4F: Female Placebo and Prebiotic Total Gram Negative-Producing Taxa Percent Relative Abundances Across Time.
Related to Figure S5F: Male Placebo and Prebiotic Total Gram Negative-Producing Taxa Percent Relative Abundances Across Time.
Color Codes	Row 1	Sequence Code	Subject	Time	Subject_Time	Treatment_Time_Sex	d__Bacteria;p__Bacteroidota;c__Bacteroidia;o__Bacteroidales;f__Bacteroidaceae;g__Bacteroides	d__Bacteria;p__Bacteroidota;c__Bacteroidia;o__Bacteroidales;f__Rikenellaceae;g__Alistipes	d__Bacteria;p__Proteobacteria;c__Gammaproteobacteria;o__Enterobacterales;f__Enterobacteriaceae;__	d__Bacteria;p__Proteobacteria;c__Gammaproteobacteria;o__Burkholderiales;f__Sutterellaceae;g__Sutterella	d__Bacteria;p__Proteobacteria;c__Gammaproteobacteria;o__Enterobacterales;f__Enterobacteriaceae;g__Escherichia-Shigella	d__Bacteria;p__Bacteroidota;c__Bacteroidia;o__Bacteroidales;f__Marinifilaceae;g__Odoribacter	d__Bacteria;p__Proteobacteria;c__Gammaproteobacteria;o__Burkholderiales;f__Sutterellaceae;g__Parasutterella	d__Bacteria;p__Proteobacteria;c__Alphaproteobacteria;o__Rhodospirillales;f__uncultured;g__uncultured	d__Bacteria;p__Bacteroidota;c__Bacteroidia;o__Bacteroidales;f__Prevotellaceae;g__Paraprevotella	d__Bacteria;p__Bacteroidota;c__Bacteroidia;o__Bacteroidales;f__Prevotellaceae;g__Alloprevotella	d__Bacteria;p__Bacteroidota;c__Bacteroidia;o__Bacteroidales;f__Barnesiellaceae;g__Barnesiella	d__Bacteria;p__Bacteroidota;c__Bacteroidia;o__Bacteroidales;f__Muribaculaceae;g__Muribaculaceae	d__Bacteria;p__Firmicutes;c__Clostridia;o__Oscillospirales;f__Oscillospiraceae;g__Oscillibacter	d__Bacteria;p__Desulfobacterota;c__Desulfovibrionia;o__Desulfovibrionales;f__Desulfovibrionaceae;g__Bilophila	d__Bacteria;p__Firmicutes;c__Clostridia;o__Oscillospirales;f__Oscillospiraceae;g__Colidextribacter	d__Bacteria;p__Cyanobacteria;c__Vampirivibrionia;o__Gastranaerophilales;f__Gastranaerophilales;g__Gastranaerophilales	d__Bacteria;p__Firmicutes;c__Clostridia;o__Clostridia_vadinBB60_group;f__Clostridia_vadinBB60_group;g__Clostridia_vadinBB60_group	d__Archaea;p__Euryarchaeota;c__Methanobacteria;o__Methanobacteriales;f__Methanobacteriaceae;g__Methanobrevibacter	d__Bacteria;p__Desulfobacterota;c__Desulfovibrionia;o__Desulfovibrionales;f__Desulfovibrionaceae;g__Desulfovibrio	d__Bacteria;p__Bacteroidota;c__Bacteroidia;o__Bacteroidales;f__Prevotellaceae;g__Prevotellaceae_NK3B31_group	d__Bacteria;p__Proteobacteria;c__Gammaproteobacteria;o__Enterobacterales;__;__	d__Bacteria;p__Fusobacteriota;c__Fusobacteriia;o__Fusobacteriales;f__Fusobacteriaceae;g__Fusobacterium	d__Bacteria;p__Firmicutes;c__Clostridia;o__Peptostreptococcales-Tissierellales;f__Peptostreptococcaceae;g__Intestinibacter	d__Bacteria;p__Proteobacteria;c__Gammaproteobacteria;o__Pasteurellales;f__Pasteurellaceae;__	d__Bacteria;p__Firmicutes;c__Clostridia;o__Oscillospirales;f__Oscillospiraceae;g__Intestinimonas	d__Bacteria;p__Bacteroidota;c__Bacteroidia;o__Bacteroidales;f__Barnesiellaceae;g__Coprobacter	d__Bacteria;p__Proteobacteria;c__Gammaproteobacteria;o__Enterobacterales;f__Yersiniaceae;__	d__Bacteria;p__Proteobacteria;c__Alphaproteobacteria;__;__;__	d__Bacteria;p__Bacteroidota;c__Bacteroidia;o__Bacteroidales;__;__	d__Bacteria;p__Verrucomicrobiota;c__Lentisphaeria;o__Victivallales;f__Victivallaceae;g__Victivallaceae	d__Bacteria;p__Proteobacteria;c__Gammaproteobacteria;o__Burkholderiales;f__Oxalobacteraceae;__	d__Bacteria;p__Proteobacteria;c__Gammaproteobacteria;o__Enterobacterales;f__Hafniaceae;g__Hafnia-Obesumbacterium	d__Bacteria;p__Proteobacteria;c__Gammaproteobacteria;o__Aeromonadales;f__Succinivibrionaceae;g__Succinivibrio	d__Bacteria;p__Bacteroidota;c__Bacteroidia;o__Bacteroidales;f__Barnesiellaceae;g__uncultured	d__Archaea;p__Thermoplasmatota;c__Thermoplasmata;o__Methanomassiliicoccales;f__Methanomethylophilaceae;g__Candidatus_Methanogranum	d__Bacteria;p__Bacteroidota;c__Bacteroidia;o__Bacteroidales;f__Rikenellaceae;g__Rikenellaceae_RC9_gut_group	d__Bacteria;p__Desulfobacterota;c__Desulfovibrionia;o__Desulfovibrionales;f__Desulfovibrionaceae;g__uncultured	d__Bacteria;p__Desulfobacterota;c__Desulfovibrionia;o__Desulfovibrionales;f__Desulfovibrionaceae;g__Mailhella	d__Bacteria;p__Proteobacteria;c__Gammaproteobacteria;o__Enterobacterales;f__Morganellaceae;g__Morganella	d__Bacteria;p__Proteobacteria;c__Gammaproteobacteria;o__Pseudomonadales;f__Pseudomonadaceae;g__Pseudomonas	d__Bacteria;p__Proteobacteria;c__Gammaproteobacteria;o__Aeromonadales;f__Succinivibrionaceae;g__Succinatimonas	d__Bacteria;p__Proteobacteria;c__Gammaproteobacteria;o__Burkholderiales;f__Oxalobacteraceae;g__Oxalobacter	d__Bacteria;p__Bacteroidota;c__Bacteroidia;o__Bacteroidales;f__Rikenellaceae;g__Rikenella
Red	Gram-Negative Bacteria	S001-12Wk_S134	S001	12Wk	PS001_12Wk	Prebiotic_12Wk_Female	22.8245	1.13148	0	0.816765	0	0.227295	0.0899191	0.157358	0	0	0.329703	2.76751	0.029973	0.0249775	0.332201	1.88081	0.931662	0	0.0849236	0	0	0	0	0.029973	0.0799281	0.0049955	0	0	0	0	0	0	0	0	0	0	0	0	0	0	0	0.00749326	0
		S014-12Wk_S137	S014	12Wk	PS014_12Wk	Prebiotic_12Wk_Female	13.7527	0.797674	0	1.02592	0	0.345979	0	0	0	0	0	0	1.01151	0.170587	0.478124	0	0.0696764	1.50405	0	0	0	0	0	0	0	0	0	0	0	0	0	0	0	0	0	0	0.0192211	0	0	0	0	0	0
		S020-12Wk_S139	S020	12Wk	PS020_12Wk	Prebiotic_12Wk_Female	36.907	9.47599	0	0	0.0364742	0.340426	3.15137	0.342857	0	0	0	0	0.0972644	1.20122	0.233435	0.916717	0	0	0	0	0	0	0	0.0899696	0.0705167	0.13617	0	0	0.0340426	0	0	0	0	0	0	0	0	0	0	0	0	0	0
		S022-12Wk_S140	S022	12Wk	PS022_12Wk	Prebiotic_12Wk_Female	32.7453	3.12714	0.521733	0	0.0326083	12.9259	0.355431	0	0	0	0	0	0.580428	0.590211	0.968468	0.0097825	0.058695	0	0	0	0.120651	0	0	0	0.097825	0	0	0	0	0	0.03913	0	0	0	0	0	0	0	0	0	0	0	0
Look at Column BB for Total Gram Negative % Relative Abundances used for Data Analysis of Repeated Measures ANOVA		S041-12Wk_S148	S041	12Wk	PS041_12Wk	Prebiotic_12Wk_Female	24.592	3.71718	10.0117	0.515004	12.9918	0.428025	0	0	0.228891	0	0	0.542471	0.0869784	0.288402	0.0526448	0	0.203713	0.0366225	0.31358	0	0.357069	0	0	0.0183112	0	0.201424	0	0	0	0	0	0	0	0	0	0	0	0	0	0	0	0	0
		S062-12Wk_S155	S062	12Wk	PS062_12Wk	Prebiotic_12Wk_Female	16.7868	0.547639	0	3.75524	0	0.346465	0	0	0	0	0	0	0.27382	0.368818	0.0391171	0.106175	0.0139704	0	0	0	0	0	0.00838223	0	0	0	0	0	0	0	0	0	0	0	0	0	0	0	0	0	0	0	0
		S073-12Wk_S157	S073	12Wk	PS073_12Wk	Prebiotic_12Wk_Female	50.0345	0.525652	0	0	0	0	0	0	0	0	0	0	0.0570844	0.630307	0.354399	0	0	0	0	0	0	0	0.0713555	0	0	0	0	0	0	0	0	0	0	0	0	0	0	0	0	0	0	0	0
		S094-12Wk_S163	S094	12Wk	PS094_12Wk	Prebiotic_12Wk_Female	6.71449	0.87035	0	2.49567	0.110361	0.137952	0.137952	0	0.453987	0	0	0	0.0576889	0.220723	0.0501643	0	0.0100329	0	0.07023	0	0	0	0	0.0225739	0	0	0	0	0	0.00752464	0.0100329	0	0	0	0	0	0	0	0	0	0	0	0
		S099-12Wk_S164	S099	12Wk	PS099_12Wk	Prebiotic_12Wk_Female	53.772	1.43562	0	0.535997	0.0802815	0.899625	2.43442	0.918514	0	0	0	0	0.250289	0.474605	0.205426	0	0	0	0	0	0	0	0	0	0	0	0	0	0	0	0	0	0	0	0	0	0	0	0	0	0	0	0
		S024-12Wk_S141	S024	12Wk	PS024_12Wk	Prebiotic_12Wk_Male	31.784	0.443438	0.357302	0.443438	0.0893256	0.0669942	0	0	0.494481	0	0	0	0.0893256	0.0669942	0.0893256	0	0	0.015951	0	0	0	0	0.105277	0.239265	0	0	0	0	0	0	0	0	0	0	0	0	0	0	0	0	0	0	0
		S043-12Wk_S149	S043	12Wk	PS043_12Wk	Prebiotic_12Wk_Male	60.6975	0.0852733	0	5.39993	0.0682186	0.117251	0.12791	0	0	0	0	0	0	0	0.0831415	0	0	0	0	0	0	0	0.0191865	0	0	0	0	0	0	0	0	0	0	0	0	0	0	0	0	0	0	0	0
		S044-12Wk_S150	S044	12Wk	PS044_12Wk	Prebiotic_12Wk_Male	52.6798	0.374325	0	5.13633	0	0.129738	0.0723127	0	0	0	0	0	0.0425369	0.159513	0	0	0	0	0	0	0	0	0	0.027649	0	0	0	0	0	0	0	0	0	0	0	0	0	0	0	0	0	0	0
		S056-12Wk_S154	S056	12Wk	PS056_12Wk	Prebiotic_12Wk_Male	10.2359	1.52209	0	0	0	0.423624	1.15512	0.714251	0	0	2.73632	4.18206	0.0886656	0.317718	0.45318	1.14773	0.689621	0.0443328	0.0147776	1.04675	0	0	0	0	0.0467957	0.0960544	0	0	0	0	0.0123147	0	0	0	0	0.0221664	0.0270923	0	0	0	0	0	0
		S081-12Wk_S158	S081	12Wk	PS081_12Wk	Prebiotic_12Wk_Male	4.31893	1.1383	0	1.01607	0.0101862	0.0840358	0.00509308	0	0.934579	0	0.407446	0	0.155339	0.0942219	0.0942219	0	0.0178258	0.0534773	0	0	0	0	0.0687565	0.0229188	0	0.0152792	0	0	0	0	0	0	0	0.0381981	0	0	0	0	0	0	0	0	0
		S106-12Wk_S166	S106	12Wk	PS106_12Wk	Prebiotic_12Wk_Male	21.1388	2.41852	0	0	0.130371	0.268724	1.8252	0.226154	0.561394	0	0	0	0.228815	0.284688	0.0638553	0	0.00798191	0.0212851	0	0	0	0	0	0.0239457	0	0.122389	0	0	0	0	0.029267	0	0	0	0	0	0.0212851	0	0	0	0	0	0
		S113-12Wk_S169	S113	12Wk	PS113_12Wk	Prebiotic_12Wk_Male	1.79055	0.16396	0	2.90704	0	0.15355	0.0182178	0.0988965	0	5.80106	0	0.301895	0.0806787	0.00780762	0.283677	0	0.0312305	0.00780762	0	0	0	0	0	0	0	0	0	0	0	0	0	0	0	0	0	0	0	0	0	0	0	0	0
		S001-2Wk_S74	S001	2Wk	PS001_2Wk	Prebiotic_2Wk_Female	38.2056	1.51422	0	1.08598	0	0.274452	0.130128	0.0544173	0	0	0.612786	1.39829	0.0118298	0.0425874	0.32887	0.0899068	1.05759	0	0.115932	0	0	0	0	0.0165618	0.0260256	0.0070979	0	0	0	0	0	0	0	0	0	0	0	0	0	0	0	0.00946387	0
		S010-2Wk_S79	S010	2Wk	PS010_2Wk	Prebiotic_2Wk_Female	42.0249	0.635289	30.4434	0	0.0252099	0.110923	0.748733	0	0	0	0.789069	0	0.0605037	0.126049	0.0529407	0	0.0201679	0	0	0	0	0	0	0	0	0	0	0	0	0	0	0	0	0	0	0	0.0327728	0	0	0	0	0	0
		S011-2Wk_S80	S011	2Wk	PS011_2Wk	Prebiotic_2Wk_Female	4.02192	0.207844	0	0.0647826	0.059384	0.00539855	0	0	0	0.0161956	0	0	0.00539855	0.399493	0.11067	0	0	0	1.849	0	0	0.0134964	0.731503	0	0.0755797	0	0	0	0	0	0	0	0	0	0	0	0	0	0	0	0	0	0
		S013-2Wk_S81	S013	2Wk	PS013_2Wk	Prebiotic_2Wk_Female	56.0022	0.344802	0	0	0	0.234759	2.35248	0	0	0	0	0	0.0855892	0.564889	0.102707	1.79982	0.00978163	0	0	0	0	0	0.0220087	0	0	0	0	0	0	0	0	0	0	0	0	0	0	0	0	0	0	0	0
		S014-2Wk_S82	S014	2Wk	PS014_2Wk	Prebiotic_2Wk_Female	10.7334	1.23042	0	1.70879	0.0505968	0.48067	0	0	0	0	0	0	2.03537	0.356478	1.06943	0	0.119592	2.39185	0	0	0	0	0	0	0.133392	0	0	0	0	0	0	0	0	0	0	0	0.0275983	0	0	0	0	0	0
		S020-2Wk_S83	S020	2Wk	PS020_2Wk	Prebiotic_2Wk_Female	38.95	8.1877	0	0	0	1.96014	1.73106	1.55394	0	0	0	0	0.505384	1.20206	0.153505	1.96486	0.0684867	0	0	0	0	0	0	0	0.110996	0.0991876	0	0	0.11808	0	0	0	0	0	0	0	0.0188929	0	0	0	0	0	0
		S022-2Wk_S84	S022	2Wk	PS022_2Wk	Prebiotic_2Wk_Female	27.1212	1.14622	0	0	0.079916	0.210065	4.26295	0	0	0	0	0	0.545712	0.40643	0.319664	0.0319664	0.00684994	0	0	0	0	0	0.036533	0	0.0844826	0	2.52534	0	0	0	0	1.57092	0	0	0	0	0	0	0	0	0	0	0
		S041-2Wk_S93	S041	2Wk	PS041_2Wk	Prebiotic_2Wk_Female	13.6992	2.2525	4.75931	0.420397	11.8386	0.28805	0	0	0.342546	0	0	0.513819	0.059686	0.132347	0.0830414	0	0.295835	0.0934216	0.464513	0	0.316595	0	0	0.103802	0	0.103802	0.0415207	0	0	0	0.00778513	0.0519009	0	0	0	0	0	0	0	0	0	0	0
		S073-2Wk_S108	S073	2Wk	PS073_2Wk	Prebiotic_2Wk_Female	48.1682	1.48014	0	0	0.013395	0	0	0	0	0	0	0	0.0468823	0.973366	0.383989	0	0	0	0	0	0	0	0	0	0.0111625	0	0	0	0	0	0	0	0	0	0	0	0	0	0	0	0	0	0
		S094-2Wk_S118	S094	2Wk	PS094_2Wk	Prebiotic_2Wk_Female	3.58474	0.201124	0	1.94913	0.0443656	0.0266193	0.0384502	0	0.227743	0	0	0	0.0561964	0.0532387	0	0	0	0	0	0	0	0	0	0.72168	0	0	0	0	0	0	0.00591541	0	0	0	0	0	0	0	0	0	0	0	0
		S099-2Wk_S121	S099	2Wk	PS099_2Wk	Prebiotic_2Wk_Female	52.3449	2.26433	0	0.217906	0.0142113	0.26054	1.15822	2.03458	0	0	0	0	0.215538	0.405021	0.137376	2.66698	0	0	0	0	0	0	0.0236855	0	0	0	0	0	0	0	0	0	0	0	0	0	0	0	0	0	0	0	0
		S024-2Wk_S85	S024	2Wk	PS024_2Wk	Prebiotic_2Wk_Male	36.698	1.7858	3.69675	0.88568	0	0.683514	0	0	0.880866	0	0	0	0.226233	0.158845	0.182912	0	0	0.0914561	0	0	0.279182	0	0.0577617	0	0	0	0	0	0	0	0.0433213	0	0	0	0	0	0.0120337	0	0	0	0	0	0
		S043-2Wk_S94	S043	2Wk	PS043_2Wk	Prebiotic_2Wk_Male	59.596	0.023936	0.0430849	4.98827	0.0454785	0	0.110106	0	0	0	0	0	0	0	0.165159	0	0	0	0	0	0	0	0.0263296	0	0	0	0	0	0	0	0	0	0	0	0	0	0	0	0	0	0	0	0
		S044-2Wk_S95	S044	2Wk	PS044_2Wk	Prebiotic_2Wk_Male	48.6992	0.0542965	0	7.02786	0	0.0519358	0.0212465	0	0	0	0	0	0.0306893	0.0495751	0.0306893	0	0	0	0	0	0	0	0	0.0472144	0	0	0	0	0	0	0	0	0	0	0	0	0	0	0	0	0	0	0
		S047-2Wk_S98	S047	2Wk	PS047_2Wk	Prebiotic_2Wk_Male	2.72444	0.437778	0.224444	0.00666667	0.162222	0.00888889	0	0	0	0	0	0	0.00888889	0.204444	0	0	0	7.84889	4.89111	0	0	0	0.0311111	0	0	0.00888889	0	0	0	0	0.0177778	0	0	0	0	0	0	0	0	0	0	0	0
		S056-2Wk_S104	S056	2Wk	PS056_2Wk	Prebiotic_2Wk_Male	23.5063	0.883518	0	0	0	0.309033	1.18067	0.984548	0	0	1.28368	6.01624	0.0614105	0.0653724	0.277338	0.691363	0.0356577	0	0	5.16046	0	0	0	0.0336767	0	0.116878	0	0	0	0	0.00792393	0	0	0	0	0.0158479	0	0	0	0	0	0	0
		S080-2Wk_S109	S080	2Wk	PS080_2Wk	Prebiotic_2Wk_Male	39.9654	0.203357	0	0.944322	0.156608	0	0	0	3.03399	0	0	0	0.25478	0	0.170633	0	0	0	0	0	0	0	0.0373989	0.0257117	0	0	0	0	0	0	0	0	0	0	0	0	0	0	0	0	0	0	0
		S081-2Wk_S110	S081	2Wk	PS081_2Wk	Prebiotic_2Wk_Male	6.31514	1.38573	0	1.36204	0	0.168183	0.030794	0	1.98029	0	0.637199	0	0.206083	0.7509	0.125545	0	0.0355316	0.0852757	0.0402691	0	0	0	0.082907	0.0165814	0	0.0118439	0	0	0	0	0.0331628	0	0	0.0876445	0	0	0	0	0	0	0	0	0
		S088-2Wk_S114	S088	2Wk	PS088_2Wk	Prebiotic_2Wk_Male	8.95158	1.47836	0	1.82388	0	0.128338	0.061701	0	1.20193	4.56587	0	0	0.229528	0.15055	0.0296165	0.0962535	0	0	0	0	0	0.0913174	0	0.0271484	0.103658	0	0	0	0	0	0	0	0	0	0	0	0	0	0	0	0	0	0
		S102-2Wk_S123	S102	2Wk	PS102_2Wk	Prebiotic_2Wk_Male	39.6413	0.698997	16.4213	0.739815	0	0.178576	0.0229598	0	2.39292	0	0	0	0.0765326	0.089288	0.270415	0	0	0	0	0	0	0	0	0.0178576	0.0280619	0.227047	0	0	0	0	0	0	0	0	0	0	0	0.0331641	0.0994923	0	0	0	0
		S106-2Wk_S126	S106	2Wk	PS106_2Wk	Prebiotic_2Wk_Male	14.6928	1.35752	0	0	0.301346	0.14921	1.811	0.570509	0.44763	0	0	0	0.16969	0.295494	0.0702165	0.0497367	0	0	0	0	0	0	0	0	0	0.111176	0	0	0	0	0.0117028	0	0	0	0	0	0.0117028	0	0	0	0	0	0
		S108-2Wk_S128	S108	2Wk	PS108_2Wk	Prebiotic_2Wk_Male	1.54008	0	0	4.84101	0	0.0296169	0	0	0.0592337	11.3675	0	0	0.0188471	0.0215395	0.048464	0	0	0	0	0	0	1.65854	0.0323093	0	0	0	0	0	0	0	0	0	1.37045	0	0	0.0834657	0	0	0	0	0	0	0
		S113-2Wk_S132	S113	2Wk	PS113_2Wk	Prebiotic_2Wk_Male	3.4713	0.37264	0	1.12542	0.040015	0.175066	0.040015	1.01288	0	4.85682	0.0200075	0.422658	0.152557	0	0.115043	0.0150056	0.120045	0.0500188	0	0	0	0	0	0	0.0225084	0	0	0	0	0	0	0	0	0	0	0	0	0	0	0.0125047	0	0	0
		S001-BL_S1	S001	BL	PS001_BL	Prebiotic_BL_Female	26.7742	1.61884	0	0.862854	0	0.407679	0.126657	0.174154	0	0	0.645161	3.96992	0.0969721	0.0197902	0.296853	1.2547	0.257273	0	0.0989511	0	0	0	0	0.0178112	0.091035	0.0158322	0	0	0	0	0	0	0	0	0	0	0	0	0	0	0	0.0178112	0
		S010-BL_S6	S010	BL	PS010_BL	Prebiotic_BL_Female	57.3979	0.787337	5.67087	0	0.0204503	0.212683	1.22702	0	0	0	0.985705	0	0.137017	0.32925	0.384466	0	0	0	0	0	0	0	0.0122702	0	0	0	0	0	0	0	0	0	0	0	0	0	0.0368106	0	0	0	0	0	0
		S011-BL_S7	S011	BL	PS011_BL	Prebiotic_BL_Female	1.71221	0.198011	0	0.034943	0.111818	0	0	0	0	0	0	0	0	0.184033	0.0559089	0	0	0	0.80136	0	0	0.0372726	0.030284	0	0.0232954	0	0	0	0	0	0	0	0	0	0	0	0	0	0	0	0	0	0
		S013-BL_S9	S013	BL	PS013_BL	Prebiotic_BL_Female	50.4909	0.235927	0	0	0	0.187727	1.90264	0	0	0	0	0	0.0558106	0.18519	0.0938634	0	0	0	0	0	0	0	0.0177579	0.00761054	0	0	0	0	0	0	0	0	0	0	0	0	0	0	0	0.109084	0	0	0
		S014-BL_S10	S014	BL	PS014_BL	Prebiotic_BL_Female	20.6482	1.94768	0	1.01518	0.266428	0.48692	0	0	0	0	0	0	1.56411	0.167666	0.714302	0	0.066607	0.946278	0	0	0	0	0	0	0.0275615	0	0	0	0	0	0	0	0	0	0	0	0.0229679	0	0	0	0	0	0
		S020-BL_S13	S020	BL	PS020_BL	Prebiotic_BL_Female	38.5556	15.3247	0	0	0	1.58123	2.75301	0.985912	0	0	0	0	0.0781187	1.73747	0.134687	0.789268	0.032325	0	0	0	0	0	0	0	0.191256	0.0457937	0	0	0.0781187	0	0	0	0	0	0	0	0.0161625	0	0	0	0	0	0
		S022-BL_S14	S022	BL	PS022_BL	Prebiotic_BL_Female	45.3183	0.966999	0	0	0.142555	2.29514	1.21409	0	0	0	0	0	0.389651	0.375395	0.275606	0.0380147	0.0142555	0	0	0	0	0	0	0	0.0665257	0	0	0	0	0	0	0	0	0	0	0	0	0	0	0	0	0	0
		S041-BL_S26	S041	BL	PS041_BL	Prebiotic_BL_Female	11.5701	1.42318	4.81816	0.241723	11.657	0.133083	0	0	0.157527	0	0	0.429126	0.0624677	0.103208	0.0841957	0	0.12222	0.0678997	0.277031	0	0.225427	0	0	0.176539	0	0.0869116	0	0	0	0	0.00543198	0.0325919	0	0	0	0	0	0	0	0	0	0	0
		S062-BL_S40	S062	BL	PS062_BL	Prebiotic_BL_Female	15.6111	2.30948	0	4.50279	0	0.401952	0	0	0	0	0	0	0.469331	0.134758	0.0604089	0.027881	0.027881	0	0	0	0	0	0	0	0.0162639	0	0	0	0	0	0	0	0	0	0	0	0	0	0	0	0	0	0
		S073-BL_S44	S073	BL	PS073_BL	Prebiotic_BL_Female	47.1093	0.395266	0.031803	0	0.0454329	0	0	0	0	0	0	0	0.0113582	0.229436	0.238523	0	0	0	0	0	0	0	0	0	0	0	0	0	0	0	0	0	0	0	0	0	0	0	0	0	0	0	0
		S094-BL_S56	S094	BL	PS094_BL	Prebiotic_BL_Female	18.6986	3.3774	0	0.948151	0.470977	0.167321	0.289196	0	0.22516	0	0	0	0.295394	0.413138	0.092956	0	0.0185912	0	0.181781	0	0	0	0	0	0.0165255	0	0	0	0	0.749845	0.0144598	0	0	0	0	0	0	0	0	0	0	0	0
		S099-BL_S60	S099	BL	PS099_BL	Prebiotic_BL_Female	37.7575	3.1581	0	0.0711063	0.0367791	0.186348	0.598274	9.45714	0	0	0	0	0.402118	0.487936	0.500196	5.78903	0	0	0	0	0	0	0.00980777	0	0	0	0	0	0	0	0	0	0	0	0	0	0	0	0	0	0	0	0
		S024-BL_S15	S024	BL	PS024_BL	Prebiotic_BL_Male	55.5338	0.534415	0.0238578	0.560658	0.021472	0.138375	0	0	0.393654	0	0	0	0.0405583	0.0835023	0.109746	0	0	0	0	0	0	0	0.217106	0.147918	0	0	0.0572587	0	0	0	0	0	0	0	0	0	0	0	0	0	0	0	0
		S043-BL_S27	S043	BL	PS043_BL	Prebiotic_BL_Male	65.3658	0.172173	0.092919	5.67626	0	0.270558	0.0382608	0	0	0	0	0	0	0	0.0655899	0	0	0	0	0	0	0	0	0	0	0	0	0	0	0	0	0	0	0	0	0	0	0	0	0	0	0	0
		S044-BL_S28	S044	BL	PS044_BL	Prebiotic_BL_Male	61.2632	0.284597	0	4.3092	0	0.123613	0.0459955	0	0	0	0	0	0.10349	0.178233	0.120738	0	0	0	0	0	0	0	0	0	0	0	0	0	0	0	0	0	0	0	0	0	0	0	0	0	0	0	0
		S047-BL_S30	S047	BL	PS047_BL	Prebiotic_BL_Male	39.1643	7.35635	0.0200212	0.380402	0.108686	0.137288	0.0228813	0	0	0	0	0	0.806567	0.288877	0.583474	0	0	0.912393	1.55307	0	0	0	0.0429025	0	0.0143008	0.0972457	0	0	0	0	0.0486228	0	0	0	0	0	0	0	0	0	0	0	0
		S056-BL_S37	S056	BL	PS056_BL	Prebiotic_BL_Male	15.0146	0.730182	0.0590267	0	0	0.233921	1.06685	1.22426	0	0	0.883215	5.17686	0.0393511	0.0590267	0.196756	0.207687	0.0349788	0	0	5.88737	0	0	0	0.013117	0	0.109309	0	0	0	0	0.0240479	0	0	0	0	0	0.00655852	0	0	0	0	0	0
		S080-BL_S46	S080	BL	PS080_BL	Prebiotic_BL_Male	63.6546	0.555816	0	0.499	0.0271732	0	0	0	2.23562	0	0	0	0.363133	0	0.0741088	0	0	0	0	0	0	0	0	0	0	0	0	0	0	0	0	0	0	0	0	0	0	0	0	0	0	0	0
		S081-BL_S47	S081	BL	PS081_BL	Prebiotic_BL_Male	7.79109	1.52078	0	1.29202	0.0103985	0.205371	0.00779889	0	1.52078	0	0.733096	0	0.124782	0.540723	0.155978	0	0.0961863	0.114384	0.0181974	0	0	0	0.020797	0	0.0441937	0.00519926	0	0	0	0	0.0441937	0	0	0.0753893	0	0	0.0233967	0	0	0	0	0	0
		S088-BL_S51	S088	BL	PS088_BL	Prebiotic_BL_Male	26.1222	3.12916	0	2.72943	0	0.251915	0.0458028	0	1.22627	6.08761	0	0	0.166556	0.222768	0.0707861	0.174883	0	0	0	0	0	0.649567	0	0.00416389	0.124917	0	0	0	0	0	0	0	0	0	0	0	0	0	0	0	0	0	0
		S102-BL_S62	S102	BL	PS102_BL	Prebiotic_BL_Male	63.3919	3.63207	9.38589	0.338603	0	0.370271	0.0438479	0	0.365399	0	0	0	0.353219	0.696694	0.540791	0	0	0	0.114492	0	0	0	0	0	0.0219239	0.129108	0	0	0	0.014616	0	0	0	0	0	0	0.00974398	0.019488	0.114492	0	0	0	0
		S106-BL_S66	S106	BL	PS106_BL	Prebiotic_BL_Male	18.3159	1.00629	0	0	0.073507	0.240799	2.46375	0.154618	0.220521	0	0	0	0.0861807	0.357396	0.0202778	0	0	0.00506945	0	0	0	0	0	0.0101389	0	0.116597	0	0	0	0	0.0126736	0	0	0	0	0	0.0126736	0	0	0	0	0	0
		S108-BL_S68	S108	BL	PS108_BL	Prebiotic_BL_Male	3.17259	0.0140754	0	5.91166	0	0.36596	0	0	0.157644	2.16761	0	0.106973	0.19424	0.304028	0.444782	0	0	0	0	0	0	0.481378	0	0	0	0	0	0	0	0	0	0	0.154829	0	0	1.05565	0	0	0	0	0	0	0
		S113-BL_S72	S113	BL	PS113_BL	Prebiotic_BL_Male	10.8006	0.570842	0	3.37012	0	0.2484	0.0597115	0.00716538	0	6.75217	0.026273	0.812076	0.148084	0.0119423	0.29378	0	0.0453807	0.0119423	0.00955384	0	0	0	0	0	0.0382153	0	0	0	0	0	0.00716538	0	0	0	0	0	0	0	0	0	0	0	0
		S017-12Wk_S138	S017	12Wk	PS017_12Wk	Placebo_12Wk_Female	27.0553	2.24668	0	0	0	0.254386	1.21012	0.318577	0	0	0	2.19913	0.546812	0.563454	0.335219	4.59322	1.76882	0.665684	1.83539	0	0	0	0	0.0261519	0.313822	0.0546812	0	0	1.5073	0	0.0190195	0	0	0	0	0	0	0	0	0	0	0	0.0190195
		S028-12Wk_S142	S028	12Wk	PS028_12Wk	Placebo_12Wk_Female	11.0699	2.83887	0	0.889548	0.485957	2.44626	0	1.61162	0	0	3.53348	0.0302007	0.178459	0.167477	0.345935	0.21415	6.0978	0.444774	0.167477	0	0	0.0164731	0	0	0.181204	0.0878566	0	0	0	0.142767	0.118057	0	0	0	0.447519	0	0.0137276	0	0	0	0	0	0
		S035-12Wk_S145	S035	12Wk	PS035_12Wk	Placebo_12Wk_Female	38.9615	3.10892	21.7187	0	0.0208372	0	1.60863	0	0	0	0	0	0.158363	0.145861	0.0937676	0	0	0	0	0	0	0	0.0854327	0	0	0	0	0	0	0	0	0	0	0	0	0	0	0	0	0	0	0	0
		S038-12Wk_S146	S038	12Wk	PS038_12Wk	Placebo_12Wk_Female	44.1822	2.56334	0	1.20864	0.105836	0	0.218022	0	0	0	0	0	0.150287	0.196855	0.0656182	0	0.0169337	0	0	0	0	0	0.0402176	0	0.074085	0	0	0	0	0	0.014817	0	0	0	0	0	0	0	0	0	0	0	0
		S051-12Wk_S151	S051	12Wk	PS051_12Wk	Placebo_12Wk_Female	26.9163	3.32945	0	1.55527	0.0388377	0.340712	0.711436	0	0.229495	0	0	0	0.511951	0.0370723	0.134167	0	0	0	0.12534	0	0	0	0.0035307	0	0.0194188	0.0141228	0	0	0	0	0.0176535	0	0	0	0	0	0.00882675	0	0	0	0	0	0
		S055-12Wk_S153	S055	12Wk	PS055_12Wk	Placebo_12Wk_Female	41.3768	0.486416	0	1.99274	0.0089662	0	0	3.83977	1.90756	0	0	0	0.172599	0.203981	0.468484	0	0	0	0	0	0	0	0	0.00672465	0.161392	0.0851789	0	0.143459	0	0	0.0829373	0	0	0	0	0	0	0	0	0	0	0	0
		S082-12Wk_S159	S082	12Wk	PS082_12Wk	Placebo_12Wk_Female	57.0696	2.47628	0	1.33077	0	0.768188	0.160416	0.0338906	0.691369	3.9042	0	1.50249	0.117488	0.21916	0.0384094	0	0	0	0	0	0	0	0	0	0.0158156	0	0	0	0	0	0.0338906	0	0	0	0	0	0	0	0	0	0	0	0
		S087-12Wk_S161	S087	12Wk	PS087_12Wk	Placebo_12Wk_Female	57	1.25874	0	0	0.013986	0.193473	0	0	0	0	0	0	0.715618	0	0.167832	0	0.0512821	0	0	0	0	0	0	0.0745921	0.0606061	0	0	0	0	0	0	0	0	0	0	0	0	0	0	0	0	0	0
		S093-12Wk_S162	S093	12Wk	PS093_12Wk	Placebo_12Wk_Female	33.3971	13.0107	0.113369	0	0.526831	0.522385	0.166719	0	0	0	2.31405	0	0.362335	0.277864	0.460143	0	0.0622416	0	0	0	0	0	0.188948	0	0	0.0133375	0	0	0	0	0.133375	0	0	0	0	0	0.0133375	0	0	0	0	0	0
		S110-12Wk_S167	S110	12Wk	PS110_12Wk	Placebo_12Wk_Female	70.411	0.458955	0	0.34308	0	0.195397	0	0	0	0	0.627087	0	0.0727058	0	0.218117	0	0	0	0	0	0	0	0	0	0	0	0	0	0	0	0	0	0	0	0	0	0	0	0	0	0	0	0
		S112-12Wk_S168	S112	12Wk	PS112_12Wk	Placebo_12Wk_Female	25.2187	4.30212	0	1.16951	0	0.621882	0.122984	0	0.116023	0	0.0603318	0	0.299339	0.211161	0.245968	0	0.1021	0	0.791275	0	0	0	0	0	0.0185636	0.0835364	0	0	0	0	0	0	0	0	0	0	0	0	0	0	0	0	0
		S007-12Wk_S135	S007	12Wk	PS007_12Wk	Placebo_12Wk_Male	48.842	0.741488	0	0	0	0.241688	3.41178	0	1.48767	0	0	0	0.107938	0	0.0305043	0	0	0	0	0	0	0	0	0.0328507	0	0	0	0	0	0	0	0	0	0	0	0	0	0	0	0	0	0	0
		S008-12Wk_S136	S008	12Wk	PS008_12Wk	Placebo_12Wk_Male	67.0809	0.443964	0	0.934909	0	0.178525	0.284231	0.648329	1.46579	0.00704705	0.0352353	0.00469803	0.150337	0.105706	0.1198	0	0	0	0	0	0	0	0.0164431	0	0.0117451	0	0	0	0	0	0	0	0	0.0164431	0	0	0	0	0	0	0	0	0
		S032-12Wk_S143	S032	12Wk	PS032_12Wk	Placebo_12Wk_Male	29.5467	0.328447	1.51466	1.15092	5.62161	0.420738	0.00814332	0	0	0.209012	0	0.2443	0.464169	0.290445	0.34202	0	0	0	0	0	0	1.49023	0.02443	0	0	0	0	0	0	0	0	0	0.130293	0	0	0	0	0	0	0	0	0	0
		S033-12Wk_S144	S033	12Wk	PS033_12Wk	Placebo_12Wk_Male	31.2378	3.33841	0.179082	0	0	0.245904	1.94852	0	0	0	0.379547	0	0.141662	0.467752	0.168391	0	0.00534574	0.0267287	0	0	0	0	0	0	0	0.0775132	0	0	0	0	0	0	0	0	0	0	0	0	0	0	0	0	0
		S039-12Wk_S147	S039	12Wk	PS039_12Wk	Placebo_12Wk_Male	46.2027	0.317733	0	0.0286677	0	0.0788361	1.91834	0.704747	0	0	0	0	0.0597243	0.0525574	0.102726	0.329678	0	0	0	0	0	0	0	0.0215008	0	0	0	0	0	0	0	0	0	0	0	0	0	0	0	0	0	0	0
		S053-12Wk_S152	S053	12Wk	PS053_12Wk	Placebo_12Wk_Male	61.2342	0.739676	0	0	0.0605361	0.287547	0	0	2.44225	0	0	0	0.0794537	0	0.0491856	0	0	0	0	0	0	0	0.17215	0	0.00945877	0	0	0	0	0	0	0	0	0	0	0	0	0	0	0	0	0	0
		S066-12Wk_S156	S066	12Wk	PS066_12Wk	Placebo_12Wk_Male	37.0693	3.53838	0	0.781141	0.00697447	0.137165	1.25076	2.92928	2.07607	0	0.425443	0	0.162738	0.26503	0.174362	0.72767	0.0511461	0	0.0488213	0	0	0	0.00464965	0.00697447	0.0232482	0	0	0	0	0	0	0	0	0.295253	0	0	0.0325475	0	0	0	0	0	0
		S103-12Wk_S165	S103	12Wk	PS103_12Wk	Placebo_12Wk_Male	47.7906	0.781781	0.0294584	0	0	0.113302	0.947201	0	0	0	0	0.339905	0.185815	0.7138	0.602765	0	0.0770451	0.788579	0.215273	0	0	0	0	0	0.0317245	0	0	0.0339905	0	0	0	0	0	0	0	0	0.0317245	0	0	0	0	0	0
		S117-12Wk_S170	S117	12Wk	PS117_12Wk	Placebo_12Wk_Male	35.1329	2.27386	0.00828867	0	0	0.185114	1.64944	0.342598	3.80726	0	0.204454	0	0.212742	0.174062	0.049732	0	1.06924	0.37299	0	0	0	0	0	0.0524949	0.049732	0.0165773	0	0	0	0	0	0	0	0.149196	0	0	0	0	0	0	0	0	0
		S002-2Wk_S75	S002	2Wk	PS002_2Wk	Placebo_2Wk_Female	53.729	0	0.0151023	0.244154	0	0	0	0	0	0	0	0	0	0	0.047824	0	0	0	0	0	0	0	0	0	0	0	0	0	0	0	0	0	0	0	0	0	0	0	0	0	0	0	0
		S009-2Wk_S78	S009	2Wk	PS009_2Wk	Placebo_2Wk_Female	59.9805	0	0	0	0	0	1.75553	0	0	0	0	0	0.355285	0.134683	0.357607	0	0	0	0	0	0	0	0.0998514	0.0325098	0.0092885	0	0	0	0	0	0	0	0	0	0	0	0	0	0	0	0	0	0
		S028-2Wk_S86	S028	2Wk	PS028_2Wk	Placebo_2Wk_Female	26.4969	2.27403	0	0.461502	0.0502152	2.27403	0.0310856	1.0067	0	0	2.56815	0.13869	0.188905	0.141081	0.272597	0.765184	2.00622	0.363462	0.155428	0	0	0.0071736	0	0	0.023912	0.224773	0	0	0	0.0765184	0.0549976	0	0	0	0.370636	0	0.0143472	0	0	0	0	0	0
		S029-2Wk_S87	S029	2Wk	PS029_2Wk	Placebo_2Wk_Female	72.0651	0	0.203134	1.42458	0.0131905	0	0	0	0	0	0	0	0.0395716	0	0	0	0	0	0	0	0	1.1423	0	0	0	0	0	0	0	0	0	0	0	0	0	0	0	0	0	0	0	0	0
		S035-2Wk_S90	S035	2Wk	PS035_2Wk	Placebo_2Wk_Female	34.8865	1.90743	33.2143	0	0	0	1.07417	0	0	0	0	0	0.121872	0.18139	0.0991979	0	0	0	0	0	4.80118	0	0.0481818	0	0	0	0	0	0	0	0	0	0	0	0	0	0	0	0	0	0	0	0
		S048-2Wk_S99	S048	2Wk	PS048_2Wk	Placebo_2Wk_Female	53.9018	15.0599	0	0	0.180948	0	0	0	0	0	0	0	0.387091	0	1.03988	0	0	0	0	0	0	0	0.116814	0	0.0343572	0	0	0	0	0	0	0	0	0	0	0	0	0	0	0	0	0	0
		S051-2Wk_S101	S051	2Wk	PS051_2Wk	Placebo_2Wk_Female	37.2407	1.63139	0	1.25002	0	0.0789692	0.371733	0	0.315877	0	0	0	1.19995	0.0520041	0.781987	0	0	0	0.0866735	0	0	0	0	0	0.0693388	0	0	0	0	0	0	0	0	0	0	0	0.0173347	0	0	0	0	0	0
		S055-2Wk_S103	S055	2Wk	PS055_2Wk	Placebo_2Wk_Female	23.0385	0.782033	0.00392981	4.15578	0	0	0	4.0929	0.84098	0	0	0	0.102175	0.192561	0.72898	0	0.0785963	0	0	0	0	0	0.0392981	0.00982453	0.0432279	0.084491	0	1.6348	0	0	0.0668068	0	0	0	0	0	0	0	0	0	0	0	0
		S065-2Wk_S106	S065	2Wk	PS065_2Wk	Placebo_2Wk_Female	70.0135	0	0	2.09325	0.405989	0	0	0	0	0	0	0	0.216091	0	0.467106	0	0	0	0	0	0	0.0261929	0	0	0.00654822	0	0	0	0	0	0	0	0	0	0	0	0	0	0	0	0	0	0
		S082-2Wk_S111	S082	2Wk	PS082_2Wk	Placebo_2Wk_Female	35.4293	3.25666	0	2.36808	0.0131317	0.306406	0.63251	1.72682	0.227616	1.80998	0	2.04635	0.383008	0.400517	0.0372065	0	0	0	0	0	0	0	0	0	0.028452	0	0	0	0	0	0.0262634	0	0	0	0	0	0	0	0	0	0	0	0
		S087-2Wk_S113	S087	2Wk	PS087_2Wk	Placebo_2Wk_Female	18.6028	5.18605	0	0	0.378022	0.0551707	0	0	0	0.0143035	0	0	1.59586	0	0.698829	0	0.349415	0	0.206379	0	0	0	0.367805	0	0.709046	0	0	0	0	0	0	0	0	0	0	0	0	0	0	0	0	0	0
		S091-2Wk_S116	S091	2Wk	PS091_2Wk	Placebo_2Wk_Female	75.3852	0	0.0201871	0	0	0	2.99666	0	0	0	0	0	0	0.457574	0.0358881	0	0	0	0	0	0	0.0291591	0	0.421685	0.0381311	0	0	0	0	0	0	0	0	0	0	0	0	0	0	0	0	0	0
		S093-2Wk_S117	S093	2Wk	PS093_2Wk	Placebo_2Wk_Female	26.7691	12.7483	0.0535738	0	0.0334836	0.863878	0.127238	0	0	0	2.1809	0	0.154025	0.370552	0.540203	0	0.0424126	0	0	0	0	0.00446449	0.515648	0	0.0290192	0.00892897	0	0	0	0	0.256708	0	0	0	0	0	0.0513416	0	0	0	0	0	0
		S096-2Wk_S119	S096	2Wk	PS096_2Wk	Placebo_2Wk_Female	70.7797	0	1.52973	0	0	0	1.38663	0	0.74266	0	0	0	0.148038	0	0.199852	0	0	0	0	0	0	0	0	0	0	0	0	0	0	0	0	0	0	0	0	0	0	0	0	0	0	0	0
		S110-2Wk_S130	S110	2Wk	PS110_2Wk	Placebo_2Wk_Female	54.3943	2.01693	0	0	0	0.0911854	0.0390795	0	0	0	0.90317	0	0.121581	0.238819	0.0195397	0	0	0	0	0	0	0	0.00868432	0	0	0	0	0	0	0	0	0	0	0	0	0	0	0	0	0	0	0	0
		S112-2Wk_S131	S112	2Wk	PS112_2Wk	Placebo_2Wk_Female	18.7779	2.5555	0	1.05253	0	0.434343	0.156272	0	0.569932	0	0.282668	0	0.199936	0.218321	0.172358	0	0.0367698	0	0.671048	0	0	0	0	0	0.0137887	0.114906	0	0	0	0	0	0	0	0	0	0	0	0	0	0	0	0	0
		S007-2Wk_S76	S007	2Wk	PS007_2Wk	Placebo_2Wk_Male	55.5858	1.10935	0	0	0	0.189228	2.24235	0	1.52329	0	0	0	0.111172	0	0.0449417	0	0	0	0	0	0	0	0.0212882	0	0.0165575	0	0	0	0	0	0	0	0	0	0	0	0	0	0	0	0	0	0
		S008-2Wk_S77	S008	2Wk	PS008_2Wk	Placebo_2Wk_Male	46.4654	0.851033	0	1.41432	0	0.219464	0.12924	0.0390158	2.45556	0	0.0926626	0	0.124363	0.146309	0.158502	0	0	0	0	0	0	0	0	0.0243849	0.0341388	0	0	0	0	0	0	0	0	0.0219464	0	0	0	0	0	0	0	0	0
		S032-2Wk_S88	S032	2Wk	PS032_2Wk	Placebo_2Wk_Male	12.4026	0.158941	0	1.65716	0	0.510696	0.013028	0	0	1.01879	0	0.667031	0.15373	0.145913	0.192814	0	0	0	0	0	0	2.43623	0	0	0	0	0.0599286	0	0	0	0	0.11204	0.166758	0	0	0	0	0	0	0	0	0	0
		S033-2Wk_S89	S033	2Wk	PS033_2Wk	Placebo_2Wk_Male	9.9924	1.93822	0.49134	0	0	0.162875	0.944677	0	0	0	0.225311	0	0.116727	0.198165	0.0787231	0	0	0.0787231	0	0	0	0	0.0325751	0	0	0.0352896	0	0	0	0	0	0	0	0	0	0	0	0	0	0	0	0	0
		S039-2Wk_S91	S039	2Wk	PS039_2Wk	Placebo_2Wk_Male	45.2145	0.267701	0.0540315	0.216126	0	0.112975	1.75848	2.33563	0	0	0	0	0.0564875	0.162094	0.0466636	1.08309	0	0	0	0	0	0	0.0589434	0.844856	0	0	0.0466636	0	0	0	0	0	0	0	0	0	0	0	0	0	0	0	0
		S046-2Wk_S97	S046	2Wk	PS046_2Wk	Placebo_2Wk_Male	51.1256	2.08443	0.0295365	0.301694	0.179329	0	0.0147682	0	0.08439	0	0	0	0.0443047	0.272158	0.0991582	0	0.183548	0.075951	0.160341	0	0	0	0	0.0274267	0.0210975	0	0.042195	0	0	0	0.0105487	0.0232072	0	0	0	0	0	0	0	0	0	0	0
		S050-2Wk_S100	S050	2Wk	PS050_2Wk	Placebo_2Wk_Male	59.647	0.010144	0	3.73301	0.0162305	0	0	0.0730371	0	0	0	0	0.0365186	0	0.10144	0.180564	0	0	0	0	0	0	0.00405762	0.0182593	0	0	0	0	0	0	0.0142017	0	0	0	0	0	0	0	0	0	0	0	0
		S053-2Wk_S102	S053	2Wk	PS053_2Wk	Placebo_2Wk_Male	26.29	0.31999	36.6484	0.792558	0.309394	0.061455	0	0	0.559452	0	0	0	0.152578	0	0.105957	0	0.0105957	0	0	0	3.40545	0	0.076289	0	0	0	0	0	0	0	0	0	0	0	0	0	0	0	0	0	0	0	0
		S066-2Wk_S107	S066	2Wk	PS066_2Wk	Placebo_2Wk_Male	25.0906	2.39674	0	0.405532	0.107079	0.330349	1.00244	0.0273392	0.521723	0	1.66541	0	0.125305	1.05256	0.173148	0.0296175	0	0	0.136696	0	0	0	0.034174	0	0.0296175	0	0	0	0	0	0	0	0	0.0706263	0	0	0.0136696	0	0	0	0	0	0
		S090-2Wk_S115	S090	2Wk	PS090_2Wk	Placebo_2Wk_Male	59.4227	1.39431	0	1.56013	0	0.399374	0.277927	0.532499	0	0	0.642268	0	0.268585	0.322302	0	0	0	0	0	0	0	0	0.0116776	0	0	0.247565	0	0	0	0	0	0	0	0	0	0	0	0	0	0	0	0	0
		S100-2Wk_S122	S100	2Wk	PS100_2Wk	Placebo_2Wk_Male	9.08033	0.412994	0	0.909141	0	0	0.0776096	0	0.235601	0	0.97012	0	0.24946	0.108099	0.121958	0	0	0	0	0	0	0	0.0997838	0.307667	0	0	0	0	0	0	0	0	0	0	0	0	0	0	0	0	0	0	0
		S103-2Wk_S124	S103	2Wk	PS103_2Wk	Placebo_2Wk_Male	50.8615	1.03908	0	0	0	0.150977	0.663854	0	0	0	0	0.719361	0.484014	0.606128	0.333037	0	0.288632	0.0932504	0.0754885	0	0	0	0	0.0111012	0.0288632	0	0	0	0	0	0	0	0	0	0	0.0133215	0.062167	0	0	0	0	0	0
		S105-2Wk_S125	S105	2Wk	PS105_2Wk	Placebo_2Wk_Male	59.0035	2.65211	0.0330922	1.27405	0	0	0.373469	0	0	0	0	0	0.106368	0	0.108732	0	0.0141824	0	0	0	0	0	0.087458	0	0	0	0	0	0	0	0.0141824	0	0	0	0	0	0	0	0	0	0	0	0
		S117-2Wk_S133	S117	2Wk	PS117_2Wk	Placebo_2Wk_Male	20.7724	6.1276	0.0894372	0	0.0298124	0.270605	1.25671	0.488465	1.4975	0	0.419667	0	0.126129	0.254552	0.259139	0	1.04573	1.3278	0	0	0	0	0.252259	0.0206394	0	0.0802642	0	0	0	0	0.0642113	0	0	0.208687	0	0	0	0	0	0	0	0	0
		S002-BL_S2	S002	BL	PS002_BL	Placebo_BL_Female	65.1969	0	0	0.697915	0.0150784	0	0	0	0	0	0	0	0	0	0	0	0	0	0	0	0	0	0	0	0	0	0	0	0	0	0	0	0	0	0	0	0	0	0	0	0	0	0
		S009-BL_S5	S009	BL	PS009_BL	Placebo_BL_Female	71.1047	0	0	0	0.018855	0	1.76295	0	0	0	0	0	0.202692	0.362959	0.0494944	0	0	0	0	0	0	0	0.0282825	0	0	0	0	0	0	0	0	0	0	0	0	0	0	0	0	0	0	0	0
		S017-BL_S12	S017	BL	PS017_BL	Placebo_BL_Female	31.4336	1.30137	0	0	0	0.413321	1.49504	0.42513	0	0	0	0.651866	0.191308	0.269249	0.174776	0.233821	0.158243	0.0495985	0	0	0	0	0	0	0.042513	0.240907	0	0	0.833727	0	0.028342	0	0	0	0	0	0	0	0	0	0	0	0
		S028-BL_S17	S028	BL	PS028_BL	Placebo_BL_Female	18.8967	2.3302	0.00735853	0.235473	0.161888	1.70473	0.0613211	0.0588683	0	0	3.10285	0.463588	0.0171699	0.26736	0.196228	0.0686796	2.4602	1.2068	0.247737	0	0	0	0.0122642	0	0.0171699	0.0711325	0	0	0	0.868307	0.0883024	0	0	0	0.480757	0	0.00735853	0	0	0	0	0	0
		S029-BL_S18	S029	BL	PS029_BL	Placebo_BL_Female	68.2805	0	0.157931	2.20857	0	0	0	0	0	0	0	0	0.0789656	0	0.113513	0	0	0	0	0	0	0.703287	0	0	0	0	0	0	0	0	0	0	0	0	0	0	0	0	0	0	0	0	0
		S035-BL_S22	S035	BL	PS035_BL	Placebo_BL_Female	45.2599	5.28797	16.596	0	0.0200587	0	3.37738	0	0	0	0	0	0.343505	0.393651	0.303387	0	0	0	0	0	2.33934	0	0.0702054	0	0	0	0	0	0	0	0	0	0	0	0	0	0	0	0	0	0	0	0
		S038-BL_S24	S038	BL	PS038_BL	Placebo_BL_Female	37.4457	2.60634	0	0.221864	0.414594	0	0.0896419	0	0	0	0	0	0.226346	0.201694	0.0380978	0	0.0156873	0	0	0	0	0	0.0537851	0	0.0694725	0	0	0	0	0	0.0313747	0	0	0	0	0	0	0	0	0	0	0	0
		S048-BL_S31	S048	BL	PS048_BL	Placebo_BL_Female	59.7452	1.90214	0	0	6.82096	0	0	0	0	0	0	0	0.045492	0	0.0511785	0	0	0	0	0	0	0.0483353	0.764835	0	0	0	0	0	0	0	0	0	0	0	0	0	0	0	0	0	0	0	0
		S051-BL_S33	S051	BL	PS051_BL	Placebo_BL_Female	13.0256	0.20816	0	0.197752	0	0.057244	0.226374	0	0.775396	0	0	0	0.205558	0.020816	0.150916	0	0	0	0	0	0	0	0	0	0	0.020816	0	0	0	0	0	0	0	0	0	0	0	0	0	0	0	0	0
		S055-BL_S36	S055	BL	PS055_BL	Placebo_BL_Female	19.5018	0.529621	0.638476	1.861	0.0669876	0	0	2.16245	4.66611	0	0	0	0.140255	0.133975	0.416579	0	0.0272137	0	0	0	0	0	0	0.203056	0.0586142	0.0481474	0	0.619636	0	0	0.00628009	0	0	0	0	0	0	0	0	0	0	0	0
		S065-BL_S41	S065	BL	PS065_BL	Placebo_BL_Female	52.5484	0	0	2.63836	0.192102	0	0	0	0	0	0	0	0.0170217	0	0.106993	0	0	0	0	0	0	0.0316117	0	0	0.00729501	0	0	0	0	0	0	0	0	0	0	0	0	0	0	0	0	0	0
		S087-BL_S50	S087	BL	PS087_BL	Placebo_BL_Female	31.3266	3.07737	0	0	0.0825897	0.0718172	0	0	0	0	0	0	1.42737	0	0.538629	0.0664309	0.244178	0	0.118498	0	0	0	0.0664309	0	0.280087	0	0	0	0	0	0	0	0	0	0	0	0	0	0	0	0	0	0
		S091-BL_S53	S091	BL	PS091_BL	Placebo_BL_Female	80.1663	0.0205276	0.00410551	0	0	0	2.27035	0	0	0	0	0	0.147798	0.630196	0.123165	0	0	0	0	0	0	0	0	0.0246331	0.0205276	0	0	0	0	0	0	0	0	0	0	0	0	0	0	0	0	0	0
		S093-BL_S55	S093	BL	PS093_BL	Placebo_BL_Female	15.3945	6.45626	0	0	0.226708	0.344991	0.0374561	0	0	0	2.27497	0	0.112368	0.122225	0.437645	0	0.047313	0	0	0	0	0.015771	0.185309	0.0137996	0.0335134	0.00591413	0	0	0	0	0.167567	0	0	0	0	0	0.031542	0	0	0	0	0	0
		S096-BL_S57	S096	BL	PS096_BL	Placebo_BL_Female	57.4953	0	0	0	0	0	2.03893	0	1.12077	0	0	0	0.210305	0	0.105152	0	0	0	0	0	0	0	0	0.130799	0	0	0	0	0	0	0	0	0	0	0	0	0	0	0	0	0	0	0
		S110-BL_S70	S110	BL	PS110_BL	Placebo_BL_Female	52.4635	3.8194	0	0	0	0.414415	0	0	0	0	1.66493	0	0.920922	0.191455	0.128444	0	0	0	0	0	0	0	0	0	0	0	0	0	0	0	0	0	0	0	0	0	0	0	0	0	0	0	0
		S112-BL_S71	S112	BL	PS112_BL	Placebo_BL_Female	25.034	3.77714	0	1.24634	0	0.803088	0.212092	0	0.245454	0	0.245454	0	0.224007	0.269285	0.154898	0	0.0643424	0	0.881729	0	0	0	0	0	0.0190644	0.247837	0	0	0	0	0.0238305	0	0	0	0	0	0	0	0	0	0	0	0
		S007-BL_S3	S007	BL	PS007_BL	Placebo_BL_Male	50.0648	1.69799	0	0	0.00648088	0.481746	1.37827	0	1.7952	0	0	0	0.179304	0	0.0820912	0	0	0	0	0	0	0	0.0237632	0	0.0237632	0	0	0	0	0	0	0	0	0	0	0	0	0	0	0	0	0	0
		S008-BL_S4	S008	BL	PS008_BL	Placebo_BL_Male	50.0315	0.546673	0	1.23869	0	0.210426	0.188732	2.32553	0.661648	0	0.0282014	0	0.119314	0.0607415	0.101959	0	0	0	0	0	0	0	0.0108467	0	0	0	0	0	0	0	0	0	0	0.0151854	0	0	0	0	0	0	0	0	0
		S032-BL_S20	S032	BL	PS032_BL	Placebo_BL_Male	32.7131	0.352443	0	3.18572	0	0.183087	0	0	0	1.05046	0	0.778121	0.620208	0.102987	0.576725	0	0	0	0	0	0	0.997826	0	0	0	0	0	0	0	0	0	0	0	0	0	0	0	0	0	0	0	0	0
		S033-BL_S21	S033	BL	PS033_BL	Placebo_BL_Male	7.17826	2.41849	0	0	0	0.089666	0.926549	0	0	0	0.420932	0	0.0348701	0.181823	0.0821938	0	0	0.00996289	0	0	0	0	0	0.0423423	0	0	0	0	0	0	0	0	0	0	0	0	0	0	0	0	0	0	0
		S039-BL_S25	S039	BL	PS039_BL	Placebo_BL_Male	41.7397	0.328891	0	0.0736323	0	0.0883587	0.731414	2.08134	0	0	0	0	0.139901	0.107994	0.147265	3.16619	0	0	0	0	0	0	0	0.00981764	0.0196353	0	0	0	0	0	0	0	0	0	0	0	0	0	0	0	0	0	0
		S046-BL_S29	S046	BL	PS046_BL	Placebo_BL_Male	41.7357	0.60793	0	0.152717	26.4758	0	0	0.00587372	0	0	0	0	0.0528634	0.176211	0.0792952	0	0.0323054	0.0499266	0.229075	0	0	0	0	0	0.0264317	0	0	0	0	0	0	0	0	0	0	0	0	0	0	0	0	0	0
		S050-BL_S32	S050	BL	PS050_BL	Placebo_BL_Male	31.9587	0.13288	0.105853	0.824306	0.067566	0	0	0	0	0	0	0	0.157654	0	0.101349	0	0	0	0	0	0	0	0	0	0	0	0	0	0	0	0.0157654	0	0	0	0	0	0	0	0	0	0	0	0
		S053-BL_S35	S053	BL	PS053_BL	Placebo_BL_Male	40.6284	2.43892	0.406136	0.751247	0.675491	0.119947	0.006313	0.00841733	0.349319	0	0	0	0.422971	0	0.206225	0.00420867	0.0210433	0	0	0.018939	0.0862776	0	0.056817	0	0	0	0	0	0	0	0.0231477	0	0	0	0	0	0	0	0	0	0	0	0
		S066-BL_S42	S066	BL	PS066_BL	Placebo_BL_Male	30.5809	2.70691	0	0.246736	0.0167685	0.397652	0.917475	6.65469	3.77051	0	0.455144	0	0.150916	0.160498	0.165289	0.0742604	0.0431189	0	0.0431189	0	0	0	0.028746	0	0.0503054	0	0	0	0	0	0.0263505	0	0	0.256318	0	0	0.0311415	0	0	0	0	0	0
		S090-BL_S52	S090	BL	PS090_BL	Placebo_BL_Male	57.9854	0.925692	0	1.75228	0	0.204538	0.193995	7.75557	0	0	0.700067	0	0.156039	0.103323	0	0	0	0	0	0	0	0	0	0	0	0.219298	0	0	0	0	0	0	0	0	0	0	0	0	0	0	0	0	0
		S100-BL_S61	S100	BL	PS100_BL	Placebo_BL_Male	21.6746	0.528906	0	0.742047	0.021051	0	0.0447333	0	0.163145	0	1.41041	0	0.32629	0.197353	0.476278	0	0	0	0	0	0	0.0184196	0.11578	0	0.0157882	0	0	0	0	0	0	0	0	0	0	0	0	0	0	0	0	0	0
		S103-BL_S63	S103	BL	PS103_BL	Placebo_BL_Male	46.5665	2.40208	0.00983453	0	0	0.400757	0.206525	0	0	0	0	0.322081	0.10818	0.563027	0.376171	0	0.528606	0.636786	0.218818	0	0	0	0	0	0.0295036	0	0	0	0	0	0	0	0	0	0	0.0762176	0.046714	0	0	0	0	0	0
		S105-BL_S65	S105	BL	PS105_BL	Placebo_BL_Male	62.2949	1.71141	0.0135183	1.10039	0	0	0.151405	0	0	0	0	0	0.100035	0	0.151405	0	0.00540731	0	0	0	0	0	0.0216292	0	0	0	0	0	0	0	0	0	0	0	0	0	0	0	0	0	0	0	0
		S117-BL_S73	S117	BL	PS117_BL	Placebo_BL_Male	28.1292	3.58774	0.0212993	0	0.0544314	0.222459	0.631878	0.0993965	0.456751	0	0.409419	0	0.208259	0.28399	0.234292	0	1.54301	1.15489	0	0	0	0.0260324	0.182227	0	0	0.0402319	0	0	0	0	0.0354988	0	0	0.326589	0	0	0	0	0	0	0	0	0
[truncated: 22 more columns]
